# Supplementary material for: Spike proteins of coronaviruses activate mast cells for degranulation via stimulating Src/PI3K/AKT/Ca2+ intracellular signaling cascade
Source: J Virol. 2025 Apr 30;99(5):e00078-25. doi: 10.1128/jvi.00078-25 (PMC12090780; doi:10.1128/jvi.00078-25)
Supplement: Table S1 — Primers. [file jvi.00078-25-s0004.xlsx]

## Sheet: Sheet1
		Genes		Primers
		HCoV-229E-N	Forward	5'-TGC TTG TAC TGG GCT TCT TTG-3'
			Reverse	5'-GTC ATG TTG CTC ATG GGG GAG-3'
		HCoV-NL63-N	Forward	5'-GAT AAC CAG TCG AAG TCA CCT AGT TC-3'
			Reverse	5'-ATT AGG AAT CAA TTC AGC AAG CTG TG-3'
		Human IL-6	Forward	5'-CAG ACA GCC ACT CAC CTC TTC AG-3'
			Reverse	5'-CAG CCA TCT TTG GAA GGT TCA G-3'
		Human IL-1β	Forward	5'-CGT CAG TTG TTG TGG CCA TGG A-3'
			Reverse	5'-GAG CGT GCA GTT CAG TGA TCG TA-3'
		Human TNF-α	Forward	5'-CCC AGG CAG TCA GAT CAT CTT C-3'
			Reverse	5'-GTG AGG AGC ACA TGG GTG GAG-3'
		Human IL-8	Forward	5'-CTG ATT TCT GCA GCT CTG TGT GA-3'
			Reverse	5'-GGT CCA GAC AGA GCT CTC TTC CA-3'
		Human GAPDH	Forward	5'-ATC CCA TCA CCA TCT TCC AGG-3'
			Reverse	5'-CCT TCT CCA TGG TGG TGA AGA C-3'
