# Supplementary material for: Spike proteins of coronaviruses activate mast cells for degranulation via stimulating Src/PI3K/AKT/Ca2+ intracellular signaling cascade
Source: J Virol. 2025 Apr 30;99(5):e00078-25. doi: 10.1128/jvi.00078-25 (PMC12090780; doi:10.1128/jvi.00078-25)
Supplement: Table S2 — Consistent up-regulated and downregulated genes. [file jvi.00078-25-s0005.xlsx]

## Sheet: Sheet1
Gene	HCoV-229E									HCoV-NL63									MERS-Spike/RBD									SARS-CoV-Spike/RBD									SARS-CoV-2-Spike/RBD
	baseMean	log2FoldChange	lfcSE	stat	pvalue	padj	Change	logPvalue		baseMean	log2FoldChange	lfcSE	stat	pvalue	padj	Change	logPvalue		baseMean	log2FoldChange	lfcSE	stat	pvalue	padj	Change	logPvalue		baseMean	log2FoldChange	lfcSE	stat	pvalue	padj	Change	logPvalue		baseMean	log2FoldChange	lfcSE	stat	pvalue	padj	Change	logPvalue
AC083837.1	22.6757	2.98122	0.584343	5.10184	3.36376e-07	1.10393e-06	Up	5.95706		21.3318	2.88097	0.599258	4.80757	1.52778e-06	6.00771e-06	Up	5.22129		15.4827	2.3463	0.620242	3.78288	0.000155025	0.00179154	Up	2.74677		38.2808	3.79019	0.469231	8.07746	6.61314e-16	1.87992e-14	Up	13.7259		20.0705	2.77908	0.569079	4.88348	1.04232e-06	1.68989e-05	Up	4.77214
ADORA2A	134.497	4.05431	0.286496	14.1514	1.83169e-45	2.27658e-44	Up	43.6427		54.5772	2.63529	0.386265	6.82248	8.94817e-12	5.36366e-11	Up	10.2705		28.4572	1.47372	0.462053	3.18951	0.00142516	0.0121217	Up	1.91644		25.7803	1.27687	0.459942	2.77616	0.00550046	0.0265954	Up	1.57519		30.7842	1.62559	0.433241	3.75215	0.000175322	0.0016676	Up	2.77791
ATF3	442.62	5.36088	0.202038	26.534	3.9283e-155	1.9805e-153	Up	152.703		308.002	4.82354	0.218621	22.0634	7.0978e-108	4.9376e-106	Up	105.306		33.4148	1.12335	0.365551	3.07304	0.00211889	0.0168356	Up	1.77377		34.2379	1.17631	0.358087	3.28499	0.00101985	0.00625835	Up	2.20354		39.2959	1.45607	0.344823	4.22266	2.41439e-05	0.000286782	Up	3.54245
BCL2A1	492.442	7.54024	0.354193	21.2885	1.4505e-100	4.1062e-99	Up	98.3866		200.585	6.23404	0.374331	16.6538	2.83775e-62	8.67529e-61	Up	60.0617		44.5441	3.99027	0.452533	8.81763	1.16912e-18	7.71883e-17	Up	16.1124		54.8818	4.30935	0.427365	10.0835	6.53253e-24	2.75571e-22	Up	21.5598		50.721	4.1899	0.436391	9.60125	7.89804e-22	5.27912e-20	Up	19.2774
BCL3	420.461	2.15741	0.133442	16.1674	8.55825e-59	1.3449e-57	Up	56.8713		285.355	1.43502	0.158929	9.02936	1.72684e-19	1.56618e-18	Up	17.8052		340.174	1.77226	0.151239	11.7183	1.02673e-31	1.17183e-29	Up	28.9311		241.809	1.095	0.158449	6.91074	4.82143e-12	1.03635e-10	Up	9.9845		391.168	2.02871	0.132424	15.3197	5.64479e-53	8.8305e-51	Up	50.054
BCL6	1068.8	3.40568	0.0879755	38.7116	0	0	Up	Inf		530.888	2.25096	0.108094	20.8241	2.61587e-96	1.54178e-94	Up	93.812		285.357	1.06872	0.126061	8.47779	2.29517e-17	1.36809e-15	Up	14.8639		333.661	1.39278	0.131917	10.558	4.66534e-26	2.1522e-24	Up	23.6671		299.927	1.17286	0.125333	9.358	8.12596e-21	5.04187e-19	Up	18.2974
BHLHE40	7544.08	6.90461	0.0794384	86.9179	0	0	Up	Inf		1220.85	4.21893	0.10408	40.5356	0	0	Up	Inf		207.493	1.23532	0.169076	7.30634	2.74509e-13	1.21369e-11	Up	10.9159		342.283	2.17738	0.137106	15.881	8.57848e-57	8.78848e-55	Up	54.0561		215.932	1.31561	0.160063	8.21932	2.04668e-16	9.80339e-15	Up	14.0086
C3AR1	569.001	2.92595	0.121929	23.9971	2.9787e-127	1.1331e-125	Up	124.946		309.936	1.88417	0.144199	13.0665	5.11791e-39	9.10979e-38	Up	37.0405		405.338	2.35813	0.12977	18.1716	8.66523e-74	2.55156e-71	Up	70.5932		268.074	1.61195	0.144914	11.1235	9.64238e-29	4.89157e-27	Up	26.3106		423.283	2.43293	0.124991	19.4648	2.18221e-84	5.09356e-82	Up	81.293
CCL2	73.9419	2.57887	0.28885	8.92806	4.33549e-19	2.60712e-18	Up	17.5838		1375.53	7.00184	0.187251	37.3929	5.0985e-306	2.0855e-303	Up	302.681		258.262	4.54024	0.209864	21.6342	8.5646e-104	4.0676e-101	Up	100.391		204.715	4.19016	0.217338	19.2795	7.98424e-83	1.32597e-80	Up	79.8775		542.502	5.64318	0.198246	28.4655	3.131e-178	1.5347e-175	Up	174.814
CCL20	1121.15	9.09579	0.391408	23.2386	1.8534e-119	6.5667e-118	Up	117.183		712.379	8.44177	0.398212	21.1992	9.7155e-100	6.02126e-98	Up	97.2203		20.7705	3.20777	0.564032	5.68721	1.29132e-08	3.34133e-07	Up	6.47608		73.3542	5.12923	0.448107	11.4464	2.4501e-30	1.33294e-28	Up	27.8752		22.7157	3.35113	0.558654	5.99859	1.99043e-09	4.88635e-08	Up	7.31102
CCL3	586.616	4.10435	0.133844	30.6653	1.6547e-206	1.1797e-204	Up	203.928		522.628	3.92783	0.142132	27.6351	4.2121e-168	5.9824e-166	Up	165.223		208.54	2.44816	0.167173	14.6445	1.4601e-48	2.75602e-46	Up	45.5597		137.093	1.69543	0.204956	8.27216	1.31549e-16	3.93079e-15	Up	14.4055		266.558	2.85979	0.163455	17.496	1.53817e-68	2.79245e-66	Up	65.554
CCL3L1	873.531	4.01298	0.111706	35.9243	1.2761e-282	1.5861e-280	Up	279.8		470.456	3.0388	0.136548	22.2545	1.0211e-109	7.3533e-108	Up	107.134		343.109	2.51445	0.138129	18.2036	4.83356e-74	1.45234e-71	Up	70.8379		163.69	1.1353	0.187346	6.05993	1.36178e-09	2.30772e-08	Up	7.63682		493.527	3.11587	0.127268	24.4828	2.2535e-132	8.4967e-130	Up	129.071
CCL4	183.684	4.16316	0.236687	17.5893	2.97453e-69	5.43935e-68	Up	67.2645		113.918	3.41891	0.264118	12.9446	2.52052e-38	4.38347e-37	Up	36.3582		138.843	3.73074	0.244802	15.2398	1.92316e-52	3.82632e-50	Up	49.4172		78.83	2.82441	0.284051	9.94332	2.69695e-23	1.10519e-21	Up	20.9566		207.969	4.35346	0.227629	19.1252	1.55662e-81	3.36619e-79	Up	78.4729
CCL4L2	253.557	4.49324	0.222017	20.2383	4.50365e-91	1.12191e-89	Up	88.95		128.228	3.43346	0.293942	11.6808	1.5987e-31	2.25962e-30	Up	29.646		161.984	3.80334	0.244096	15.5814	9.74566e-55	1.99285e-52	Up	51.7005		64.6016	2.29644	0.315691	7.27433	3.48139e-13	8.23477e-12	Up	11.0843		257.51	4.5181	0.214084	21.1043	7.2574e-99	2.0523e-96	Up	95.6878
CD40	292.83	2.5636	0.148254	17.2919	5.41181e-67	9.52889e-66	Up	65.021		180.418	1.70191	0.172424	9.87052	5.58738e-23	5.85855e-22	Up	21.2322		134.194	1.11291	0.184392	6.03558	1.58393e-09	4.65472e-08	Up	7.33211		130.642	1.05416	0.190637	5.52965	3.20863e-08	4.59787e-07	Up	6.33744		178.335	1.68191	0.174323	9.64825	4.99997e-22	3.38823e-20	Up	19.47
CDKN1A	2108.65	4.55128	0.0799579	56.921	0	0	Up	Inf		2138.1	4.57329	0.0885562	51.6428	0	0	Up	Inf		332.999	1.52	0.123411	12.3166	7.37697e-35	9.283e-33	Up	32.0323		271.062	1.10422	0.131446	8.40058	4.44278e-17	1.3584e-15	Up	14.867		334.121	1.52555	0.121926	12.5121	6.41345e-36	7.03804e-34	Up	33.1525
CMPK2	524.158	1.42358	0.102625	13.8716	9.41113e-44	1.13392e-42	Up	41.9454		547.906	1.5103	0.101987	14.8087	1.28721e-49	2.9848e-48	Up	47.5251		950.74	2.50452	0.0847445	29.5538	5.8742e-192	5.7657e-189	Up	188.239		639.807	1.80484	0.095425	18.9137	8.79619e-80	1.3344e-77	Up	76.8747		1415.17	3.15987	0.0771783	40.9424	0	0	Up	Inf
CXCL1	146.164	2.23274	0.202685	11.0158	3.20612e-28	2.61278e-27	Up	26.5829		140.694	2.16511	0.201938	10.7216	8.05629e-27	9.77268e-26	Up	25.01		88.0933	1.28389	0.231329	5.55004	2.85598e-08	7.01979e-07	Up	6.15368		218.625	2.90991	0.173504	16.7714	3.94939e-63	4.51518e-61	Up	60.3453		102.325	1.57865	0.217657	7.25291	4.07918e-13	1.50337e-11	Up	10.8229
CXCL11	20.4481	2.95318	0.574523	5.14023	2.74396e-07	9.05767e-07	Up	6.04298		12.198	2.08051	0.67457	3.08419	0.00204105	0.0053995	Up	2.26765		39.8722	4.00664	0.473509	8.46159	2.63755e-17	1.55954e-15	Up	14.807		26.0952	3.3456	0.519352	6.44187	1.18009e-10	2.20075e-09	Up	8.65743		70.847	4.87114	0.434666	11.2066	3.783e-29	3.39201e-27	Up	26.4695
CXCL8	20979.1	7.13292	0.154402	46.1972	0	0	Up	Inf		8251.81	5.7703	0.167433	34.4634	2.8379e-260	8.0611e-258	Up	257.094		742.817	2.00371	0.111679	17.9417	5.57534e-72	1.54879e-69	Up	68.81		1207.33	2.83962	0.0939901	30.2119	1.6547e-200	1.1867e-197	Up	196.926		1046.15	2.60053	0.100261	25.9376	2.5118e-148	1.0863e-145	Up	144.964
CYBB	1816.58	1.83986	0.0695948	26.4368	5.1793e-154	2.5612e-152	Up	151.592		2520.81	2.42106	0.0710564	34.0723	1.896e-254	5.1703e-252	Up	251.286		1220.77	1.05582	0.0790318	13.3595	1.04315e-40	1.53584e-38	Up	37.8137		2495.87	2.40351	0.0651931	36.8676	1.5307e-297	2.415e-294	Up	293.617		1418.6	1.36607	0.0749625	18.2234	3.36602e-74	6.78045e-72	Up	71.1687
CYP19A1	32.8821	1.16237	0.39693	2.9284	0.00340716	0.00745872	Up	2.12734		80.8376	2.79589	0.281047	9.94812	2.57e-23	2.73616e-22	Up	21.5629		38.2914	1.46992	0.346572	4.24132	2.22207e-05	0.00032074	Up	3.49385		36.2974	1.36318	0.360911	3.77704	0.000158702	0.00119858	Up	2.92133		33.9521	1.22589	0.379019	3.23438	0.00121907	0.00869368	Up	2.0608
CYTIP	305.068	5.42863	0.247848	21.903	2.4309e-106	7.434e-105	Up	104.129		189.004	4.70985	0.268228	17.5592	5.06273e-69	1.76694e-67	Up	66.7528		25.5188	1.3713	0.464107	2.9547	0.00312975	0.0229022	Up	1.64012		31.3128	1.77201	0.424363	4.17569	2.9709e-05	0.000262882	Up	3.58024		29.344	1.65036	0.450113	3.66655	0.000245843	0.00224821	Up	2.64816
EBI3	201.418	2.75898	0.20836	13.2414	5.05667e-40	5.56209e-39	Up	38.2548		104.485	1.59002	0.271012	5.86697	4.43819e-09	2.18617e-08	Up	7.66032		199.83	2.74678	0.198759	13.8196	1.94044e-43	3.17434e-41	Up	40.4983		179.783	2.56936	0.206707	12.43	1.79745e-35	1.16701e-33	Up	32.9329		207.864	2.81263	0.193972	14.5002	1.20819e-47	1.67608e-45	Up	44.7757
EIF2AK2	3181.39	1.59976	0.0497356	32.1652	5.4112e-227	4.5403e-225	Up	224.343		2371.29	1.00408	0.0599266	16.7551	5.1934e-63	1.61177e-61	Up	60.7927		2973.99	1.46937	0.0576452	25.4898	2.5563e-143	1.7107e-140	Up	139.767		2473.47	1.0948	0.055967	19.5615	3.29003e-85	5.64204e-83	Up	82.2486		3496.12	1.77858	0.0528397	33.6599	2.2305e-248	1.9294e-245	Up	244.715
EPSTI1	350.158	3.62877	0.168658	21.5156	1.1131e-102	3.2378e-101	Up	100.49		210.527	2.81218	0.201586	13.9503	3.1344e-44	6.37858e-43	Up	42.1953		295.201	3.35926	0.180244	18.6372	1.60294e-77	5.48838e-75	Up	74.2606		302.627	3.40026	0.172014	19.7674	5.68697e-87	1.01958e-84	Up	83.9916		404.414	3.85363	0.157445	24.4761	2.6533e-132	9.7542e-130	Up	129.011
FTH1	41594.2	2.96587	0.0373636	79.3786	0	0	Up	Inf		29723.1	2.40506	0.0600931	40.0223	0	0	Up	Inf		15648.6	1.21118	0.0401455	30.1698	5.9047e-200	7.9031e-197	Up	196.102		17341.9	1.41906	0.0409245	34.6752	1.8623e-263	2.0987e-260	Up	259.678		15785.5	1.22923	0.0395267	31.0987	2.5063e-212	1.6752e-209	Up	208.776
GBP1	6.1444	2.30951	0.966419	2.38976	0.0168594	0.0329227	Up	1.4825		7.02637	2.54123	0.930929	2.72978	0.0063376	0.0153829	Up	1.81296		12.8286	3.51891	0.780772	4.50697	6.57606e-06	0.000106849	Up	3.97123		13.0495	3.54843	0.760909	4.6634	3.1102e-06	3.28006e-05	Up	4.48412		27.7064	4.70073	0.656652	7.15863	8.14847e-13	2.92252e-11	Up	10.5342
GBP2	252.906	2.50791	0.164252	15.2686	1.23731e-52	1.75245e-51	Up	50.7564		197.006	2.07762	0.199935	10.3915	2.71153e-25	3.12254e-24	Up	23.5055		151.626	1.59089	0.190114	8.36804	5.85842e-17	3.38249e-15	Up	14.4708		117.07	1.07206	0.220233	4.86784	1.12824e-06	1.28429e-05	Up	4.89134		154.607	1.62879	0.192747	8.45039	2.90341e-17	1.46214e-15	Up	14.835
GLIS3	190.957	4.62663	0.253255	18.2686	1.47109e-74	2.91732e-73	Up	72.535		64.9315	2.9599	0.328569	9.00848	2.08939e-19	1.88746e-18	Up	17.7241		24.4243	1.21114	0.448083	2.70293	0.00687311	0.0434118	Up	1.36239		24.098	1.18576	0.445383	2.66234	0.0077599	0.0356413	Up	1.44805		24.1766	1.18844	0.442608	2.68509	0.00725112	0.038314	Up	1.41664
HAVCR2	107.672	3.24641	0.266149	12.1977	3.19686e-34	3.07031e-33	Up	32.5128		137.144	3.62968	0.260724	13.9215	4.68884e-44	9.49468e-43	Up	42.0225		34.4522	1.22876	0.396613	3.09814	0.0019474	0.0156675	Up	1.805		73.0256	2.61224	0.294966	8.85607	8.2883e-19	2.81214e-17	Up	16.551		35.6586	1.30179	0.366816	3.54888	0.000386866	0.00331133	Up	2.48
HES1	77.7673	5.42859	0.481125	11.2831	1.58995e-29	1.34621e-28	Up	27.8709		32.8725	4.12895	0.547738	7.53819	4.76552e-14	3.24547e-13	Up	12.4887		14.7592	2.85698	0.649564	4.39831	1.09098e-05	0.000168615	Up	3.7731		22.7079	3.55241	0.587119	6.05057	1.44335e-09	2.43287e-08	Up	7.61388		12.3336	2.55035	0.695739	3.66566	0.000246699	0.00225324	Up	2.64719
HMOX1	1025.67	4.22108	0.116888	36.1121	1.4623e-285	1.8272e-283	Up	282.738		563.929	3.29574	0.136135	24.2093	1.7769e-129	1.5939e-127	Up	126.798		173.417	1.21849	0.168093	7.2489	4.20159e-13	1.8035e-11	Up	10.7439		280.419	2.13036	0.139792	15.2395	1.93289e-52	1.81519e-50	Up	49.7411		192.836	1.43151	0.156836	9.12746	7.01263e-20	4.07592e-18	Up	17.3898
ICAM1	9406.39	5.69667	0.0544408	104.64	0	0	Up	Inf		2181.07	3.4937	0.0691568	50.5185	0	0	Up	Inf		944.594	2.10839	0.0790742	26.6635	1.2494e-156	9.1978e-154	Up	153.036		976.426	2.16788	0.08151	26.5965	7.4595e-156	3.3625e-153	Up	152.473		1096.33	2.36832	0.0760975	31.1222	1.2068e-212	8.4505e-210	Up	209.073
IER3	521.454	6.26148	0.237689	26.3431	6.1536e-153	2.9858e-151	Up	150.525		186.68	4.74875	0.26447	17.9557	4.33021e-72	1.61021e-70	Up	69.7931		35.4096	2.11099	0.388883	5.42835	5.68779e-08	1.32923e-06	Up	5.8764		92.5598	3.68298	0.294086	12.5235	5.55468e-36	3.65151e-34	Up	33.4375		41.8627	2.40563	0.386427	6.22533	4.80547e-10	1.26866e-08	Up	7.89665
IFI16	855.105	2.02672	0.0948836	21.36	3.1461e-101	8.9942e-100	Up	99.046		581.055	1.29359	0.120356	10.7481	6.05114e-27	7.39295e-26	Up	25.1312		851.621	2.01973	0.0865796	23.328	2.3057e-120	1.2124e-117	Up	116.916		748.413	1.78385	0.0927662	19.2296	2.0933e-82	3.37e-80	Up	79.4724		1209.34	2.62721	0.0852848	30.8052	2.2339e-208	1.3687e-205	Up	204.864
IFI35	302.628	1.34484	0.147076	9.14386	6.02644e-20	3.74709e-19	Up	18.4263		463.711	2.14829	0.123761	17.3584	1.7045e-67	5.79078e-66	Up	65.2373		336.51	1.55514	0.126291	12.3139	7.62195e-35	9.51e-33	Up	32.0218		313.164	1.41193	0.13967	10.109	5.03802e-24	2.14245e-22	Up	21.6691		349.672	1.62933	0.125236	13.0101	1.07271e-38	1.27212e-36	Up	35.8955
IFI44	222.044	3.25545	0.186551	17.4507	3.40107e-68	6.11823e-67	Up	66.2134		151.773	2.63615	0.222101	11.8691	1.71199e-32	2.48324e-31	Up	30.605		291.38	3.6821	0.173341	21.2419	3.9171e-100	1.74764e-97	Up	96.7575		288.313	3.66578	0.167787	21.8479	8.1418e-106	1.9463e-103	Up	102.711		472.449	4.42262	0.152265	29.0455	1.7559e-185	9.2215e-183	Up	182.035
IFI44L	235.27	3.86496	0.20384	18.9607	3.60371e-80	7.75531e-79	Up	78.1104		85.1367	2.22222	0.280214	7.93043	2.18387e-15	1.6136e-14	Up	13.7922		651.451	5.39092	0.165122	32.6481	8.5196e-234	1.5679e-230	Up	229.805		453.464	4.85541	0.173883	27.9234	1.3872e-171	7.2952e-169	Up	168.137		1015.15	6.04318	0.163352	36.9949	1.3826e-299	2.2591e-296	Up	295.646
IFI6	1149.78	2.50386	0.0801615	31.2352	3.5513e-214	2.6886e-212	Up	211.57		621.297	1.38326	0.1124	12.3066	8.34194e-35	1.30236e-33	Up	32.8853		1161.09	2.51997	0.0736505	34.2153	1.4317e-256	4.2158e-253	Up	252.375		1063.11	2.37023	0.0800272	29.6178	8.8038e-193	5.5559e-190	Up	189.255		1337.44	2.75755	0.0771863	35.7259	1.5686e-279	2.097e-276	Up	275.678
IFIT1	115.617	1.88457	0.231211	8.15088	3.61283e-16	1.93701e-15	Up	14.7129		131.23	2.11492	0.231744	9.12609	7.10164e-20	6.57207e-19	Up	18.1823		343.226	3.70088	0.173311	21.354	3.5792e-101	1.64675e-98	Up	97.7834		266.435	3.3018	0.175721	18.79	9.11182e-79	1.3562e-76	Up	75.8677		624.349	4.61856	0.149037	30.9893	7.5045e-211	4.798e-208	Up	207.319
IFIT2	172.307	2.14149	0.181636	11.79	4.39696e-32	3.9904e-31	Up	30.399		194.218	2.3541	0.183693	12.8154	1.3444e-37	2.27802e-36	Up	35.6424		153.927	1.94003	0.181603	10.6828	1.22512e-26	1.17126e-24	Up	23.9313		155.742	1.96318	0.186114	10.5483	5.17373e-26	2.37285e-24	Up	23.6247		238.69	2.7014	0.164776	16.3944	2.09706e-60	3.58574e-58	Up	57.4454
IFIT3	570.491	2.86323	0.122092	23.4513	1.2822e-121	4.6204e-120	Up	119.335		637.895	3.04632	0.125415	24.29	2.5003e-130	2.2829e-128	Up	127.642		488.3	2.60373	0.13352	19.5006	1.08418e-84	4.31417e-82	Up	81.3651		371.51	2.13262	0.138659	15.3803	2.2177e-53	2.10775e-51	Up	50.6762		784.717	3.3778	0.118939	28.3996	2.0463e-177	9.7069e-175	Up	174.013
IFITM1	1883.22	3.09992	0.0748692	41.4045	0	0	Up	Inf		893.125	1.82272	0.0905113	20.138	3.42883e-90	1.82621e-88	Up	87.7384		1469.76	2.69401	0.0699075	38.5368	0	0	Up	Inf		842.515	1.71406	0.0846853	20.2404	4.31688e-91	8.40832e-89	Up	88.0753		1616.1	2.85128	0.0704804	40.455	0	0	Up	Inf
IGFBP3	1637.67	4.44967	0.0913686	48.7002	0	0	Up	Inf		1098.79	3.83973	0.097999	39.1814	0	0	Up	Inf		852.988	3.44459	0.102727	33.5316	1.6678e-246	4.0925e-243	Up	242.388		855.24	3.44968	0.0987021	34.9504	1.2747e-267	1.5471e-264	Up	263.81		1148.25	3.90842	0.0994084	39.3168	0	0	Up	Inf
IL15RA	140.303	1.3989	0.190281	7.35176	1.95618e-13	9.20915e-13	Up	12.0358		179.68	1.87101	0.178527	10.4803	1.06417e-25	1.24298e-24	Up	23.9055		143.462	1.44237	0.180449	7.99324	1.31439e-15	6.96106e-14	Up	13.1573		128.28	1.21855	0.190175	6.40755	1.47875e-10	2.73509e-09	Up	8.56303		148.1	1.50624	0.179869	8.37409	5.56541e-17	2.7371e-15	Up	14.5627
IL18R1	57.8335	2.49344	0.327659	7.60988	2.7434e-14	1.34775e-13	Up	12.8704		30.8484	1.35113	0.412392	3.27632	0.00105168	0.00291331	Up	2.53561		28.4769	1.18539	0.39454	3.00448	0.00266035	0.0200476	Up	1.69794		29.5286	1.25907	0.39065	3.22302	0.00126849	0.00760081	Up	2.11914		36.0565	1.653	0.37036	4.46323	8.07347e-06	0.000108718	Up	3.9637
IL1B	922.765	3.80532	0.106733	35.6527	2.1403e-278	2.5642e-276	Up	275.591		1946.46	4.9358	0.115498	42.7348	0	0	Up	Inf		610.08	3.15378	0.121577	25.9406	2.3229e-148	1.6286e-145	Up	144.788		747.395	3.47705	0.111633	31.147	5.5679e-213	4.8803e-210	Up	209.312		905.296	3.77585	0.105752	35.7046	3.3485e-279	4.1034e-276	Up	275.387
IL1RN	1295.31	1.75519	0.0781313	22.4646	9.2176e-112	3.0089e-110	Up	109.522		922.695	1.08121	0.0831873	12.9973	1.26684e-38	2.22973e-37	Up	36.6517		1066.89	1.38032	0.0782655	17.6364	1.29394e-69	3.34221e-67	Up	66.476		900.899	1.03192	0.0828417	12.4565	1.2893e-35	8.40549e-34	Up	33.0754		1290.44	1.74693	0.0692269	25.2349	1.6595e-140	6.7788e-138	Up	137.169
IL32	171.757	4.66287	0.273595	17.043	3.94293e-65	6.75824e-64	Up	63.1702		89.9235	3.68778	0.327342	11.2658	1.93527e-29	2.56183e-28	Up	27.5915		71.4536	3.32457	0.327636	10.1471	3.41224e-24	2.87076e-22	Up	21.542		78.0537	3.46318	0.322136	10.7507	5.88152e-27	2.79496e-25	Up	24.5536		53.7199	2.86898	0.351924	8.15228	3.57135e-16	1.68864e-14	Up	13.7725
IL4I1	1466.82	3.41077	0.0780803	43.6828	0	0	Up	Inf		848.519	2.52042	0.107176	23.5166	2.7599e-122	2.2945e-120	Up	119.639		499.691	1.56771	0.103261	15.182	4.65462e-52	9.13732e-50	Up	49.0392		528.211	1.67434	0.10241	16.3494	4.39036e-60	4.71202e-58	Up	57.3268		542.979	1.7254	0.101465	17.0048	7.56096e-65	1.3559e-62	Up	61.8678
IRAK2	1481.45	5.64256	0.118654	47.5546	0	0	Up	Inf		372.958	3.56278	0.15719	22.6654	9.8364e-114	7.369e-112	Up	111.133		102.923	1.3466	0.222937	6.04028	1.53848e-09	4.55754e-08	Up	7.34127		104.734	1.37996	0.210732	6.54842	5.81496e-11	1.1243e-09	Up	8.94912		109.531	1.46953	0.212349	6.92037	4.50475e-12	1.48859e-10	Up	9.82722
IRF7	551.057	3.88264	0.133069	29.1777	3.7258e-187	2.3988e-185	Up	184.62		208.337	2.30729	0.180487	12.7837	2.0227e-37	3.40199e-36	Up	35.4683		295.998	2.8971	0.151677	19.1005	2.50112e-81	9.20598e-79	Up	78.0359		215.036	2.3614	0.163164	14.4725	1.80671e-47	1.54078e-45	Up	44.8123		396.593	3.3691	0.13767	24.4723	2.9119e-132	1.0444e-129	Up	128.981
IRF9	458.536	2.10128	0.116574	18.0253	1.23407e-72	2.36847e-71	Up	70.6255		274.272	1.11568	0.139927	7.97331	1.54474e-15	1.15471e-14	Up	13.9375		299.215	1.29551	0.126328	10.2551	1.1221e-24	9.83374e-23	Up	22.0073		293.395	1.25386	0.134848	9.29833	1.42662e-20	5.28352e-19	Up	18.2771		378.32	1.75036	0.118961	14.7137	5.26311e-49	7.51398e-47	Up	46.1241
ISG15	166.942	1.93136	0.204613	9.43911	3.75974e-21	2.44226e-20	Up	19.6122		147.849	1.7061	0.192245	8.8746	7.01878e-19	6.16615e-18	Up	17.21		265.366	2.73524	0.152527	17.9328	6.53746e-72	1.78243e-69	Up	68.749		180.316	2.06998	0.170496	12.141	6.40738e-34	3.93243e-32	Up	31.4053		342.043	3.15112	0.150037	21.0023	6.24513e-98	1.70064e-95	Up	94.7694
ISG20	65.9117	3.32608	0.341372	9.74327	1.97103e-22	1.33714e-21	Up	20.8738		44.1484	2.67621	0.384333	6.96325	3.32512e-12	2.04343e-11	Up	10.6896		31.4505	2.09442	0.42797	4.89384	9.88852e-07	1.91564e-05	Up	4.71769		25.301	1.69879	0.462274	3.67485	0.000237986	0.00173428	Up	2.76088		45.9238	2.74163	0.367497	7.46028	8.63375e-14	3.43133e-12	Up	11.4645
ITGA1	128.223	3.64171	0.253948	14.3404	1.22374e-46	1.55762e-45	Up	44.8075		66.8952	2.59102	0.301571	8.59175	8.56558e-18	7.1445e-17	Up	16.146		38.486	1.6041	0.349612	4.58824	4.47004e-06	7.4702e-05	Up	4.12667		47.8223	2.00976	0.329908	6.09188	1.1159e-09	1.91156e-08	Up	7.71861		38.7199	1.61376	0.359751	4.48578	7.26469e-06	9.86401e-05	Up	4.00595
LAP3	3385.67	1.25717	0.048596	25.8698	1.4567e-147	6.6515e-146	Up	145.177		4540	1.82653	0.0556803	32.8039	5.1773e-236	1.2312e-233	Up	232.91		3633.29	1.39917	0.0465563	30.0534	1.9714e-198	2.2327e-195	Up	194.651		3260.18	1.17887	0.046435	25.3876	3.456e-142	1.3981e-139	Up	138.854		4294.65	1.7223	0.0428062	40.2348	0	0	Up	Inf
LGALS3BP	86.155	3.59237	0.308825	11.6324	2.82104e-31	2.50446e-30	Up	29.6013		29.0171	1.76886	0.439667	4.02319	5.7416e-05	0.000188911	Up	3.72374		23.7709	1.3796	0.452646	3.04785	0.00230481	0.0179371	Up	1.74625		29.8435	1.81607	0.416168	4.36378	1.27832e-05	0.000121495	Up	3.91544		22.5969	1.26991	0.470101	2.70135	0.00690581	0.0369273	Up	1.43265
LINC01588	110.182	4.63559	0.332374	13.9469	3.28505e-44	3.98908e-43	Up	42.3991		29.1131	2.52893	0.472017	5.35771	8.42841e-08	3.73841e-07	Up	6.42731		18.9143	1.75882	0.53419	3.2925	0.000993007	0.00901359	Up	2.0451		20.0703	1.87415	0.505099	3.71045	0.000206892	0.00152887	Up	2.81563		22.4869	2.07415	0.498324	4.16224	3.15135e-05	0.000364027	Up	3.43887
MAFB	704.241	4.68475	0.136493	34.3223	3.6467e-258	3.8879e-256	Up	255.41		664.305	4.59743	0.139466	32.9645	2.6256e-238	6.5487e-236	Up	235.184		179.729	2.53803	0.185088	13.7126	8.53993e-43	1.36667e-40	Up	39.8643		160.35	2.34357	0.189709	12.3535	4.66366e-35	2.991e-33	Up	32.5242		206.309	2.77061	0.188213	14.7206	4.75498e-49	6.8551e-47	Up	46.164
MAML2	1151.94	3.78637	0.089514	42.2992	0	0	Up	Inf		404.248	2.06808	0.120534	17.1576	5.51688e-66	1.83466e-64	Up	63.7364		256.498	1.19967	0.133765	8.96847	3.00662e-19	2.03993e-17	Up	16.6904		312.016	1.59016	0.128774	12.3485	4.96227e-35	3.16963e-33	Up	32.499		265.709	1.27206	0.137402	9.25796	2.08377e-20	1.25582e-18	Up	17.9011
MGLL	325.25	4.6115	0.199918	23.067	9.9345e-118	3.4514e-116	Up	115.462		63.0571	1.95763	0.324324	6.03603	1.57949e-09	8.06788e-09	Up	8.09324		74.0244	2.24717	0.281493	7.98303	1.4278e-15	7.50769e-14	Up	13.1245		62.7587	1.95082	0.302384	6.45148	1.10766e-10	2.06811e-09	Up	8.68443		57.7045	1.79844	0.317922	5.65688	1.5415e-08	3.35819e-07	Up	6.47389
MMP9	659.087	2.39883	0.10298	23.2942	5.0716e-120	1.7996e-118	Up	117.745		604.731	2.25072	0.11433	19.6861	2.836e-86	1.41468e-84	Up	83.8493		424.551	1.60481	0.122226	13.1299	2.21976e-39	3.2358e-37	Up	36.49		849.485	2.82583	0.0949408	29.7641	1.1396e-194	7.4912e-192	Up	191.125		440.298	1.67352	0.114283	14.6437	1.47729e-48	2.0689e-46	Up	45.6843
MSC	723.213	4.80582	0.144061	33.3596	5.2825e-244	5.0112e-242	Up	241.3		391.715	3.87412	0.158411	24.4561	4.3392e-132	4.0339e-130	Up	129.394		83.0856	1.19878	0.259324	4.62272	3.78733e-06	6.38728e-05	Up	4.19468		156.779	2.39098	0.19694	12.1407	6.43067e-34	3.93243e-32	Up	31.4053		97.453	1.52272	0.234203	6.50168	7.94256e-11	2.28562e-09	Up	8.641
MX1	1423.52	3.65132	0.0840803	43.4266	0	0	Up	Inf		519.683	1.98151	0.108375	18.2838	1.11353e-74	4.45675e-73	Up	72.351		1405.04	3.63085	0.0785054	46.2497	0	0	Up	Inf		1074.71	3.20776	0.0894994	35.8411	2.5263e-281	3.6234e-278	Up	277.441		2111.32	4.25714	0.0744298	57.1967	0	0	Up	Inf
MX2	904.62	2.29071	0.0872489	26.2548	6.2933e-152	3.0035e-150	Up	149.522		595.484	1.52437	0.0975792	15.6218	5.17072e-55	1.34887e-53	Up	52.87		777.427	2.02229	0.0861962	23.4615	1.0087e-121	5.5004e-119	Up	118.26		662.942	1.73067	0.0922308	18.7646	1.47211e-78	2.17061e-76	Up	75.6634		1059.2	2.56026	0.0783052	32.6959	1.7855e-234	1.3128e-231	Up	230.882
NCF1	791.176	4.16862	0.116601	35.7513	6.3174e-280	7.6474e-278	Up	277.116		2657.69	5.97242	0.119016	50.1819	0	0	Up	Inf		281.666	2.51995	0.151099	16.6775	1.90997e-62	4.53556e-60	Up	59.3434		389.186	3.05639	0.133578	22.881	7.1832e-116	1.9208e-113	Up	112.717		271.512	2.45769	0.14917	16.4758	5.47187e-61	9.57903e-59	Up	58.0187
NCF1B	284.545	4.21897	0.189123	22.3081	3.0811e-110	9.8911e-109	Up	108.005		880.412	5.90268	0.171064	34.5057	6.5861e-261	1.8972e-258	Up	257.722		82.8368	2.23318	0.255753	8.73178	2.50702e-18	1.63323e-16	Up	15.787		90.637	2.38584	0.260588	9.15562	5.40468e-20	1.95572e-18	Up	17.7087		67.3043	1.86182	0.280145	6.64592	3.01327e-11	9.0986e-10	Up	9.04103
NCF1C	268.917	3.63486	0.181467	20.0305	2.9894e-89	7.33682e-88	Up	87.1345		1196.41	5.87276	0.158371	37.0824	5.409e-301	2.0872e-298	Up	297.68		114.611	2.24447	0.224082	10.0163	1.29278e-23	1.0693e-21	Up	20.9709		122.955	2.36842	0.226378	10.4622	1.28806e-25	5.80623e-24	Up	23.2361		111.031	2.18834	0.238859	9.16165	5.11085e-20	3.03045e-18	Up	17.5185
NRP2	145.36	4.73304	0.298434	15.8596	1.20636e-56	1.83857e-55	Up	54.7355		62.8446	3.44836	0.34697	9.93849	2.83096e-23	3.00773e-22	Up	21.5218		33.3367	2.41006	0.401132	6.00815	1.87647e-09	5.43844e-08	Up	7.26453		29.1049	2.17689	0.444126	4.90151	9.51011e-07	1.09679e-05	Up	4.95988		45.4157	2.92564	0.368591	7.93736	2.06526e-15	9.43157e-14	Up	13.0254
OAS1	597.201	3.31703	0.116145	28.5595	2.141e-179	1.3061e-177	Up	176.884		510.097	3.06487	0.123366	24.8437	3.0286e-136	2.9636e-134	Up	133.528		472.46	2.93917	0.121286	24.2334	9.8965e-130	5.8282e-127	Up	126.234		395.812	2.6479	0.127759	20.7257	2.03142e-95	4.21706e-93	Up	92.375		588.776	3.29481	0.114607	28.7487	9.3958e-182	4.7643e-179	Up	178.322
OAS2	1298.64	3.00408	0.0781921	38.4193	0	0	Up	Inf		673.03	1.88047	0.100581	18.696	5.33847e-78	2.2699e-76	Up	75.644		2014.84	3.69945	0.0742743	49.808	0	0	Up	Inf		1318.73	3.02956	0.0805928	37.591	0	0	Up	Inf		2677.14	4.13596	0.0656606	62.99	0	0	Up	Inf
OAS3	3144.3	2.37199	0.053943	43.9721	0	0	Up	Inf		2385.8	1.88263	0.0637651	29.5244	1.4009e-191	2.3484e-189	Up	188.629		3944.98	2.75443	0.0531538	51.82	0	0	Up	Inf		3367.53	2.4902	0.0614891	40.4982	0	0	Up	Inf		4752.23	3.05858	0.0500061	61.1641	0	0	Up	Inf
OASL	171.874	3.46374	0.2156	16.0656	4.44625e-58	6.90313e-57	Up	56.161		198.312	3.68854	0.215181	17.1416	7.26399e-66	2.40005e-64	Up	63.6198		122.449	2.92058	0.231988	12.5893	2.41747e-36	3.29559e-34	Up	33.4821		84.1244	2.29135	0.260071	8.8105	1.24584e-18	4.17316e-17	Up	16.3795		199.496	3.69575	0.202403	18.2593	1.74465e-74	3.5632e-72	Up	71.4482
OSM	45.9169	1.62607	0.360132	4.51521	6.32536e-06	1.87065e-05	Up	4.72801		39.0757	1.31224	0.394764	3.3241	0.000887034	0.00248686	Up	2.60435		39.2411	1.31875	0.36012	3.66198	0.000250276	0.00271148	Up	2.56679		67.8776	2.34404	0.298839	7.84382	4.37034e-15	1.17663e-13	Up	12.9294		38.3643	1.27211	0.363992	3.49488	0.000474278	0.00393803	Up	2.40472
PARP12	354.365	1.39878	0.123437	11.332	9.11441e-30	7.75961e-29	Up	28.1102		325.564	1.22724	0.12686	9.67396	3.89044e-22	3.95661e-21	Up	20.4027		335.709	1.28941	0.118446	10.8861	1.34233e-27	1.35363e-25	Up	24.8685		332.496	1.27083	0.130143	9.76482	1.59393e-22	6.35035e-21	Up	20.1972		408.969	1.67616	0.110512	15.1672	5.83249e-52	8.57668e-50	Up	49.0667
PARP14	3116.64	1.87277	0.0495296	37.8111	0	0	Up	Inf		2076.4	1.0745	0.0583607	18.4113	1.06661e-75	4.38039e-74	Up	73.3585		2928.56	1.75714	0.0540322	32.5202	5.5229e-232	9.0348e-229	Up	228.044		2577.47	1.51423	0.0551017	27.4807	2.9885e-166	1.4734e-163	Up	162.832		3572.86	2.11937	0.0576341	36.7728	5.0179e-296	7.3789e-293	Up	292.132
PARP9	653.847	2.04558	0.0963689	21.2265	5.4356e-100	1.52027e-98	Up	97.8181		589.06	1.85565	0.102404	18.1208	2.18493e-73	8.46329e-72	Up	71.0725		829.075	2.45987	0.0866778	28.3795	3.6259e-177	3.1402e-174	Up	173.503		658.958	2.06041	0.093189	22.1101	2.5292e-108	6.2348e-106	Up	105.205		1057.91	2.86731	0.0846334	33.8792	1.3507e-251	1.4187e-248	Up	247.848
PDGFA	509.922	3.48857	0.125605	27.774	8.9381e-170	5.0545e-168	Up	167.296		466.853	3.34992	0.131905	25.3965	2.7596e-142	2.9705e-140	Up	139.527		149.507	1.36711	0.181425	7.53543	4.86731e-14	2.26061e-12	Up	11.6458		240.179	2.24864	0.150482	14.943	1.73125e-50	1.56977e-48	Up	47.8042		151.829	1.39846	0.180976	7.72733	1.09825e-14	4.8644e-13	Up	12.313
PLAUR	1663.44	2.50134	0.0656331	38.111	0	0	Up	Inf		1642.56	2.48125	0.0738531	33.5971	1.8517e-247	4.8553e-245	Up	244.314		820.203	1.19386	0.0862628	13.8399	1.46488e-43	2.42331e-41	Up	40.6156		1138.68	1.83387	0.0776779	23.6087	3.1376e-123	9.5197e-121	Up	120.021		791.548	1.11859	0.0854949	13.0836	4.08391e-39	4.96314e-37	Up	36.3042
PLSCR1	854.144	1.76446	0.0864267	20.4157	1.21278e-92	3.08058e-91	Up	90.5114		686.496	1.34358	0.0990706	13.5618	6.74162e-42	1.29953e-40	Up	39.8862		718.451	1.43229	0.086948	16.473	5.73895e-61	1.32023e-58	Up	57.8794		685.898	1.33951	0.0885765	15.1227	1.1482e-51	1.05937e-49	Up	48.975		909.159	1.87974	0.0814102	23.0898	5.8638e-118	1.8346e-115	Up	114.736
PTAFR	26.2322	1.20091	0.452976	2.65116	0.00802152	0.0165751	Up	1.78054		28.5545	1.36616	0.442083	3.09027	0.00199971	0.00529563	Up	2.27608		40.3191	2.02721	0.354958	5.7111	1.12245e-08	2.91976e-07	Up	6.53465		169.442	4.35115	0.245901	17.6947	4.60512e-70	6.10546e-68	Up	67.2143		43.5302	2.1664	0.350743	6.17661	6.54932e-10	1.69855e-08	Up	7.76992
QPCT	111.149	1.66791	0.228283	7.30634	2.74512e-13	1.28323e-12	Up	11.8917		90.9589	1.27795	0.246524	5.18388	2.17317e-07	9.29633e-07	Up	6.03169		87.4631	1.19364	0.237799	5.01953	5.17983e-07	1.05481e-05	Up	4.97683		101.483	1.49347	0.22001	6.78818	1.13556e-11	2.35424e-10	Up	9.62815		100.147	1.46835	0.222527	6.59853	4.15244e-11	1.2286e-09	Up	8.91059
RGS16	551.7	4.23867	0.138669	30.5668	3.3808e-205	2.3884e-203	Up	202.622		1744.92	5.95084	0.121156	49.1172	0	0	Up	Inf		114.274	1.64055	0.20919	7.84241	4.4198e-15	2.22852e-13	Up	12.652		496.597	4.07841	0.138773	29.389	7.5906e-190	4.606e-187	Up	186.337		122.649	1.77381	0.202741	8.74916	2.14952e-18	1.1536e-16	Up	15.9379
RHBDF2	366.12	1.53102	0.133295	11.4859	1.55251e-30	1.35093e-29	Up	28.8694		292.375	1.07139	0.148682	7.20591	5.76568e-13	3.70118e-12	Up	11.4317		314.211	1.22501	0.134059	9.13783	6.37196e-20	4.44618e-18	Up	17.352		377.163	1.58898	0.130145	12.2093	2.77404e-34	1.72307e-32	Up	31.7637		327.627	1.31048	0.135019	9.70593	2.84472e-22	1.95475e-20	Up	19.7089
RIN2	41.5595	2.63682	0.412509	6.39214	1.6358e-10	6.6178e-10	Up	9.17929		62.3145	3.29609	0.357043	9.23163	2.66542e-20	2.51329e-19	Up	18.5998		22.5644	1.53858	0.481251	3.19705	0.00138839	0.0118845	Up	1.92502		25.375	1.76371	0.452716	3.89584	9.7858e-05	0.000770028	Up	3.11349		27.6224	1.91939	0.44326	4.33018	1.48989e-05	0.000186459	Up	3.72942
RIPOR2	24.9751	1.4316	0.461539	3.10178	0.00192358	0.00435325	Up	2.36119		24.863	1.42327	0.480357	2.96295	0.00304709	0.00781626	Up	2.107		90.2462	3.63101	0.29201	12.4345	1.69725e-35	2.23112e-33	Up	32.6515		74.8658	3.33808	0.321054	10.3972	2.55223e-25	1.13108e-23	Up	22.9465		127.794	4.1683	0.273252	15.2544	1.53892e-52	2.38208e-50	Up	49.623
RND3	716.949	4.91344	0.143658	34.2023	2.2353e-256	2.3615e-254	Up	253.627		291.918	3.54233	0.174374	20.3146	9.55924e-92	5.25553e-90	Up	89.2794		73.2668	1.11068	0.256778	4.32545	1.52218e-05	0.000229153	Up	3.63988		69.9476	1.01343	0.266702	3.79985	0.000144785	0.00110032	Up	2.95848		92.9674	1.59308	0.240802	6.61572	3.69739e-11	1.10733e-09	Up	8.95572
RSAD2	158.377	1.85835	0.222824	8.33999	7.42987e-17	4.08625e-16	Up	15.3887		146.728	1.7173	0.236639	7.25705	3.95631e-13	2.56464e-12	Up	11.591		125.911	1.42048	0.229204	6.19744	5.73907e-10	1.79398e-08	Up	7.74618		131.672	1.50834	0.226508	6.6591	2.7551e-11	5.50914e-10	Up	9.25892		160.095	1.87805	0.211925	8.86185	7.86954e-19	4.30192e-17	Up	16.3663
SCN1B	40.4431	1.80779	0.388056	4.65857	3.18415e-06	9.66639e-06	Up	5.01474		36.5261	1.62231	0.406262	3.99326	6.51699e-05	0.000212882	Up	3.67186		28.8015	1.14631	0.418291	2.74046	0.00613524	0.039566	Up	1.40268		33.6875	1.46243	0.378632	3.8624	0.000112279	0.000871334	Up	3.05982		33.7091	1.45822	0.400945	3.63695	0.000275884	0.0024843	Up	2.6048
SERPINE2	832.538	2.82664	0.0991211	28.5171	7.1978e-179	4.3679e-177	Up	176.36		836.867	2.83553	0.104249	27.1995	6.5895e-163	8.8083e-161	Up	160.055		490.3	1.91225	0.105534	18.1199	2.22134e-73	6.28938e-71	Up	70.2014		437.786	1.70189	0.112705	15.1004	1.60968e-51	1.47651e-49	Up	48.8308		452.083	1.76314	0.10962	16.0841	3.29646e-58	5.38605e-56	Up	55.2687
SGK1	3909.4	4.63146	0.061509	75.2972	0	0	Up	Inf		2984.42	4.22424	0.0724966	58.2681	0	0	Up	Inf		818.358	2.13815	0.0890676	24.006	2.4088e-127	1.364e-124	Up	123.865		1356.5	2.99163	0.078579	38.0717	0	0	Up	Inf		886.244	2.27884	0.0894862	25.4659	4.71e-143	1.9789e-140	Up	139.704
SHFL	319.106	1.15795	0.131754	8.7887	1.51297e-18	8.86423e-18	Up	17.0524		361.591	1.41309	0.129573	10.9057	1.08288e-27	1.35622e-26	Up	25.8677		327.615	1.21203	0.123091	9.84665	7.0865e-23	5.70134e-21	Up	20.244		318.831	1.15528	0.128065	9.02104	1.86305e-19	6.48861e-18	Up	17.1878		339.488	1.28503	0.121265	10.5969	3.08169e-26	2.48991e-24	Up	23.6038
SLAMF7	371.462	5.37081	0.216402	24.8187	5.6399e-136	2.3242e-134	Up	133.634		65.1045	2.68702	0.31024	8.6611	4.67214e-18	3.9469e-17	Up	16.4037		94.1684	3.28569	0.273788	12.0009	3.51613e-33	4.17484e-31	Up	30.3794		72.2046	2.8568	0.287976	9.92027	3.3984e-23	1.38903e-21	Up	20.8573		125.676	3.73925	0.252547	14.8061	1.33686e-49	1.94639e-47	Up	46.7108
SLAMF8	146.08	2.41583	0.209355	11.5394	8.35052e-31	7.32388e-30	Up	29.1353		137.423	2.31151	0.209155	11.0516	2.15226e-28	2.75456e-27	Up	26.5599		107.096	1.86475	0.213586	8.73066	2.53188e-18	1.64215e-16	Up	15.7846		220.384	3.09749	0.177811	17.4202	5.80143e-68	7.32233e-66	Up	65.1354		93.17	1.60435	0.233733	6.86404	6.694e-12	2.16818e-10	Up	9.6639
SLC12A8	91.218	2.81067	0.267099	10.5229	6.77283e-26	5.12917e-25	Up	24.29		76.7489	2.52197	0.280799	8.9814	2.67343e-19	2.39916e-18	Up	17.6199		39.6759	1.31827	0.349938	3.76714	0.000165127	0.00189175	Up	2.72314		34.9672	1.06094	0.378085	2.80609	0.00501464	0.0245473	Up	1.61		39.9662	1.33354	0.338232	3.94269	8.05723e-05	0.000830284	Up	3.08077
SMAD7	1983.63	2.7336	0.0652284	41.9082	0	0	Up	Inf		786.622	1.02098	0.0914432	11.1652	6.03439e-29	7.84586e-28	Up	27.1054		779.3	1.00201	0.0853388	11.7415	7.80773e-32	8.98071e-30	Up	29.0467		860.393	1.21187	0.0816478	14.8427	7.7614e-50	6.95747e-48	Up	47.1575		795.997	1.04823	0.0837375	12.518	5.95052e-36	6.62406e-34	Up	33.1789
SOCS3	337.842	3.49368	0.167003	20.9199	3.52629e-97	9.51893e-96	Up	95.0214		268.6	3.12607	0.174982	17.8652	2.20325e-71	8.04658e-70	Up	69.0944		101.001	1.40945	0.226785	6.21493	5.13491e-10	1.62234e-08	Up	7.78986		118.299	1.71738	0.211532	8.11874	4.71051e-16	1.35123e-14	Up	13.8693		165.1	2.31833	0.189234	12.2511	1.65651e-34	1.70343e-32	Up	31.7687
SOD2	13941.8	3.23989	0.0362078	89.4804	0	0	Up	Inf		8676.73	2.46022	0.0524381	46.9167	0	0	Up	Inf		4715.77	1.34124	0.0445454	30.1095	3.6382e-199	4.4637e-196	Up	195.35		4771.68	1.3653	0.0455723	29.959	3.3573e-197	2.3029e-194	Up	193.638		5678.46	1.70314	0.0519434	32.7883	8.6374e-236	6.6849e-233	Up	232.175
SP110	509.946	1.42434	0.104872	13.5817	5.14538e-42	5.92318e-41	Up	40.2274		491.627	1.35275	0.11118	12.1673	4.64399e-34	7.06689e-33	Up	32.1508		591.45	1.71036	0.0994093	17.2052	2.42605e-66	6.05402e-64	Up	63.218		447.064	1.15769	0.108361	10.6836	1.21437e-26	5.68519e-25	Up	24.2453		725.696	2.08519	0.0895102	23.2955	4.9202e-120	1.5729e-117	Up	116.803
SPRY1	136.891	4.27015	0.283113	15.0828	2.10063e-51	2.90959e-50	Up	49.5362		110.347	3.93757	0.303992	12.9529	2.26358e-38	3.9467e-37	Up	36.4038		32.5879	1.92795	0.422855	4.55938	5.13059e-06	8.52444e-05	Up	4.06933		24.3674	1.36759	0.457929	2.98646	0.00282228	0.0151763	Up	1.81883		30.7353	1.81727	0.411413	4.41715	1.0001e-05	0.000132253	Up	3.8786
SRC	294.672	4.2364	0.189251	22.385	5.5048e-111	1.7819e-109	Up	108.749		85.7907	2.24377	0.269967	8.31128	9.46774e-17	7.55204e-16	Up	15.1219		54.5788	1.40259	0.302437	4.63762	3.52437e-06	5.99957e-05	Up	4.22188		60.5206	1.60652	0.287213	5.59347	2.22577e-08	3.29109e-07	Up	6.48266		53.6244	1.36643	0.308835	4.42446	9.66817e-06	0.000128429	Up	3.89134
STX11	307.892	3.09945	0.155282	19.9602	1.22272e-88	2.96953e-87	Up	86.5273		205.47	2.42844	0.178879	13.5759	5.56687e-42	1.07409e-40	Up	39.969		118.296	1.41432	0.202209	6.99435	2.66484e-12	1.07198e-10	Up	9.96981		111.936	1.30321	0.20529	6.34814	2.1794e-10	3.98892e-09	Up	8.39915		115.951	1.37593	0.205913	6.68211	2.35532e-11	7.21561e-10	Up	9.14173
TBC1D2	515.875	2.87994	0.115633	24.9058	6.4307e-137	2.693e-135	Up	134.57		292.088	1.90021	0.142366	13.3474	1.22732e-40	2.30038e-39	Up	38.6382		200.266	1.16363	0.158231	7.35398	1.92393e-13	8.55773e-12	Up	11.0676		217.18	1.33214	0.152922	8.71125	3.00552e-18	9.92011e-17	Up	16.0035		197.244	1.13233	0.156182	7.25009	4.165e-13	1.53116e-11	Up	10.815
TDO2	51.3358	3.70752	0.400433	9.25878	2.06782e-20	1.30883e-19	Up	18.8831		248.666	6.0704	0.330619	18.3607	2.7101e-75	1.10633e-73	Up	72.9561		67.3921	4.12533	0.380195	10.8506	1.98223e-27	1.98533e-25	Up	24.7022		143.389	5.25755	0.333025	15.7872	3.80834e-56	3.82701e-54	Up	53.4171		87.4997	4.52019	0.357681	12.6375	1.31188e-36	1.48394e-34	Up	33.8286
TNF	92.9037	2.00234	0.248677	8.052	8.1449e-16	4.29943e-15	Up	14.3666		100.896	2.15028	0.242541	8.86562	7.60769e-19	6.67779e-18	Up	17.1754		141.54	2.72742	0.209098	13.0437	6.90047e-39	9.86365e-37	Up	36.006		72.4118	1.535	0.253463	6.05611	1.39451e-09	2.35558e-08	Up	7.6279		179.628	3.11722	0.192003	16.2353	2.83883e-59	4.79828e-57	Up	56.3189
TNFAIP6	211.158	5.37178	0.285941	18.7863	9.76914e-79	2.05108e-77	Up	76.688		40.3768	2.82116	0.397915	7.08987	1.34238e-12	8.44489e-12	Up	11.0734		44.3192	2.97291	0.37771	7.87087	3.52181e-15	1.78184e-13	Up	12.7491		45.6888	3.02154	0.375967	8.0367	9.22928e-16	2.60484e-14	Up	13.5842		48.8633	3.12947	0.376563	8.31061	9.52118e-17	4.62076e-15	Up	14.3353
TNFRSF9	277.419	4.30402	0.201517	21.3581	3.2766e-101	9.3556e-100	Up	99.0289		174.655	3.58918	0.230803	15.5509	1.56947e-54	4.058e-53	Up	52.3917		61.2426	1.82839	0.317012	5.76757	8.04247e-09	2.13735e-07	Up	6.67012		89.1889	2.49599	0.265172	9.41273	4.83398e-21	1.84217e-19	Up	18.7347		80.9096	2.32973	0.285564	8.15834	3.39668e-16	1.61123e-14	Up	13.7928
TNFSF15	122.038	3.35296	0.252838	13.2613	3.88308e-40	4.2793e-39	Up	38.3686		47.9193	1.75947	0.336192	5.23353	1.66301e-07	7.19981e-07	Up	6.14268		49.6431	1.82693	0.324084	5.63723	1.72804e-08	4.37899e-07	Up	6.35863		36.7813	1.24497	0.355268	3.50432	0.000457768	0.00309966	Up	2.50869		52.2194	1.92088	0.321345	5.97762	2.26419e-09	5.47614e-08	Up	7.26153
ZFP36L1	414.65	3.64029	0.14858	24.5005	1.4603e-132	5.8516e-131	Up	130.233		371.169	3.4658	0.156583	22.134	1.4891e-108	1.0502e-106	Up	105.979		101.963	1.1962	0.224085	5.33814	9.39054e-08	2.11402e-06	Up	5.67489		225.551	2.65794	0.170879	15.5545	1.48346e-54	1.4537e-52	Up	51.8375		116.544	1.46802	0.219584	6.68544	2.30235e-11	7.08284e-10	Up	9.14979
CLEC12A	21.3635	-2.12135	0.615574	-3.44614	0.000568663	0.00138339	Down	2.85906		18.6341	-3.76887	0.752266	-5.01003	5.44224e-07	2.23728e-06	Down	5.65028		23.1542	-1.591	0.472588	-3.36658	0.000761065	0.00712796	Down	2.14703		19.9401	-2.76701	0.545691	-5.07065	3.9646e-07	4.8115e-06	Down	5.31772		21.0342	-2.27202	0.522053	-4.3521	1.34841e-05	0.000171082	Down	3.7668
