# Supplementary material for: Spike proteins of coronaviruses activate mast cells for degranulation via stimulating Src/PI3K/AKT/Ca2+ intracellular signaling cascade
Source: J Virol. 2025 Apr 30;99(5):e00078-25. doi: 10.1128/jvi.00078-25 (PMC12090780; doi:10.1128/jvi.00078-25)
Supplement: Table S3 — Pathways of the 111 common upregulated genes. [file jvi.00078-25-s0006.xlsx]

## Sheet: Sheet1
ID	Description	GeneRatio	BgRatio	pvalue	p.adjust	qvalue	gene ID	Counts
HALLMARK_INTERFERON_GAMMA_RESPONSE	HALLMARK_INTERFERON_GAMMA_RESPONSE	35/109	200/18055	3.41865e-42	9.31582e-39	6.3443e-39	CCL2/CD40/CDKN1A/CMPK2/CXCL11/EIF2AK2/EPSTI1/ICAM1/IFI35/IFI44/IFI44L/IFIT1/IFIT2/IFIT3/IL15RA/IRF7/IRF9/ISG15/ISG20/LAP3/LGALS3BP/MX1/MX2/OAS2/OAS3/OASL/PARP12/PARP14/PLSCR1/RSAD2/SLAMF7/SOCS3/SOD2/SP110/TNFAIP6	35
HALLMARK_INTERFERON_ALPHA_RESPONSE	HALLMARK_INTERFERON_ALPHA_RESPONSE	26/109	97/18055	1.62307e-36	2.21144e-33	1.50604e-33	CMPK2/CXCL11/EIF2AK2/EPSTI1/GBP2/IFI35/IFI44/IFI44L/IFIT2/IFIT3/IFITM1/IRF7/IRF9/ISG15/ISG20/LAP3/LGALS3BP/MX1/OAS1/OASL/PARP12/PARP14/PARP9/PLSCR1/RSAD2/SP110	26
GOBP_DEFENSE_RESPONSE	GOBP_DEFENSE_RESPONSE	61/109	1739/18055	8.71237e-34	7.91373e-31	5.38944e-31	ADORA2A/BCL3/BCL6/C3AR1/CCL2/CCL20/CCL3/CCL3L1/CCL4/CD40/CXCL1/CXCL11/CXCL8/CYBB/CYP19A1/EIF2AK2/GBP1/GBP2/HAVCR2/HMOX1/IFI16/IFI35/IFI44L/IFI6/IFIT1/IFIT2/IFIT3/IFITM1/IL18R1/IL1B/IL1RN/IL32/IRAK2/IRF7/IRF9/ISG15/ISG20/LGALS3BP/MGLL/MMP9/MX1/MX2/NCF1/OAS1/OAS2/OAS3/OASL/OSM/PARP14/PARP9/PLSCR1/PTAFR/RHBDF2/RSAD2/SHFL/SLAMF7/SLAMF8/SOCS3/SRC/TNF/TNFAIP6	61
GOBP_RESPONSE_TO_CYTOKINE	GOBP_RESPONSE_TO_CYTOKINE	46/109	914/18055	5.28585e-31	3.60099e-28	2.45236e-28	CCL2/CCL20/CCL3/CCL3L1/CCL4/CD40/CXCL1/CXCL11/CXCL8/EBI3/EIF2AK2/GBP1/GBP2/HES1/ICAM1/IFI16/IFIT1/IFIT2/IFIT3/IFITM1/IL15RA/IL18R1/IL1B/IL1RN/IRAK2/IRF7/ISG15/MSC/MX1/MX2/NRP2/OAS1/OAS2/OAS3/OASL/OSM/PARP14/PARP9/PLSCR1/RIPOR2/SHFL/SMAD7/SOCS3/SRC/TNF/ZFP36L1	46
GOBP_IMMUNE_RESPONSE	GOBP_IMMUNE_RESPONSE	60/109	1882/18055	8.56314e-31	4.66691e-28	3.17828e-28	BCL3/BCL6/C3AR1/CCL2/CCL20/CCL3/CCL3L1/CCL4/CD40/CXCL1/CXCL11/CXCL8/CYBB/EBI3/EIF2AK2/FTH1/GBP1/GBP2/HAVCR2/HMOX1/ICAM1/IFI16/IFI35/IFI44/IFI44L/IFI6/IFIT1/IFIT2/IFIT3/IFITM1/IL18R1/IL1B/IL1RN/IL32/IL4I1/IRAK2/IRF7/ISG15/ISG20/MX1/MX2/NCF1/OAS1/OAS2/OAS3/OASL/OSM/PARP14/PARP9/PLSCR1/PTAFR/RHBDF2/RSAD2/SHFL/SLAMF7/SLAMF8/SMAD7/SRC/TNF/TNFSF15	60
HALLMARK_INFLAMMATORY_RESPONSE	HALLMARK_INFLAMMATORY_RESPONSE	25/109	200/18055	3.50028e-26	1.36261e-23	9.27969e-24	C3AR1/CCL2/CCL20/CD40/CDKN1A/CXCL11/CXCL8/CYBB/EBI3/EIF2AK2/ICAM1/IFITM1/IL15RA/IL18R1/IL1B/IRAK2/IRF7/OSM/PLAUR/PTAFR/RGS16/SCN1B/TNFAIP6/TNFRSF9/TNFSF15	25
HALLMARK_TNFA_SIGNALING_VIA_NFKB	HALLMARK_TNFA_SIGNALING_VIA_NFKB	25/109	200/18055	3.50028e-26	1.36261e-23	9.27969e-24	ATF3/BCL2A1/BCL3/BCL6/BHLHE40/CCL2/CCL20/CCL4/CDKN1A/CXCL1/CXCL11/HES1/ICAM1/IER3/IFIT2/IL15RA/IL1B/MSC/PLAUR/SGK1/SOCS3/SOD2/TNF/TNFAIP6/TNFRSF9	25
GOBP_RESPONSE_TO_VIRUS	GOBP_RESPONSE_TO_VIRUS	30/109	391/18055	4.94217e-25	1.68343e-22	1.14645e-22	BCL3/CCL4/CD40/EIF2AK2/GBP1/IFI16/IFI44/IFI44L/IFI6/IFIT1/IFIT2/IFIT3/IFITM1/IL1B/IRF7/IRF9/ISG15/ISG20/MX1/MX2/OAS1/OAS2/OAS3/OASL/PARP9/PLSCR1/RSAD2/SHFL/SRC/TNF	30
GOBP_BIOLOGICAL_PROCESS_INVOLVED_IN_INTERSPECIES_INTERACTION_BETWEEN_ORGANISMS	GOBP_BIOLOGICAL_PROCESS_INVOLVED_IN_INTERSPECIES_INTERACTION_BETWEEN_ORGANISMS	50/109	1649/18055	8.59023e-24	2.60093e-21	1.77129e-21	BCL3/CCL2/CCL20/CCL3/CCL3L1/CCL4/CD40/CMPK2/CXCL1/CXCL11/CXCL8/CYBB/EIF2AK2/GBP1/GBP2/HAVCR2/ICAM1/IFI16/IFI35/IFI44/IFI44L/IFI6/IFIT1/IFIT2/IFIT3/IFITM1/IL1B/IRAK2/IRF7/IRF9/ISG15/ISG20/MX1/MX2/NCF1/OAS1/OAS2/OAS3/OASL/PARP14/PARP9/PLSCR1/PTAFR/RSAD2/SHFL/SLAMF7/SLAMF8/SOD2/SRC/TNF	50
GOBP_DEFENSE_RESPONSE_TO_OTHER_ORGANISM	GOBP_DEFENSE_RESPONSE_TO_OTHER_ORGANISM	41/109	1116/18055	3.95844e-22	1.07867e-19	7.34602e-20	BCL3/CCL2/CCL20/CCL3/CCL3L1/CCL4/CD40/CYBB/EIF2AK2/GBP1/GBP2/HAVCR2/IFI16/IFI35/IFI44L/IFI6/IFIT1/IFIT2/IFIT3/IFITM1/IL1B/IRF7/IRF9/ISG15/ISG20/MX1/MX2/NCF1/OAS1/OAS2/OAS3/OASL/PARP14/PARP9/PLSCR1/RSAD2/SHFL/SLAMF7/SLAMF8/SRC/TNF	41
GOBP_DEFENSE_RESPONSE_TO_SYMBIONT	GOBP_DEFENSE_RESPONSE_TO_SYMBIONT	25/109	291/18055	4.52227e-22	1.12029e-19	7.62943e-20	CD40/EIF2AK2/GBP1/IFI16/IFI44L/IFI6/IFIT1/IFIT2/IFIT3/IFITM1/IL1B/IRF7/IRF9/ISG15/ISG20/MX1/MX2/OAS1/OAS2/OAS3/OASL/PARP9/PLSCR1/RSAD2/SHFL	25
GOBP_INNATE_IMMUNE_RESPONSE	GOBP_INNATE_IMMUNE_RESPONSE	37/109	872/18055	5.93752e-22	1.34831e-19	9.18232e-20	CCL2/CCL20/CCL3/CCL3L1/CCL4/CD40/CYBB/EIF2AK2/GBP1/GBP2/HAVCR2/IFI16/IFI35/IFI6/IFIT1/IFIT2/IFIT3/IFITM1/IRF7/ISG15/ISG20/MX1/MX2/NCF1/OAS1/OAS2/OAS3/OASL/PARP14/PARP9/PLSCR1/RSAD2/SHFL/SLAMF7/SLAMF8/SRC/TNF	37
GOBP_NEGATIVE_REGULATION_OF_VIRAL_GENOME_REPLICATION	GOBP_NEGATIVE_REGULATION_OF_VIRAL_GENOME_REPLICATION	15/109	57/18055	3.39544e-21	7.11737e-19	4.8471e-19	EIF2AK2/IFI16/IFIT1/IFITM1/ISG15/ISG20/MX1/OAS1/OAS2/OAS3/OASL/PLSCR1/RSAD2/SHFL/TNF	15
GOBP_REGULATION_OF_IMMUNE_SYSTEM_PROCESS	GOBP_REGULATION_OF_IMMUNE_SYSTEM_PROCESS	44/109	1435/18055	8.83194e-21	1.71907e-18	1.17073e-18	ADORA2A/BCL6/C3AR1/CCL2/CCL20/CCL3/CCL4/CD40/CDKN1A/CXCL8/CYP19A1/EBI3/GBP1/HAVCR2/HES1/HMOX1/ICAM1/IFI16/IFI35/IL15RA/IL18R1/IL1B/IL4I1/IRAK2/IRF7/ISG15/MAFB/NCF1/OAS1/OAS3/OASL/PARP14/PARP9/PLSCR1/PTAFR/RHBDF2/RIPOR2/RSAD2/SLAMF8/SMAD7/SRC/TNF/TNFAIP6/ZFP36L1	44
GOBP_INFLAMMATORY_RESPONSE	GOBP_INFLAMMATORY_RESPONSE	34/109	815/18055	7.21687e-20	1.31107e-17	8.92866e-18	ADORA2A/BCL6/C3AR1/CCL2/CCL20/CCL3/CCL3L1/CCL4/CD40/CXCL1/CXCL11/CXCL8/CYBB/CYP19A1/HAVCR2/HMOX1/IFI16/IFI35/IL18R1/IL1B/IL1RN/IRAK2/MGLL/MMP9/NCF1/OSM/PLSCR1/PTAFR/RHBDF2/SLAMF8/SOCS3/SRC/TNF/TNFAIP6	34
GOBP_REGULATION_OF_VIRAL_GENOME_REPLICATION	GOBP_REGULATION_OF_VIRAL_GENOME_REPLICATION	16/109	87/18055	8.25989e-20	1.40676e-17	9.58039e-18	CXCL8/EIF2AK2/IFI16/IFIT1/IFITM1/ISG15/ISG20/MX1/OAS1/OAS2/OAS3/OASL/PLSCR1/RSAD2/SHFL/TNF	16
GOBP_CYTOKINE_MEDIATED_SIGNALING_PATHWAY	GOBP_CYTOKINE_MEDIATED_SIGNALING_PATHWAY	27/109	485/18055	6.86549e-19	1.1005e-16	7.49465e-17	CCL2/CCL20/CCL3/CCL3L1/CCL4/CXCL1/CXCL11/CXCL8/EBI3/IFITM1/IL15RA/IL18R1/IL1B/IL1RN/IRAK2/IRF7/ISG15/MX1/OAS1/OAS2/OAS3/OASL/OSM/PARP14/PARP9/SRC/TNF	27
GOBP_VIRAL_GENOME_REPLICATION	GOBP_VIRAL_GENOME_REPLICATION	17/109	134/18055	4.07034e-18	6.16205e-16	4.1965e-16	CCL2/CXCL8/EIF2AK2/IFI16/IFIT1/IFITM1/ISG15/ISG20/MX1/OAS1/OAS2/OAS3/OASL/PLSCR1/RSAD2/SHFL/TNF	17
GOBP_NEGATIVE_REGULATION_OF_VIRAL_PROCESS	GOBP_NEGATIVE_REGULATION_OF_VIRAL_PROCESS	15/109	91/18055	7.14392e-18	1.02459e-15	6.97769e-16	EIF2AK2/IFI16/IFIT1/IFITM1/ISG15/ISG20/MX1/OAS1/OAS2/OAS3/OASL/PLSCR1/RSAD2/SHFL/TNF	15
GOBP_REGULATION_OF_RESPONSE_TO_EXTERNAL_STIMULUS	GOBP_REGULATION_OF_RESPONSE_TO_EXTERNAL_STIMULUS	34/109	978/18055	2.00389e-17	2.7303e-15	1.8594e-15	ADORA2A/BCL6/C3AR1/CCL2/CCL3/CCL4/CXCL8/CYP19A1/HAVCR2/IFI16/IFI35/IFIT1/IL1B/IRF7/ISG15/MGLL/MMP9/NCF1/OAS1/OAS3/OASL/OSM/PARP14/PARP9/PDGFA/PLSCR1/RHBDF2/RIPOR2/SERPINE2/SLAMF8/SOCS3/SRC/TNF/TNFAIP6	34
GOBP_REGULATION_OF_VIRAL_PROCESS	GOBP_REGULATION_OF_VIRAL_PROCESS	16/109	159/18055	1.79282e-15	2.3264e-13	1.58433e-13	CXCL8/EIF2AK2/IFI16/IFIT1/IFITM1/ISG15/ISG20/MX1/OAS1/OAS2/OAS3/OASL/PLSCR1/RSAD2/SHFL/TNF	16
GOBP_VIRAL_PROCESS	GOBP_VIRAL_PROCESS	22/109	415/18055	5.01257e-15	6.20875e-13	4.2283e-13	CCL2/CCL3/CCL4/CXCL8/EIF2AK2/ICAM1/IFI16/IFIT1/IFITM1/IRF7/ISG15/ISG20/MX1/OAS1/OAS2/OAS3/OASL/PARP9/PLSCR1/RSAD2/SHFL/TNF	22
GOBP_NEGATIVE_REGULATION_OF_IMMUNE_SYSTEM_PROCESS	GOBP_NEGATIVE_REGULATION_OF_IMMUNE_SYSTEM_PROCESS	22/109	425/18055	8.18477e-15	9.69717e-13	6.60401e-13	ADORA2A/BCL6/CCL2/CCL3/CYP19A1/GBP1/HAVCR2/HMOX1/IFI16/IL4I1/ISG15/MAFB/OAS1/OAS3/PARP14/RHBDF2/RIPOR2/SLAMF8/SMAD7/SRC/TNF/TNFAIP6	22
GOBP_REGULATION_OF_DEFENSE_RESPONSE	GOBP_REGULATION_OF_DEFENSE_RESPONSE	26/109	650/18055	9.72269e-15	1.10393e-12	7.51803e-13	ADORA2A/BCL6/CCL3/CYP19A1/HAVCR2/IFI16/IFI35/IFIT1/IL1B/IRF7/ISG15/MGLL/MMP9/NCF1/OAS1/OAS3/OSM/PARP14/PARP9/PLSCR1/RHBDF2/SLAMF8/SOCS3/SRC/TNF/TNFAIP6	26
GOBP_POSITIVE_REGULATION_OF_IMMUNE_SYSTEM_PROCESS	GOBP_POSITIVE_REGULATION_OF_IMMUNE_SYSTEM_PROCESS	30/109	917/18055	1.21823e-14	1.32787e-12	9.04308e-13	BCL6/C3AR1/CCL2/CCL20/CCL3/CCL4/CD40/CDKN1A/CXCL8/EBI3/GBP1/HAVCR2/HES1/HMOX1/ICAM1/IFI16/IFI35/IL15RA/IL18R1/IL1B/IL4I1/IRF7/PARP9/PLSCR1/PTAFR/RIPOR2/RSAD2/SRC/TNF/ZFP36L1	30
GOBP_LEUKOCYTE_MIGRATION	GOBP_LEUKOCYTE_MIGRATION	21/109	385/18055	1.28529e-14	1.34708e-12	9.17396e-13	C3AR1/CCL2/CCL20/CCL3/CCL3L1/CCL4/CXCL1/CXCL11/CXCL8/CYP19A1/HMOX1/ICAM1/IL1B/ITGA1/MMP9/PTAFR/RIPOR2/SLAMF8/SRC/TNF/TNFAIP6	21
KEGG_CYTOKINE_CYTOKINE_RECEPTOR_INTERACTION	KEGG_CYTOKINE_CYTOKINE_RECEPTOR_INTERACTION	18/109	265/18055	2.83592e-14	2.86217e-12	1.94921e-12	CCL2/CCL20/CCL3/CCL3L1/CCL4/CCL4L2/CD40/CXCL1/CXCL11/CXCL8/IL15RA/IL18R1/IL1B/OSM/PDGFA/TNF/TNFRSF9/TNFSF15	18
GOBP_NEUTROPHIL_MIGRATION	GOBP_NEUTROPHIL_MIGRATION	14/109	128/18055	3.55818e-14	3.46287e-12	2.3583e-12	C3AR1/CCL2/CCL20/CCL3/CCL3L1/CCL4/CXCL1/CXCL11/CXCL8/IL1B/ITGA1/RIPOR2/SLAMF8/TNFAIP6	14
GOBP_NEUTROPHIL_CHEMOTAXIS	GOBP_NEUTROPHIL_CHEMOTAXIS	13/109	105/18055	5.97131e-14	5.61097e-12	3.8212e-12	C3AR1/CCL2/CCL20/CCL3/CCL3L1/CCL4/CXCL1/CXCL11/CXCL8/IL1B/ITGA1/RIPOR2/TNFAIP6	13
GOBP_POSITIVE_REGULATION_OF_CYTOKINE_PRODUCTION	GOBP_POSITIVE_REGULATION_OF_CYTOKINE_PRODUCTION	22/109	476/18055	8.27066e-14	7.51252e-12	5.1162e-12	BCL3/C3AR1/CCL3/CD40/CYBB/EBI3/EIF2AK2/HAVCR2/HMOX1/IFI16/IL18R1/IL1B/IRF7/ISG15/OAS1/OAS2/OAS3/OSM/PTAFR/RSAD2/SRC/TNF	22
GOBP_CELLULAR_RESPONSE_TO_INTERLEUKIN_1	GOBP_CELLULAR_RESPONSE_TO_INTERLEUKIN_1	13/109	110/18055	1.10622e-13	9.72407e-12	6.62232e-12	CCL2/CCL20/CCL3/CCL3L1/CCL4/CD40/CXCL8/GBP1/GBP2/HES1/IL1B/IL1RN/IRAK2	13
GOBP_RESPONSE_TO_INTERLEUKIN_1	GOBP_RESPONSE_TO_INTERLEUKIN_1	14/109	140/18055	1.25518e-13	1.06887e-11	7.27924e-12	CCL2/CCL20/CCL3/CCL3L1/CCL4/CD40/CXCL8/GBP1/GBP2/HES1/IL1B/IL1RN/IRAK2/SRC	14
GOBP_NEGATIVE_REGULATION_OF_RESPONSE_TO_STIMULUS	GOBP_NEGATIVE_REGULATION_OF_RESPONSE_TO_STIMULUS	38/109	1664/18055	1.44605e-13	1.19409e-11	8.13201e-12	ADORA2A/ATF3/BCL3/BCL6/CCL2/CXCL8/CYP19A1/GBP1/HAVCR2/HMOX1/ICAM1/IFI16/IFI35/IFI6/IGFBP3/IL1B/IL1RN/IL4I1/ISG15/ITGA1/MMP9/OAS1/OAS3/PARP14/PDGFA/PLAUR/RGS16/RHBDF2/RIPOR2/SERPINE2/SLAMF8/SMAD7/SOCS3/SOD2/SPRY1/SRC/TNF/TNFAIP6	38
GOBP_CELL_ACTIVATION	GOBP_CELL_ACTIVATION	31/109	1095/18055	1.94506e-13	1.55891e-11	1.06165e-11	ADORA2A/BCL3/BCL6/CCL2/CCL3/CD40/CDKN1A/CXCL8/EBI3/HAVCR2/HES1/HMOX1/ICAM1/IFI35/IL15RA/IL18R1/IL1B/IL4I1/MAFB/PDGFA/PLSCR1/PTAFR/RIPOR2/RSAD2/SERPINE2/SLAMF7/SLAMF8/SMAD7/SRC/TNF/ZFP36L1	31
GOBP_REGULATION_OF_IMMUNE_RESPONSE	GOBP_REGULATION_OF_IMMUNE_RESPONSE	28/109	887/18055	2.72359e-13	2.12051e-11	1.44412e-11	BCL6/C3AR1/CD40/GBP1/HAVCR2/HMOX1/IFI16/IFI35/IL18R1/IL1B/IL4I1/IRAK2/IRF7/ISG15/NCF1/OAS1/OAS3/OASL/PARP14/PARP9/PLSCR1/PTAFR/RHBDF2/RSAD2/SLAMF8/SMAD7/SRC/TNF	28
GOBP_GRANULOCYTE_MIGRATION	GOBP_GRANULOCYTE_MIGRATION	14/109	154/18055	4.73684e-13	3.58552e-11	2.44183e-11	C3AR1/CCL2/CCL20/CCL3/CCL3L1/CCL4/CXCL1/CXCL11/CXCL8/IL1B/ITGA1/RIPOR2/SLAMF8/TNFAIP6	14
GOBP_VIRAL_LIFE_CYCLE	GOBP_VIRAL_LIFE_CYCLE	18/109	318/18055	6.45754e-13	4.75589e-11	3.23888e-11	CCL2/CXCL8/EIF2AK2/ICAM1/IFI16/IFIT1/IFITM1/ISG15/ISG20/MX1/OAS1/OAS2/OAS3/OASL/PLSCR1/RSAD2/SHFL/TNF	18
GOBP_GRANULOCYTE_CHEMOTAXIS	GOBP_GRANULOCYTE_CHEMOTAXIS	13/109	127/18055	7.29306e-13	5.22989e-11	3.56168e-11	C3AR1/CCL2/CCL20/CCL3/CCL3L1/CCL4/CXCL1/CXCL11/CXCL8/IL1B/ITGA1/RIPOR2/TNFAIP6	13
GOBP_NEGATIVE_REGULATION_OF_CELL_POPULATION_PROLIFERATION	GOBP_NEGATIVE_REGULATION_OF_CELL_POPULATION_PROLIFERATION	26/109	785/18055	7.72276e-13	5.39603e-11	3.67482e-11	ADORA2A/BCL6/CCL2/CCL3L1/CDKN1A/CXCL1/CXCL8/EIF2AK2/FTH1/HAVCR2/HES1/HMOX1/IFI35/IFIT3/IFITM1/IGFBP3/IL1B/IL4I1/ITGA1/OSM/SERPINE2/SMAD7/SOD2/SPRY1/TNF/TNFRSF9	26
GOBP_RESPONSE_TO_INTERFERON_GAMMA	GOBP_RESPONSE_TO_INTERFERON_GAMMA	13/109	139/18055	2.35151e-12	1.60196e-10	1.09098e-10	CCL2/CCL20/CCL3/CCL3L1/CCL4/CD40/GBP1/GBP2/IFITM1/PARP14/PARP9/SHFL/TNF	13
GOBP_MYELOID_LEUKOCYTE_MIGRATION	GOBP_MYELOID_LEUKOCYTE_MIGRATION	15/109	230/18055	8.40897e-12	5.58889e-10	3.80616e-10	C3AR1/CCL2/CCL20/CCL3/CCL3L1/CCL4/CXCL1/CXCL11/CXCL8/CYP19A1/IL1B/ITGA1/RIPOR2/SLAMF8/TNFAIP6	15
GOBP_REGULATION_OF_CELL_ACTIVATION	GOBP_REGULATION_OF_CELL_ACTIVATION	23/109	674/18055	1.11458e-11	7.23152e-10	4.92484e-10	ADORA2A/BCL6/CCL2/CCL3/CD40/CDKN1A/EBI3/HAVCR2/HES1/HMOX1/IL15RA/IL1B/IL4I1/PDGFA/PLSCR1/PTAFR/RIPOR2/SERPINE2/SLAMF8/SMAD7/SRC/TNF/ZFP36L1	23
GOBP_LEUKOCYTE_CHEMOTAXIS	GOBP_LEUKOCYTE_CHEMOTAXIS	15/109	236/18055	1.21595e-11	7.70575e-10	5.2478e-10	C3AR1/CCL2/CCL20/CCL3/CCL3L1/CCL4/CXCL1/CXCL11/CXCL8/CYP19A1/IL1B/ITGA1/RIPOR2/SLAMF8/TNFAIP6	15
GOBP_CELL_MIGRATION	GOBP_CELL_MIGRATION	34/109	1556/18055	1.47684e-11	9.14632e-10	6.22886e-10	C3AR1/CCL2/CCL20/CCL3/CCL3L1/CCL4/CD40/CXCL1/CXCL11/CXCL8/CYP19A1/HES1/HMOX1/ICAM1/IFITM1/IGFBP3/IL1B/ITGA1/MMP9/NRP2/PARP9/PDGFA/PTAFR/RIN2/RIPOR2/RND3/SERPINE2/SGK1/SLAMF8/SMAD7/SOD2/SRC/TNF/TNFAIP6	34
GOBP_REGULATION_OF_CELL_POPULATION_PROLIFERATION	GOBP_REGULATION_OF_CELL_POPULATION_PROLIFERATION	36/109	1745/18055	1.57457e-11	9.53492e-10	6.49351e-10	ADORA2A/ATF3/BCL6/CCL2/CCL3L1/CD40/CDKN1A/CXCL1/CXCL11/CXCL8/EBI3/EIF2AK2/FTH1/HAVCR2/HES1/HMOX1/IFI35/IFIT3/IFITM1/IGFBP3/IL1B/IL4I1/ITGA1/MMP9/NRP2/OSM/PDGFA/PTAFR/SERPINE2/SGK1/SMAD7/SOD2/SPRY1/TNF/TNFRSF9/ZFP36L1	36
GOBP_CYTOKINE_PRODUCTION	GOBP_CYTOKINE_PRODUCTION	25/109	828/18055	1.72681e-11	1.02295e-09	6.96651e-10	BCL3/BCL6/C3AR1/CCL3/CD40/CYBB/EBI3/EIF2AK2/GBP1/HAVCR2/HMOX1/IFI16/IL18R1/IL1B/IRF7/ISG15/OAS1/OAS2/OAS3/OSM/PTAFR/RSAD2/SMAD7/SRC/TNF	25
GOBP_REGULATION_OF_RESPONSE_TO_BIOTIC_STIMULUS	GOBP_REGULATION_OF_RESPONSE_TO_BIOTIC_STIMULUS	17/109	350/18055	3.38766e-11	1.96412e-09	1.33761e-09	HAVCR2/IFI16/IFI35/IFIT1/IL1B/IL4I1/IRF7/ISG15/NCF1/OAS1/OAS3/OASL/PARP14/PARP9/PLSCR1/SLAMF8/SRC	17
GOBP_LOCOMOTION	GOBP_LOCOMOTION	37/109	1921/18055	5.51869e-11	3.133e-09	2.13365e-09	ADORA2A/C3AR1/CCL2/CCL20/CCL3/CCL3L1/CCL4/CD40/CXCL1/CXCL11/CXCL8/CYP19A1/HES1/HMOX1/ICAM1/IFITM1/IGFBP3/IL1B/ITGA1/MMP9/NRP2/PARP9/PDGFA/PLAUR/PTAFR/RIN2/RIPOR2/RND3/SCN1B/SERPINE2/SGK1/SLAMF8/SMAD7/SOD2/SRC/TNF/TNFAIP6	37
GOBP_REGULATION_OF_LEUKOCYTE_MIGRATION	GOBP_REGULATION_OF_LEUKOCYTE_MIGRATION	14/109	219/18055	5.7126e-11	3.1494e-09	2.14482e-09	C3AR1/CCL2/CCL20/CCL3/CCL4/CXCL8/CYP19A1/HMOX1/ICAM1/PTAFR/RIPOR2/SLAMF8/TNF/TNFAIP6	14
GOBP_REGULATION_OF_RESPONSE_TO_STRESS	GOBP_REGULATION_OF_RESPONSE_TO_STRESS	31/109	1364/18055	5.78242e-11	3.1494e-09	2.14482e-09	ADORA2A/BCL6/CCL3/CYP19A1/EIF2AK2/HAVCR2/IER3/IFI16/IFI35/IFIT1/IL1B/IRF7/ISG15/MGLL/MMP9/NCF1/OAS1/OAS3/OSM/PARP14/PARP9/PDGFA/PLSCR1/RHBDF2/SERPINE2/SLAMF8/SOCS3/SOD2/SRC/TNF/TNFAIP6	31
GOBP_NEGATIVE_REGULATION_OF_IMMUNE_RESPONSE	GOBP_NEGATIVE_REGULATION_OF_IMMUNE_RESPONSE	13/109	179/18055	5.89429e-11	3.1494e-09	2.14482e-09	BCL6/HAVCR2/HMOX1/IFI16/IL4I1/ISG15/OAS1/OAS3/PARP14/RHBDF2/SLAMF8/SMAD7/SRC	13
GOBP_REGULATION_OF_CELLULAR_COMPONENT_MOVEMENT	GOBP_REGULATION_OF_CELLULAR_COMPONENT_MOVEMENT	28/109	1122/18055	7.36779e-11	3.86101e-09	2.62944e-09	BCL6/C3AR1/CCL2/CCL20/CCL3/CCL4/CD40/CXCL8/CYP19A1/HMOX1/ICAM1/IFITM1/IGFBP3/IL1B/MMP9/NRP2/PDGFA/PTAFR/RIN2/RIPOR2/SERPINE2/SGK1/SLAMF8/SMAD7/SOD2/SRC/TNF/TNFAIP6	28
GOBP_POSITIVE_REGULATION_OF_MULTICELLULAR_ORGANISMAL_PROCESS	GOBP_POSITIVE_REGULATION_OF_MULTICELLULAR_ORGANISMAL_PROCESS	32/109	1470/18055	7.86327e-11	4.04291e-09	2.75332e-09	ADORA2A/BCL3/BCL6/C3AR1/CCL3/CD40/CXCL8/CYBB/EBI3/EIF2AK2/HAVCR2/HES1/HMOX1/IFI16/IL15RA/IL18R1/IL1B/IL4I1/IRF7/ISG15/OAS1/OAS2/OAS3/OSM/PTAFR/RSAD2/SERPINE2/SMAD7/SPRY1/SRC/TNF/ZFP36L1	32
HALLMARK_IL6_JAK_STAT3_SIGNALING	HALLMARK_IL6_JAK_STAT3_SIGNALING	10/109	87/18055	1.14687e-10	5.78746e-09	3.9414e-09	CXCL1/CXCL11/EBI3/HMOX1/IL15RA/IL18R1/IL1B/IRF9/SOCS3/TNF	10
GOBP_RESPONSE_TO_TYPE_I_INTERFERON	GOBP_RESPONSE_TO_TYPE_I_INTERFERON	9/109	64/18055	1.5906e-10	7.88072e-09	5.36696e-09	IFIT1/IFITM1/IRF7/ISG15/MX1/OAS1/OAS2/OAS3/SHFL	9
GOBP_REGULATION_OF_HYDROLASE_ACTIVITY	GOBP_REGULATION_OF_HYDROLASE_ACTIVITY	26/109	1009/18055	2.05449e-10	9.9973e-09	6.8084e-09	ADORA2A/BCL6/CCL2/CCL20/CCL3/CCL3L1/CCL4/CD40/IFI16/IFI6/ITGA1/MMP9/OAS1/OAS2/OAS3/OASL/PLAUR/PTAFR/RGS16/RIPOR2/SERPINE2/SPRY1/SRC/TBC1D2/TNF/TNFSF15	26
GOBP_NEGATIVE_REGULATION_OF_SIGNALING	GOBP_NEGATIVE_REGULATION_OF_SIGNALING	30/109	1384/18055	4.05628e-10	1.93918e-08	1.32063e-08	ATF3/BCL3/BCL6/CXCL8/GBP1/HMOX1/ICAM1/IFI35/IFI6/IGFBP3/IL1B/IL1RN/ISG15/ITGA1/MMP9/OAS1/OAS3/OSM/PARP14/PLAUR/RGS16/RIPOR2/SERPINE2/SMAD7/SOCS3/SOD2/SPRY1/SRC/TNF/TNFAIP6	30
GOBP_IMMUNE_SYSTEM_DEVELOPMENT	GOBP_IMMUNE_SYSTEM_DEVELOPMENT	25/109	965/18055	4.40859e-10	2.07128e-08	1.41059e-08	BCL3/BCL6/CCL3/CD40/EIF2AK2/HAVCR2/HES1/IFI16/IL15RA/IL18R1/IL1B/IL4I1/IRF7/ISG15/MAFB/MMP9/OSM/RSAD2/SLAMF8/SMAD7/SOD2/SRC/TNF/TNFAIP6/ZFP36L1	25
GOBP_RESPONSE_TO_BACTERIUM	GOBP_RESPONSE_TO_BACTERIUM	22/109	750/18055	5.96644e-10	2.75569e-08	1.87669e-08	BCL3/CCL2/CCL20/CCL3/CMPK2/CXCL1/CXCL11/CXCL8/GBP2/HAVCR2/IFI44/IL1B/IRAK2/ISG15/OAS1/OAS2/OAS3/PTAFR/SLAMF8/SOD2/SRC/TNF	22
GOBP_CELL_CHEMOTAXIS	GOBP_CELL_CHEMOTAXIS	15/109	315/18055	7.02711e-10	3.19148e-08	2.17347e-08	C3AR1/CCL2/CCL20/CCL3/CCL3L1/CCL4/CXCL1/CXCL11/CXCL8/CYP19A1/IL1B/ITGA1/RIPOR2/SLAMF8/TNFAIP6	15
GOBP_TAXIS	GOBP_TAXIS	20/109	619/18055	7.70192e-10	3.40902e-08	2.32163e-08	C3AR1/CCL2/CCL20/CCL3/CCL3L1/CCL4/CXCL1/CXCL11/CXCL8/CYP19A1/IL1B/ITGA1/NRP2/PDGFA/PLAUR/PTAFR/RIPOR2/SCN1B/SLAMF8/TNFAIP6	20
GOBP_BIOLOGICAL_ADHESION	GOBP_BIOLOGICAL_ADHESION	31/109	1515/18055	7.85124e-10	3.40902e-08	2.32163e-08	ADORA2A/BCL6/CCL2/CCL4/CXCL8/CYTIP/EBI3/GBP1/HAVCR2/HES1/ICAM1/IL1B/IL1RN/IL32/IL4I1/ITGA1/LGALS3BP/NRP2/PLAUR/PTAFR/RIN2/RIPOR2/RND3/SCN1B/SERPINE2/SLAMF7/SMAD7/SRC/TNF/TNFAIP6/ZFP36L1	31
GOBP_NEGATIVE_REGULATION_OF_RESPONSE_TO_EXTERNAL_STIMULUS	GOBP_NEGATIVE_REGULATION_OF_RESPONSE_TO_EXTERNAL_STIMULUS	17/109	429/18055	7.88141e-10	3.40902e-08	2.32163e-08	ADORA2A/CCL2/CYP19A1/HAVCR2/IFI16/ISG15/OAS1/OAS3/PARP14/PDGFA/RHBDF2/SERPINE2/SLAMF8/SOCS3/SRC/TNF/TNFAIP6	17
GOBP_REGULATION_OF_INNATE_IMMUNE_RESPONSE	GOBP_REGULATION_OF_INNATE_IMMUNE_RESPONSE	13/109	230/18055	1.31634e-09	5.60473e-08	3.81695e-08	HAVCR2/IFI16/IFI35/IRF7/ISG15/NCF1/OAS1/OAS3/PARP14/PARP9/PLSCR1/SLAMF8/SRC	13
GOBP_T_CELL_ACTIVATION	GOBP_T_CELL_ACTIVATION	18/109	507/18055	1.37284e-09	5.75536e-08	3.91953e-08	ADORA2A/BCL3/BCL6/CCL2/EBI3/HAVCR2/HES1/ICAM1/IL18R1/IL1B/IL4I1/MAFB/RIPOR2/RSAD2/SLAMF7/SMAD7/SRC/ZFP36L1	18
GOBP_LYMPHOCYTE_ACTIVATION	GOBP_LYMPHOCYTE_ACTIVATION	22/109	792/18055	1.64589e-09	6.79551e-08	4.62791e-08	ADORA2A/BCL3/BCL6/CCL2/CD40/CDKN1A/EBI3/HAVCR2/HES1/ICAM1/IL15RA/IL18R1/IL1B/IL4I1/MAFB/RIPOR2/RSAD2/SLAMF7/SLAMF8/SMAD7/SRC/ZFP36L1	22
GOBP_REGULATION_OF_INFLAMMATORY_RESPONSE	GOBP_REGULATION_OF_INFLAMMATORY_RESPONSE	16/109	397/18055	2.0442e-09	8.31411e-08	5.66211e-08	ADORA2A/BCL6/CCL3/CYP19A1/IFI35/IL1B/MGLL/MMP9/NCF1/OSM/RHBDF2/SLAMF8/SOCS3/SRC/TNF/TNFAIP6	16
GOBP_ERK1_AND_ERK2_CASCADE	GOBP_ERK1_AND_ERK2_CASCADE	15/109	341/18055	2.08437e-09	8.35281e-08	5.68846e-08	ATF3/CCL2/CCL20/CCL3/CCL3L1/CCL4/GBP1/HAVCR2/ICAM1/IL1B/PDGFA/SPRY1/SRC/TNF/ZFP36L1	15
GOBP_CELLULAR_RESPONSE_TO_INTERFERON_GAMMA	GOBP_CELLULAR_RESPONSE_TO_INTERFERON_GAMMA	10/109	117/18055	2.20055e-09	8.69058e-08	5.91849e-08	CCL2/CCL20/CCL3/CCL3L1/CCL4/GBP1/GBP2/PARP14/PARP9/TNF	10
GOBP_POSITIVE_REGULATION_OF_LOCOMOTION	GOBP_POSITIVE_REGULATION_OF_LOCOMOTION	19/109	598/18055	2.84667e-09	1.09539e-07	7.4599e-08	C3AR1/CCL20/CCL3/CCL4/CD40/CXCL8/HMOX1/ICAM1/IL1B/MMP9/NRP2/PDGFA/PTAFR/RIN2/RIPOR2/SOD2/SRC/TNF/TNFAIP6	19
GOBP_IMMUNE_EFFECTOR_PROCESS	GOBP_IMMUNE_EFFECTOR_PROCESS	20/109	668/18055	2.85406e-09	1.09539e-07	7.4599e-08	BCL3/BCL6/CCL3/CD40/HAVCR2/HMOX1/ICAM1/IFI35/IL18R1/IL1B/IL4I1/IRF7/NCF1/PTAFR/RSAD2/SLAMF7/SLAMF8/SMAD7/SRC/TNF	20
GOBP_POSITIVE_REGULATION_OF_GENE_EXPRESSION	GOBP_POSITIVE_REGULATION_OF_GENE_EXPRESSION	26/109	1147/18055	3.14424e-09	1.19001e-07	8.10423e-08	ATF3/BCL3/C3AR1/CCL3/CD40/CXCL8/CYBB/EBI3/EIF2AK2/HAVCR2/HES1/HMOX1/IFI16/IL18R1/IL1B/IRF7/ISG15/OAS1/OAS2/OAS3/OSM/PLSCR1/PTAFR/RSAD2/SRC/TNF	26
GOBP_LEUKOCYTE_DIFFERENTIATION	GOBP_LEUKOCYTE_DIFFERENTIATION	18/109	553/18055	5.37158e-09	2.00515e-07	1.36555e-07	BCL3/BCL6/CCL3/IFI16/IL15RA/IL18R1/IL1B/IL4I1/IRF7/MAFB/MMP9/RSAD2/SLAMF8/SMAD7/SRC/TNF/TNFAIP6/ZFP36L1	18
GOBP_PROGRAMMED_CELL_DEATH	GOBP_PROGRAMMED_CELL_DEATH	34/109	1950/18055	5.97841e-09	2.20151e-07	1.49928e-07	ADORA2A/ATF3/BCL2A1/BCL3/BCL6/CCL2/CCL3/CD40/CDKN1A/EIF2AK2/HMOX1/ICAM1/IER3/IFI16/IFI6/IFIT2/IFIT3/IGFBP3/IL1B/IRF7/ITGA1/MMP9/MX1/NCF1/PLAUR/PLSCR1/SGK1/SOCS3/SOD2/SRC/TNF/TNFRSF9/TNFSF15/ZFP36L1	34
GOBP_RESPONSE_TO_CHEMOKINE	GOBP_RESPONSE_TO_CHEMOKINE	9/109	96/18055	6.3812e-09	2.3185e-07	1.57895e-07	CCL2/CCL20/CCL3/CCL3L1/CCL4/CXCL1/CXCL11/CXCL8/RIPOR2	9
GOBP_NEGATIVE_REGULATION_OF_DEFENSE_RESPONSE	GOBP_NEGATIVE_REGULATION_OF_DEFENSE_RESPONSE	13/109	268/18055	8.35729e-09	2.99653e-07	2.04071e-07	ADORA2A/CYP19A1/HAVCR2/IFI16/ISG15/OAS1/OAS3/PARP14/RHBDF2/SLAMF8/SOCS3/SRC/TNFAIP6	13
GOBP_POSITIVE_REGULATION_OF_RESPONSE_TO_EXTERNAL_STIMULUS	GOBP_POSITIVE_REGULATION_OF_RESPONSE_TO_EXTERNAL_STIMULUS	16/109	441/18055	9.12261e-09	3.22846e-07	2.19866e-07	C3AR1/CCL3/CCL4/CXCL8/HAVCR2/IFI16/IFI35/IL1B/IRF7/OASL/OSM/PARP9/PLSCR1/RIPOR2/SRC/TNF	16
GOBP_LEUKOCYTE_MEDIATED_IMMUNITY	GOBP_LEUKOCYTE_MEDIATED_IMMUNITY	16/109	451/18055	1.25078e-08	4.36971e-07	2.97588e-07	BCL3/BCL6/CCL3/CD40/HAVCR2/HMOX1/ICAM1/IL18R1/IL1B/IL4I1/IRF7/PTAFR/RSAD2/SLAMF7/SMAD7/TNF	16
GOBP_CELLULAR_RESPONSE_TO_MOLECULE_OF_BACTERIAL_ORIGIN	GOBP_CELLULAR_RESPONSE_TO_MOLECULE_OF_BACTERIAL_ORIGIN	12/109	229/18055	1.37819e-08	4.7539e-07	3.23752e-07	CCL2/CCL3/CMPK2/CXCL1/CXCL11/CXCL8/HAVCR2/IL1B/IRAK2/PTAFR/SRC/TNF	12
GOBP_POSITIVE_REGULATION_OF_SIGNALING	GOBP_POSITIVE_REGULATION_OF_SIGNALING	31/109	1713/18055	1.48971e-08	5.07434e-07	3.45575e-07	ADORA2A/ATF3/CCL2/CCL20/CCL3/CCL3L1/CCL4/CD40/CYP19A1/EIF2AK2/HAVCR2/HES1/HMOX1/ICAM1/IFI35/IL18R1/IL1B/IRF7/ITGA1/MMP9/NCF1/OASL/OSM/PARP14/PARP9/PDGFA/PLAUR/RSAD2/SERPINE2/SRC/TNF	31
GOBP_REGULATION_OF_CELL_CELL_ADHESION	GOBP_REGULATION_OF_CELL_CELL_ADHESION	16/109	458/18055	1.55241e-08	5.22263e-07	3.55673e-07	ADORA2A/BCL6/CCL2/EBI3/HAVCR2/HES1/IL1B/IL1RN/IL4I1/PLAUR/PTAFR/RIPOR2/SERPINE2/SMAD7/SRC/TNF	16
GOBP_REGULATION_OF_INTRACELLULAR_SIGNAL_TRANSDUCTION	GOBP_REGULATION_OF_INTRACELLULAR_SIGNAL_TRANSDUCTION	31/109	1725/18055	1.75423e-08	5.82962e-07	3.97011e-07	ATF3/BCL3/BCL6/CCL2/CCL20/CCL3/CCL3L1/CCL4/CD40/EIF2AK2/GBP1/HAVCR2/HMOX1/ICAM1/IFI35/IL18R1/IL1B/ITGA1/MMP9/NCF1/OASL/OSM/PDGFA/PLAUR/RIPOR2/SERPINE2/SGK1/SOD2/SPRY1/SRC/TNF	31
GOBP_REGULATION_OF_LEUKOCYTE_MEDIATED_IMMUNITY	GOBP_REGULATION_OF_LEUKOCYTE_MEDIATED_IMMUNITY	12/109	237/18055	2.01965e-08	6.63078e-07	4.51572e-07	BCL6/CD40/HAVCR2/HMOX1/ICAM1/IL18R1/IL1B/IL4I1/PTAFR/RSAD2/SMAD7/TNF	12
GOBP_REGULATION_OF_CELL_ADHESION	GOBP_REGULATION_OF_CELL_ADHESION	20/109	762/18055	2.61058e-08	8.46883e-07	5.76748e-07	ADORA2A/BCL6/CCL2/CXCL8/CYTIP/EBI3/GBP1/HAVCR2/HES1/IL1B/IL1RN/IL4I1/PLAUR/PTAFR/RIN2/RIPOR2/SERPINE2/SMAD7/SRC/TNF	20
GOBP_REGULATION_OF_IMMUNE_EFFECTOR_PROCESS	GOBP_REGULATION_OF_IMMUNE_EFFECTOR_PROCESS	14/109	355/18055	2.96565e-08	9.50752e-07	6.47485e-07	BCL6/CD40/HAVCR2/HMOX1/ICAM1/IL18R1/IL1B/IL4I1/NCF1/PTAFR/RSAD2/SLAMF8/SMAD7/TNF	14
GOBP_MONONUCLEAR_CELL_MIGRATION	GOBP_MONONUCLEAR_CELL_MIGRATION	11/109	199/18055	3.31044e-08	1.04528e-06	7.11862e-07	C3AR1/CCL2/CCL20/CCL3/CCL3L1/CCL4/CXCL11/ICAM1/RIPOR2/SLAMF8/TNF	11
GOBP_RESPONSE_TO_TUMOR_NECROSIS_FACTOR	GOBP_RESPONSE_TO_TUMOR_NECROSIS_FACTOR	12/109	248/18055	3.33723e-08	1.04528e-06	7.11862e-07	CCL2/CCL20/CCL3/CCL3L1/CCL4/CD40/CXCL8/GBP1/GBP2/HES1/TNF/ZFP36L1	12
GOBP_POSITIVE_REGULATION_OF_MAPK_CASCADE	GOBP_POSITIVE_REGULATION_OF_MAPK_CASCADE	16/109	492/18055	4.20456e-08	1.30198e-06	8.8668e-07	CCL2/CCL20/CCL3/CCL3L1/CCL4/CD40/EIF2AK2/HAVCR2/ICAM1/IL1B/ITGA1/NCF1/OSM/PDGFA/SRC/TNF	16
GOBP_CELLULAR_RESPONSE_TO_BIOTIC_STIMULUS	GOBP_CELLULAR_RESPONSE_TO_BIOTIC_STIMULUS	12/109	256/18055	4.73378e-08	1.44939e-06	9.87067e-07	CCL2/CCL3/CMPK2/CXCL1/CXCL11/CXCL8/HAVCR2/IL1B/IRAK2/PTAFR/SRC/TNF	12
GOBP_MAPK_CASCADE	GOBP_MAPK_CASCADE	20/109	792/18055	4.93207e-08	1.49332e-06	1.01699e-06	ATF3/CCL2/CCL20/CCL3/CCL3L1/CCL4/CD40/EIF2AK2/GBP1/HAVCR2/ICAM1/IL1B/ITGA1/NCF1/OSM/PDGFA/SPRY1/SRC/TNF/ZFP36L1	20
GOBP_REGULATION_OF_LEUKOCYTE_CHEMOTAXIS	GOBP_REGULATION_OF_LEUKOCYTE_CHEMOTAXIS	9/109	124/18055	6.07151e-08	1.81812e-06	1.23818e-06	C3AR1/CCL2/CCL3/CCL4/CXCL8/CYP19A1/RIPOR2/SLAMF8/TNFAIP6	9
GOBP_POSITIVE_REGULATION_OF_MOLECULAR_FUNCTION	GOBP_POSITIVE_REGULATION_OF_MOLECULAR_FUNCTION	28/109	1523/18055	6.54855e-08	1.93965e-06	1.32095e-06	CCL2/CCL20/CCL3/CCL3L1/CCL4/CD40/CDKN1A/EIF2AK2/HES1/IFI16/IL18R1/IL1B/IRAK2/ITGA1/MMP9/NCF1/PARP9/PDGFA/PLAUR/PLSCR1/PTAFR/RGS16/RIPOR2/SGK1/SRC/TBC1D2/TNF/TNFSF15	28
GOBP_LEUKOCYTE_CELL_CELL_ADHESION	GOBP_LEUKOCYTE_CELL_CELL_ADHESION	14/109	381/18055	7.1366e-08	2.0911e-06	1.42409e-06	ADORA2A/BCL6/CCL2/EBI3/HAVCR2/HES1/ICAM1/IL1B/IL4I1/PTAFR/RIPOR2/SMAD7/SRC/TNF	14
GOBP_REGULATION_OF_LYMPHOCYTE_ACTIVATION	GOBP_REGULATION_OF_LYMPHOCYTE_ACTIVATION	16/109	525/18055	1.02513e-07	2.97178e-06	2.02386e-06	ADORA2A/BCL6/CCL2/CD40/CDKN1A/EBI3/HAVCR2/HES1/IL15RA/IL1B/IL4I1/RIPOR2/SLAMF8/SMAD7/SRC/ZFP36L1	16
GOBP_RESPONSE_TO_INTERFERON_ALPHA	GOBP_RESPONSE_TO_INTERFERON_ALPHA	5/109	20/18055	1.05461e-07	3.02507e-06	2.06014e-06	EIF2AK2/IFIT2/IFIT3/IFITM1/MX2	5
GOBP_PATTERN_RECOGNITION_RECEPTOR_SIGNALING_PATHWAY	GOBP_PATTERN_RECOGNITION_RECEPTOR_SIGNALING_PATHWAY	10/109	180/18055	1.37306e-07	3.89748e-06	2.65427e-06	CD40/HAVCR2/IFI35/IRAK2/IRF7/OAS1/OAS3/OASL/RSAD2/TNF	10
GOBP_POSITIVE_REGULATION_OF_LEUKOCYTE_MIGRATION	GOBP_POSITIVE_REGULATION_OF_LEUKOCYTE_MIGRATION	9/109	141/18055	1.8385e-07	5.16485e-06	3.51739e-06	C3AR1/CCL20/CCL3/CCL4/CXCL8/ICAM1/PTAFR/RIPOR2/TNF	9
KEGG_TOLL_LIKE_RECEPTOR_SIGNALING_PATHWAY	KEGG_TOLL_LIKE_RECEPTOR_SIGNALING_PATHWAY	8/109	102/18055	1.86496e-07	5.18574e-06	3.53161e-06	CCL3/CCL4/CD40/CXCL11/CXCL8/IL1B/IRF7/TNF	8
GOBP_POSITIVE_REGULATION_OF_CELL_CELL_ADHESION	GOBP_POSITIVE_REGULATION_OF_CELL_CELL_ADHESION	12/109	291/18055	1.90947e-07	5.25587e-06	3.57938e-06	BCL6/CCL2/EBI3/HAVCR2/HES1/IL1B/IL4I1/PLAUR/PTAFR/SMAD7/SRC/TNF	12
GOBP_REGULATION_OF_ADAPTIVE_IMMUNE_RESPONSE	GOBP_REGULATION_OF_ADAPTIVE_IMMUNE_RESPONSE	10/109	188/18055	2.06034e-07	5.61442e-06	3.82355e-06	BCL6/CD40/HAVCR2/IL18R1/IL1B/IL4I1/IRF7/RSAD2/SMAD7/TNF	10
GOBP_POSITIVE_REGULATION_OF_CHEMOKINE_PRODUCTION	GOBP_POSITIVE_REGULATION_OF_CHEMOKINE_PRODUCTION	7/109	70/18055	2.10938e-07	5.69115e-06	3.87581e-06	EIF2AK2/HAVCR2/HMOX1/IL1B/OAS1/OAS3/TNF	7
KEGG_CHEMOKINE_SIGNALING_PATHWAY	KEGG_CHEMOKINE_SIGNALING_PATHWAY	10/109	189/18055	2.16458e-07	5.76991e-06	3.92945e-06	CCL2/CCL20/CCL3/CCL3L1/CCL4/CCL4L2/CXCL1/CXCL11/CXCL8/NCF1	10
GOBP_RESPONSE_TO_MOLECULE_OF_BACTERIAL_ORIGIN	GOBP_RESPONSE_TO_MOLECULE_OF_BACTERIAL_ORIGIN	13/109	354/18055	2.18092e-07	5.76991e-06	3.92945e-06	CCL2/CCL3/CMPK2/CXCL1/CXCL11/CXCL8/HAVCR2/IL1B/IRAK2/PTAFR/SOD2/SRC/TNF	13
GOBP_LYMPHOCYTE_MEDIATED_IMMUNITY	GOBP_LYMPHOCYTE_MEDIATED_IMMUNITY	13/109	357/18055	2.40217e-07	6.29415e-06	4.28646e-06	BCL3/BCL6/CD40/HAVCR2/ICAM1/IL18R1/IL1B/IL4I1/IRF7/RSAD2/SLAMF7/SMAD7/TNF	13
GOBP_NEGATIVE_REGULATION_OF_INNATE_IMMUNE_RESPONSE	GOBP_NEGATIVE_REGULATION_OF_INNATE_IMMUNE_RESPONSE	7/109	73/18055	2.82479e-07	7.331e-06	4.99258e-06	HAVCR2/IFI16/ISG15/OAS1/OAS3/PARP14/SLAMF8	7
GOBP_ADAPTIVE_IMMUNE_RESPONSE_BASED_ON_SOMATIC_RECOMBINATION_OF_IMMUNE_RECEPTORS_BUILT_FROM_IMMUNOGLOBULIN_SUPERFAMILY_DOMAINS	GOBP_ADAPTIVE_IMMUNE_RESPONSE_BASED_ON_SOMATIC_RECOMBINATION_OF_IMMUNE_RECEPTORS_BUILT_FROM_IMMUNOGLOBULIN_SUPERFAMILY_DOMAINS	13/109	363/18055	2.90602e-07	7.47067e-06	5.08771e-06	BCL3/BCL6/CD40/EBI3/HAVCR2/ICAM1/IL18R1/IL1B/IL4I1/IRF7/RSAD2/SMAD7/TNF	13
GOBP_POSITIVE_REGULATION_OF_CELL_ACTIVATION	GOBP_POSITIVE_REGULATION_OF_CELL_ACTIVATION	14/109	429/18055	3.04107e-07	7.74479e-06	5.27439e-06	BCL6/CCL2/CCL3/CD40/CDKN1A/EBI3/HAVCR2/HES1/IL15RA/IL1B/IL4I1/PTAFR/SRC/TNF	14
GOBP_RESPONSE_TO_LIPID	GOBP_RESPONSE_TO_LIPID	20/109	887/18055	3.0723e-07	7.75187e-06	5.2792e-06	CCL2/CCL3/CMPK2/CXCL1/CXCL11/CXCL8/CYBB/CYP19A1/HAVCR2/HES1/IL1B/IL1RN/IRAK2/PDGFA/PTAFR/SGK1/SOD2/SRC/TNF/ZFP36L1	20
GOBP_REGULATION_OF_CELL_DEATH	GOBP_REGULATION_OF_CELL_DEATH	28/109	1643/18055	3.17803e-07	7.94508e-06	5.41079e-06	ADORA2A/ATF3/BCL2A1/BCL3/BCL6/CCL2/CCL3/CD40/CDKN1A/EIF2AK2/HMOX1/ICAM1/IER3/IFI6/IFIT2/IFIT3/IGFBP3/IL1B/IRF7/ITGA1/MMP9/PLAUR/SGK1/SOCS3/SOD2/SRC/TNF/ZFP36L1	28
HALLMARK_ALLOGRAFT_REJECTION	HALLMARK_ALLOGRAFT_REJECTION	10/109	200/18055	3.65615e-07	9.05729e-06	6.16823e-06	BCL3/CCL2/CCL4/CD40/GBP2/ICAM1/IL1B/IRF7/MMP9/TNF	10
GOBP_POSITIVE_REGULATION_OF_INTERFERON_GAMMA_PRODUCTION	GOBP_POSITIVE_REGULATION_OF_INTERFERON_GAMMA_PRODUCTION	7/109	77/18055	4.08751e-07	9.93513e-06	6.76606e-06	BCL3/EBI3/HAVCR2/IL18R1/IL1B/ISG15/TNF	7
GOBP_NEGATIVE_REGULATION_OF_MOLECULAR_FUNCTION	GOBP_NEGATIVE_REGULATION_OF_MOLECULAR_FUNCTION	23/109	1172/18055	4.1003e-07	9.93513e-06	6.76606e-06	ADORA2A/BCL3/BHLHE40/CDKN1A/HAVCR2/HES1/HMOX1/IFI16/IFI6/IFIT1/IFIT2/IL1B/IRAK2/MMP9/PARP9/PLAUR/RIPOR2/SERPINE2/SMAD7/SOCS3/SPRY1/SRC/TNF	23
GOBP_NEGATIVE_REGULATION_OF_RESPONSE_TO_BIOTIC_STIMULUS	GOBP_NEGATIVE_REGULATION_OF_RESPONSE_TO_BIOTIC_STIMULUS	8/109	113/18055	4.11989e-07	9.93513e-06	6.76606e-06	HAVCR2/IFI16/IL4I1/ISG15/OAS1/OAS3/PARP14/SLAMF8	8
GOBP_REGULATION_OF_CELL_DIFFERENTIATION	GOBP_REGULATION_OF_CELL_DIFFERENTIATION	27/109	1565/18055	4.29839e-07	1.02747e-05	6.99728e-06	BCL6/BHLHE40/CCL3/EIF2AK2/GBP1/HES1/IFITM1/IGFBP3/IL15RA/IL1B/IL4I1/IRF7/ISG15/MAFB/MMP9/OSM/RIN2/RIPOR2/SERPINE2/SLAMF8/SMAD7/SOCS3/SOD2/SPRY1/TNF/TNFAIP6/ZFP36L1	27
GOBP_REGULATION_OF_MONONUCLEAR_CELL_MIGRATION	GOBP_REGULATION_OF_MONONUCLEAR_CELL_MIGRATION	8/109	116/18055	5.03902e-07	1.19403e-05	8.13162e-06	C3AR1/CCL2/CCL20/CCL3/CCL4/RIPOR2/SLAMF8/TNF	8
HALLMARK_APOPTOSIS	HALLMARK_APOPTOSIS	9/109	161/18055	5.67331e-07	1.33274e-05	9.07627e-06	ATF3/CDKN1A/HMOX1/IER3/IL1B/ISG20/SMAD7/SOD2/TNF	9
GOBP_LYMPHOCYTE_MIGRATION	GOBP_LYMPHOCYTE_MIGRATION	8/109	118/18055	5.74475e-07	1.33799e-05	9.112e-06	CCL2/CCL20/CCL3/CCL3L1/CCL4/CXCL11/ICAM1/RIPOR2	8
GOBP_NEGATIVE_REGULATION_OF_LEUKOCYTE_MIGRATION	GOBP_NEGATIVE_REGULATION_OF_LEUKOCYTE_MIGRATION	6/109	52/18055	6.84619e-07	1.58101e-05	1.0767e-05	CCL2/CYP19A1/HMOX1/RIPOR2/SLAMF8/TNFAIP6	6
GOBP_NEGATIVE_REGULATION_OF_CYSTEINE_TYPE_ENDOPEPTIDASE_ACTIVITY	GOBP_NEGATIVE_REGULATION_OF_CYSTEINE_TYPE_ENDOPEPTIDASE_ACTIVITY	7/109	85/18055	8.06414e-07	1.84662e-05	1.25759e-05	ADORA2A/IFI16/IFI6/MMP9/PLAUR/SRC/TNF	7
GOBP_TYROSINE_PHOSPHORYLATION_OF_STAT_PROTEIN	GOBP_TYROSINE_PHOSPHORYLATION_OF_STAT_PROTEIN	7/109	87/18055	9.45288e-07	2.13447e-05	1.45362e-05	CD40/HES1/OSM/PARP14/PARP9/SOCS3/TNF	7
GOBP_TOLL_LIKE_RECEPTOR_SIGNALING_PATHWAY	GOBP_TOLL_LIKE_RECEPTOR_SIGNALING_PATHWAY	8/109	126/18055	9.47783e-07	2.13447e-05	1.45362e-05	CD40/HAVCR2/IFI35/IRAK2/IRF7/OAS1/RSAD2/TNF	8
GOBP_POSITIVE_REGULATION_OF_ERK1_AND_ERK2_CASCADE	GOBP_POSITIVE_REGULATION_OF_ERK1_AND_ERK2_CASCADE	10/109	223/18055	9.91217e-07	2.21399e-05	1.50778e-05	CCL2/CCL20/CCL3/CCL3L1/CCL4/HAVCR2/ICAM1/PDGFA/SRC/TNF	10
GOBP_RESPONSE_TO_INTERFERON_BETA	GOBP_RESPONSE_TO_INTERFERON_BETA	5/109	31/18055	1.09627e-06	2.42874e-05	1.65403e-05	IFI16/IFITM1/OAS1/PLSCR1/SHFL	5
GOBP_IMMUNE_RESPONSE_REGULATING_SIGNALING_PATHWAY	GOBP_IMMUNE_RESPONSE_REGULATING_SIGNALING_PATHWAY	14/109	479/18055	1.13475e-06	2.48809e-05	1.69445e-05	C3AR1/CD40/GBP1/HAVCR2/IFI35/IRAK2/IRF7/OAS1/OAS3/OASL/PLSCR1/RSAD2/SRC/TNF	14
GOBP_REGULATION_OF_LYMPHOCYTE_MEDIATED_IMMUNITY	GOBP_REGULATION_OF_LYMPHOCYTE_MEDIATED_IMMUNITY	9/109	175/18055	1.14132e-06	2.48809e-05	1.69445e-05	BCL6/CD40/HAVCR2/IL18R1/IL1B/IL4I1/RSAD2/SMAD7/TNF	9
GOBP_REGULATION_OF_LEUKOCYTE_DIFFERENTIATION	GOBP_REGULATION_OF_LEUKOCYTE_DIFFERENTIATION	11/109	285/18055	1.21949e-06	2.6374e-05	1.79613e-05	BCL6/CCL3/IL15RA/IL4I1/IRF7/MAFB/SLAMF8/SMAD7/TNF/TNFAIP6/ZFP36L1	11
GOBP_POSITIVE_REGULATION_OF_DEFENSE_RESPONSE	GOBP_POSITIVE_REGULATION_OF_DEFENSE_RESPONSE	11/109	288/18055	1.35075e-06	2.89826e-05	1.97378e-05	CCL3/HAVCR2/IFI16/IFI35/IL1B/IRF7/OSM/PARP9/PLSCR1/SRC/TNF	11
GOBP_CELL_ACTIVATION_INVOLVED_IN_IMMUNE_RESPONSE	GOBP_CELL_ACTIVATION_INVOLVED_IN_IMMUNE_RESPONSE	11/109	291/18055	1.49428e-06	3.18118e-05	2.16646e-05	BCL3/BCL6/CCL3/CD40/HAVCR2/HMOX1/ICAM1/IFI35/IL18R1/PTAFR/SMAD7	11
GOBP_POSITIVE_REGULATION_OF_INTRACELLULAR_SIGNAL_TRANSDUCTION	GOBP_POSITIVE_REGULATION_OF_INTRACELLULAR_SIGNAL_TRANSDUCTION	20/109	985/18055	1.58179e-06	3.34139e-05	2.27556e-05	CCL2/CCL20/CCL3/CCL3L1/CCL4/CD40/EIF2AK2/HAVCR2/HMOX1/ICAM1/IFI35/IL18R1/IL1B/ITGA1/NCF1/OASL/OSM/PDGFA/SRC/TNF	20
GOBP_INTRINSIC_APOPTOTIC_SIGNALING_PATHWAY	GOBP_INTRINSIC_APOPTOTIC_SIGNALING_PATHWAY	11/109	295/18055	1.70644e-06	3.57697e-05	2.436e-05	BCL2A1/BCL3/CDKN1A/HMOX1/IFI16/IFI6/MMP9/PLAUR/SOD2/SRC/TNF	11
GOBP_RECEPTOR_SIGNALING_PATHWAY_VIA_STAT	GOBP_RECEPTOR_SIGNALING_PATHWAY_VIA_STAT	9/109	185/18055	1.81093e-06	3.76702e-05	2.56543e-05	BCL3/CCL2/CD40/HES1/OSM/PARP14/PARP9/SOCS3/TNF	9
GOBP_LIPOPOLYSACCHARIDE_MEDIATED_SIGNALING_PATHWAY	GOBP_LIPOPOLYSACCHARIDE_MEDIATED_SIGNALING_PATHWAY	6/109	62/18055	1.96863e-06	4.06402e-05	2.7677e-05	CCL2/CCL3/IL1B/IRAK2/PTAFR/TNF	6
GOBP_CHEMOKINE_PRODUCTION	GOBP_CHEMOKINE_PRODUCTION	7/109	98/18055	2.11957e-06	4.33845e-05	2.95458e-05	EIF2AK2/HAVCR2/HMOX1/IL1B/OAS1/OAS3/TNF	7
GOBP_CELLULAR_RESPONSE_TO_LIPID	GOBP_CELLULAR_RESPONSE_TO_LIPID	15/109	581/18055	2.13571e-06	4.33845e-05	2.95458e-05	CCL2/CCL3/CMPK2/CXCL1/CXCL11/CXCL8/HAVCR2/HES1/IL1B/IRAK2/PTAFR/SGK1/SRC/TNF/ZFP36L1	15
GOBP_MONONUCLEAR_CELL_DIFFERENTIATION	GOBP_MONONUCLEAR_CELL_DIFFERENTIATION	13/109	434/18055	2.15487e-06	4.33845e-05	2.95458e-05	BCL3/BCL6/IFI16/IL15RA/IL18R1/IL1B/IL4I1/IRF7/MAFB/RSAD2/SLAMF8/SMAD7/ZFP36L1	13
GOBP_LYMPHOCYTE_CHEMOTAXIS	GOBP_LYMPHOCYTE_CHEMOTAXIS	6/109	63/18055	2.16524e-06	4.33845e-05	2.95458e-05	CCL2/CCL20/CCL3/CCL3L1/CCL4/CXCL11	6
GOBP_REGULATION_OF_BINDING	GOBP_REGULATION_OF_BINDING	12/109	367/18055	2.21793e-06	4.41158e-05	3.00439e-05	BCL3/CDKN1A/HES1/HMOX1/IFI16/IFIT1/IFIT2/MMP9/PARP9/PLAUR/RIPOR2/SRC	12
GOBP_POSITIVE_REGULATION_OF_IMMUNE_RESPONSE	GOBP_POSITIVE_REGULATION_OF_IMMUNE_RESPONSE	15/109	584/18055	2.27519e-06	4.46152e-05	3.0384e-05	C3AR1/CD40/GBP1/HAVCR2/IFI16/IFI35/IL18R1/IL1B/IRF7/PARP9/PLSCR1/PTAFR/RSAD2/SRC/TNF	15
GOBP_REGULATION_OF_MULTICELLULAR_ORGANISMAL_DEVELOPMENT	GOBP_REGULATION_OF_MULTICELLULAR_ORGANISMAL_DEVELOPMENT	24/109	1394/18055	2.27578e-06	4.46152e-05	3.0384e-05	BCL6/BHLHE40/C3AR1/CCL3/CD40/CXCL8/CYBB/HES1/HMOX1/IL15RA/IL1B/IL4I1/IRF7/ISG15/MAFB/MMP9/OAS2/SERPINE2/SLAMF8/SMAD7/SPRY1/TNF/TNFAIP6/ZFP36L1	24
GOBP_POSITIVE_REGULATION_OF_LEUKOCYTE_CELL_CELL_ADHESION	GOBP_POSITIVE_REGULATION_OF_LEUKOCYTE_CELL_CELL_ADHESION	10/109	245/18055	2.31765e-06	4.51114e-05	3.0722e-05	BCL6/CCL2/EBI3/HAVCR2/HES1/IL1B/IL4I1/PTAFR/SRC/TNF	10
GOBP_APOPTOTIC_SIGNALING_PATHWAY	GOBP_APOPTOTIC_SIGNALING_PATHWAY	15/109	588/18055	2.47386e-06	4.78104e-05	3.256e-05	ADORA2A/ATF3/BCL2A1/BCL3/CDKN1A/HMOX1/ICAM1/IFI16/IFI6/IL1B/MMP9/PLAUR/SOD2/SRC/TNF	15
GOBP_CELL_CELL_ADHESION	GOBP_CELL_CELL_ADHESION	19/109	924/18055	2.49492e-06	4.78778e-05	3.26059e-05	ADORA2A/BCL6/CCL2/EBI3/HAVCR2/HES1/ICAM1/IL1B/IL1RN/IL4I1/ITGA1/PLAUR/PTAFR/RIPOR2/SERPINE2/SMAD7/SRC/TNF/ZFP36L1	19
GOBP_NIK_NF_KAPPAB_SIGNALING	GOBP_NIK_NF_KAPPAB_SIGNALING	8/109	144/18055	2.59582e-06	4.87938e-05	3.32297e-05	BCL3/EIF2AK2/HAVCR2/IFI35/IL18R1/IL1B/TNF/TNFSF15	8
GOBP_CYTOKINE_PRODUCTION_INVOLVED_IN_IMMUNE_RESPONSE	GOBP_CYTOKINE_PRODUCTION_INVOLVED_IN_IMMUNE_RESPONSE	7/109	101/18055	2.59637e-06	4.87938e-05	3.32297e-05	BCL6/HMOX1/IL18R1/IL1B/RSAD2/SMAD7/TNF	7
GOBP_INTRINSIC_APOPTOTIC_SIGNALING_PATHWAY_IN_RESPONSE_TO_DNA_DAMAGE	GOBP_INTRINSIC_APOPTOTIC_SIGNALING_PATHWAY_IN_RESPONSE_TO_DNA_DAMAGE	7/109	101/18055	2.59637e-06	4.87938e-05	3.32297e-05	BCL2A1/BCL3/CDKN1A/HMOX1/IFI16/SOD2/TNF	7
GOBP_REGULATION_OF_HEMOPOIESIS	GOBP_REGULATION_OF_HEMOPOIESIS	12/109	374/18055	2.69581e-06	5.03156e-05	3.42661e-05	BCL6/CCL3/IL15RA/IL4I1/IRF7/ISG15/MAFB/SLAMF8/SMAD7/TNF/TNFAIP6/ZFP36L1	12
GOBP_RESPIRATORY_BURST	GOBP_RESPIRATORY_BURST	5/109	37/18055	2.73258e-06	5.0655e-05	3.44972e-05	CYBB/NCF1/NCF1B/NCF1C/SLAMF8	5
GOBP_POSITIVE_REGULATION_OF_CELL_ADHESION	GOBP_POSITIVE_REGULATION_OF_CELL_ADHESION	13/109	446/18055	2.90732e-06	5.353e-05	3.64552e-05	BCL6/CCL2/EBI3/HAVCR2/HES1/IL1B/IL4I1/PLAUR/PTAFR/RIN2/SMAD7/SRC/TNF	13
GOBP_POSITIVE_REGULATION_OF_NIK_NF_KAPPAB_SIGNALING	GOBP_POSITIVE_REGULATION_OF_NIK_NF_KAPPAB_SIGNALING	6/109	67/18055	3.11866e-06	5.6513e-05	3.84867e-05	EIF2AK2/HAVCR2/IFI35/IL18R1/IL1B/TNF	6
GOBP_T_CELL_MIGRATION	GOBP_T_CELL_MIGRATION	6/109	67/18055	3.11866e-06	5.6513e-05	3.84867e-05	CCL2/CCL20/CCL3/CXCL11/ICAM1/RIPOR2	6
GOBP_MACROPHAGE_CHEMOTAXIS	GOBP_MACROPHAGE_CHEMOTAXIS	5/109	38/18055	3.13154e-06	5.6513e-05	3.84867e-05	C3AR1/CCL2/CCL3/CYP19A1/SLAMF8	5
GOBP_POSITIVE_REGULATION_OF_DEVELOPMENTAL_PROCESS	GOBP_POSITIVE_REGULATION_OF_DEVELOPMENTAL_PROCESS	23/109	1320/18055	3.1679e-06	5.67929e-05	3.86773e-05	BCL6/C3AR1/CD40/CXCL8/CYBB/HES1/HMOX1/IFITM1/IGFBP3/IL15RA/IL1B/IL4I1/ISG15/RIN2/RIPOR2/SERPINE2/SMAD7/SOCS3/SOD2/SPRY1/SRC/TNF/ZFP36L1	23
GOBP_REGULATION_OF_DNA_BINDING_TRANSCRIPTION_FACTOR_ACTIVITY	GOBP_REGULATION_OF_DNA_BINDING_TRANSCRIPTION_FACTOR_ACTIVITY	13/109	451/18055	3.28423e-06	5.84937e-05	3.98356e-05	BCL3/BHLHE40/CD40/EIF2AK2/HAVCR2/HES1/HMOX1/IL18R1/IL1B/IRAK2/SGK1/SMAD7/TNF	13
GOBP_POSITIVE_REGULATION_OF_TYROSINE_PHOSPHORYLATION_OF_STAT_PROTEIN	GOBP_POSITIVE_REGULATION_OF_TYROSINE_PHOSPHORYLATION_OF_STAT_PROTEIN	6/109	68/18055	3.40379e-06	6.00978e-05	4.0928e-05	CD40/HES1/OSM/PARP14/PARP9/TNF	6
GOBP_POSITIVE_REGULATION_OF_CELL_DEATH	GOBP_POSITIVE_REGULATION_OF_CELL_DEATH	15/109	604/18055	3.43362e-06	6.00978e-05	4.0928e-05	ADORA2A/ATF3/BCL6/CCL2/CCL3/CD40/CDKN1A/HMOX1/IFIT2/IGFBP3/ITGA1/MMP9/SOD2/SRC/TNF	15
HALLMARK_KRAS_SIGNALING_UP	HALLMARK_KRAS_SIGNALING_UP	9/109	200/18055	3.44046e-06	6.00978e-05	4.0928e-05	C3AR1/CCL20/IGFBP3/IL1B/MAFB/MMP9/PLAUR/RGS16/SCN1B	9
GOBP_POSITIVE_REGULATION_OF_INTERFERON_BETA_PRODUCTION	GOBP_POSITIVE_REGULATION_OF_INTERFERON_BETA_PRODUCTION	5/109	39/18055	3.57487e-06	6.20479e-05	4.22561e-05	IRF7/ISG15/OAS1/OAS2/OAS3	5
GOBP_POSITIVE_REGULATION_OF_TUMOR_NECROSIS_FACTOR_SUPERFAMILY_CYTOKINE_PRODUCTION	GOBP_POSITIVE_REGULATION_OF_TUMOR_NECROSIS_FACTOR_SUPERFAMILY_CYTOKINE_PRODUCTION	7/109	107/18055	3.82131e-06	6.59055e-05	4.48832e-05	CCL3/CYBB/HAVCR2/OAS1/OAS2/OAS3/PTAFR	7
GOBP_MONOCYTE_CHEMOTAXIS	GOBP_MONOCYTE_CHEMOTAXIS	6/109	70/18055	4.03781e-06	6.92015e-05	4.71279e-05	CCL2/CCL20/CCL3/CCL3L1/CCL4/SLAMF8	6
GOBP_REGULATION_OF_PEPTIDYL_TYROSINE_PHOSPHORYLATION	GOBP_REGULATION_OF_PEPTIDYL_TYROSINE_PHOSPHORYLATION	10/109	261/18055	4.07407e-06	6.93865e-05	4.72539e-05	CD40/HES1/NCF1/OSM/PARP14/PARP9/PDGFA/SOCS3/SRC/TNF	10
GOBP_NEGATIVE_REGULATION_OF_IMMUNE_EFFECTOR_PROCESS	GOBP_NEGATIVE_REGULATION_OF_IMMUNE_EFFECTOR_PROCESS	7/109	112/18055	5.17949e-06	8.76653e-05	5.97022e-05	BCL6/HAVCR2/HMOX1/IL4I1/SLAMF8/SMAD7/TNF	7
GOBP_MYELOID_LEUKOCYTE_DIFFERENTIATION	GOBP_MYELOID_LEUKOCYTE_DIFFERENTIATION	9/109	211/18055	5.32378e-06	8.95512e-05	6.09865e-05	CCL3/IFI16/IRF7/MAFB/MMP9/SRC/TNF/TNFAIP6/ZFP36L1	9
GOBP_REGULATION_OF_NIK_NF_KAPPAB_SIGNALING	GOBP_REGULATION_OF_NIK_NF_KAPPAB_SIGNALING	7/109	113/18055	5.49433e-06	9.1853e-05	6.25541e-05	BCL3/EIF2AK2/HAVCR2/IFI35/IL18R1/IL1B/TNF	7
GOBP_CELLULAR_EXTRAVASATION	GOBP_CELLULAR_EXTRAVASATION	6/109	74/18055	5.59454e-06	9.29581e-05	6.33067e-05	CCL2/ICAM1/ITGA1/PTAFR/RIPOR2/TNF	6
GOBP_SUPEROXIDE_ANION_GENERATION	GOBP_SUPEROXIDE_ANION_GENERATION	5/109	43/18055	5.86317e-06	9.68312e-05	6.59443e-05	CYBB/NCF1/NCF1B/NCF1C/SOD2	5
GOBP_NEGATIVE_REGULATION_OF_CELL_ACTIVATION	GOBP_NEGATIVE_REGULATION_OF_CELL_ACTIVATION	9/109	216/18055	6.43693e-06	0.000105034	7.15304e-05	ADORA2A/BCL6/HAVCR2/HMOX1/IL4I1/PDGFA/RIPOR2/SERPINE2/SMAD7	9
GOBP_PROTEIN_KINASE_B_SIGNALING	GOBP_PROTEIN_KINASE_B_SIGNALING	9/109	216/18055	6.43693e-06	0.000105034	7.15304e-05	CCL2/CCL3/CD40/IL1B/OSM/PDGFA/SRC/TNF/ZFP36L1	9
GOBP_INTERFERON_GAMMA_PRODUCTION	GOBP_INTERFERON_GAMMA_PRODUCTION	7/109	117/18055	6.91758e-06	0.000112058	7.63141e-05	BCL3/EBI3/HAVCR2/IL18R1/IL1B/ISG15/TNF	7
GOBP_REGULATION_OF_NUCLEASE_ACTIVITY	GOBP_REGULATION_OF_NUCLEASE_ACTIVITY	4/109	21/18055	6.94965e-06	0.000112058	7.63141e-05	OAS1/OAS2/OAS3/OASL	4
GOBP_REGULATION_OF_T_CELL_ACTIVATION	GOBP_REGULATION_OF_T_CELL_ACTIVATION	11/109	342/18055	7.03856e-06	0.000112824	7.68358e-05	ADORA2A/BCL6/CCL2/EBI3/HAVCR2/HES1/IL1B/IL4I1/RIPOR2/SMAD7/SRC	11
GOBP_T_HELPER_1_TYPE_IMMUNE_RESPONSE	GOBP_T_HELPER_1_TYPE_IMMUNE_RESPONSE	5/109	45/18055	7.37069e-06	0.000117457	7.99909e-05	BCL3/EBI3/HAVCR2/IL18R1/IL1B	5
GOBP_REGULATION_OF_ERBB_SIGNALING_PATHWAY	GOBP_REGULATION_OF_ERBB_SIGNALING_PATHWAY	6/109	79/18055	8.19194e-06	0.000129634	8.8284e-05	IFI6/ITGA1/MMP9/NCF1/PLAUR/RHBDF2	6
GOBP_REGULATION_OF_NEUTROPHIL_MIGRATION	GOBP_REGULATION_OF_NEUTROPHIL_MIGRATION	5/109	46/18055	8.22999e-06	0.000129634	8.8284e-05	C3AR1/CXCL8/RIPOR2/SLAMF8/TNFAIP6	5
GOBP_REGULATION_OF_PRODUCTION_OF_MOLECULAR_MEDIATOR_OF_IMMUNE_RESPONSE	GOBP_REGULATION_OF_PRODUCTION_OF_MOLECULAR_MEDIATOR_OF_IMMUNE_RESPONSE	8/109	169/18055	8.49904e-06	0.00013248	9.02221e-05	BCL6/CD40/HMOX1/IL18R1/IL1B/RSAD2/SMAD7/TNF	8
GOBP_CELLULAR_RESPONSE_TO_OXYGEN_CONTAINING_COMPOUND	GOBP_CELLULAR_RESPONSE_TO_OXYGEN_CONTAINING_COMPOUND	21/109	1199/18055	8.50789e-06	0.00013248	9.02221e-05	CCL2/CCL3/CMPK2/CXCL1/CXCL11/CXCL8/CYBB/HAVCR2/HES1/ICAM1/IL1B/IRAK2/MMP9/NCF1/PTAFR/SGK1/SOCS3/SOD2/SRC/TNF/ZFP36L1	21
GOBP_REGULATION_OF_CHEMOTAXIS	GOBP_REGULATION_OF_CHEMOTAXIS	9/109	225/18055	8.94727e-06	0.00013853	9.43423e-05	C3AR1/CCL2/CCL3/CCL4/CXCL8/CYP19A1/RIPOR2/SLAMF8/TNFAIP6	9
GOBP_ERBB_SIGNALING_PATHWAY	GOBP_ERBB_SIGNALING_PATHWAY	7/109	122/18055	9.11516e-06	0.000140332	9.55696e-05	IFI6/ITGA1/MMP9/NCF1/PLAUR/RHBDF2/SRC	7
GOBP_NEGATIVE_REGULATION_OF_APOPTOTIC_SIGNALING_PATHWAY	GOBP_NEGATIVE_REGULATION_OF_APOPTOTIC_SIGNALING_PATHWAY	9/109	227/18055	9.60663e-06	0.000146995	0.000100107	HMOX1/ICAM1/IFI6/IL1B/MMP9/PLAUR/SOD2/SRC/TNF	9
GOBP_NEGATIVE_REGULATION_OF_CELL_DEATH	GOBP_NEGATIVE_REGULATION_OF_CELL_DEATH	19/109	1015/18055	9.65584e-06	0.000146995	0.000100107	ADORA2A/BCL2A1/BCL3/BCL6/CCL2/EIF2AK2/HMOX1/ICAM1/IER3/IFI6/IFIT3/IL1B/IRF7/MMP9/PLAUR/SOCS3/SOD2/SRC/TNF	19
GOBP_NEGATIVE_REGULATION_OF_LEUKOCYTE_CHEMOTAXIS	GOBP_NEGATIVE_REGULATION_OF_LEUKOCYTE_CHEMOTAXIS	4/109	23/18055	1.0187e-05	0.00015422	0.000105027	CCL2/CYP19A1/SLAMF8/TNFAIP6	4
GOBP_REGULATION_OF_GTPASE_ACTIVITY	GOBP_REGULATION_OF_GTPASE_ACTIVITY	11/109	363/18055	1.23199e-05	0.000185478	0.000126315	BCL6/CCL2/CCL20/CCL3/CCL3L1/CCL4/CD40/RGS16/RIPOR2/SPRY1/TBC1D2	11
GOBP_REGULATION_OF_RESPONSE_TO_CYTOKINE_STIMULUS	GOBP_REGULATION_OF_RESPONSE_TO_CYTOKINE_STIMULUS	8/109	178/18055	1.24151e-05	0.000185885	0.000126592	IL1RN/IRAK2/IRF7/ISG15/OAS1/OAS3/PARP14/PARP9	8
GOBP_POSITIVE_REGULATION_OF_RESPONSE_TO_BIOTIC_STIMULUS	GOBP_POSITIVE_REGULATION_OF_RESPONSE_TO_BIOTIC_STIMULUS	8/109	179/18055	1.29314e-05	0.000192558	0.000131137	HAVCR2/IFI16/IFI35/IRF7/OASL/PARP9/PLSCR1/SRC	8
GOBP_RESPONSE_TO_OXYGEN_CONTAINING_COMPOUND	GOBP_RESPONSE_TO_OXYGEN_CONTAINING_COMPOUND	25/109	1653/18055	1.32523e-05	0.000196264	0.00013366	CCL2/CCL3/CMPK2/CXCL1/CXCL11/CXCL8/CYBB/CYP19A1/HAVCR2/HES1/HMOX1/ICAM1/IL1B/IRAK2/MMP9/NCF1/PDGFA/PTAFR/SGK1/SOCS3/SOD2/SRC/TDO2/TNF/ZFP36L1	25
GOBP_REGULATION_OF_APOPTOTIC_SIGNALING_PATHWAY	GOBP_REGULATION_OF_APOPTOTIC_SIGNALING_PATHWAY	11/109	367/18055	1.36455e-05	0.000200994	0.000136882	ADORA2A/ATF3/HMOX1/ICAM1/IFI6/IL1B/MMP9/PLAUR/SOD2/SRC/TNF	11
GOBP_INOSITOL_LIPID_MEDIATED_SIGNALING	GOBP_INOSITOL_LIPID_MEDIATED_SIGNALING	8/109	181/18055	1.40186e-05	0.00020538	0.000139869	NCF1/OSM/PDGFA/PTAFR/SERPINE2/SRC/TNF/ZFP36L1	8
GOBP_NEGATIVE_REGULATION_OF_CELL_ADHESION	GOBP_NEGATIVE_REGULATION_OF_CELL_ADHESION	10/109	305/18055	1.59234e-05	0.000232038	0.000158023	ADORA2A/BCL6/GBP1/HAVCR2/IL1RN/IL4I1/RIPOR2/SERPINE2/SMAD7/SRC	10
GOBP_PEPTIDYL_TYROSINE_MODIFICATION	GOBP_PEPTIDYL_TYROSINE_MODIFICATION	11/109	377/18055	1.75153e-05	0.000253879	0.000172898	CD40/EIF2AK2/HES1/NCF1/OSM/PARP14/PARP9/PDGFA/SOCS3/SRC/TNF	11
GOBP_TUMOR_NECROSIS_FACTOR_SUPERFAMILY_CYTOKINE_PRODUCTION	GOBP_TUMOR_NECROSIS_FACTOR_SUPERFAMILY_CYTOKINE_PRODUCTION	8/109	188/18055	1.84501e-05	0.000266013	0.000181161	BCL3/CCL3/CYBB/HAVCR2/OAS1/OAS2/OAS3/PTAFR	8
GOBP_NEGATIVE_REGULATION_OF_CYTOKINE_PRODUCTION_INVOLVED_IN_IMMUNE_RESPONSE	GOBP_NEGATIVE_REGULATION_OF_CYTOKINE_PRODUCTION_INVOLVED_IN_IMMUNE_RESPONSE	4/109	27/18055	1.98179e-05	0.000283921	0.000193357	BCL6/HMOX1/SMAD7/TNF	4
GOBP_POSITIVE_REGULATION_OF_PEPTIDYL_TYROSINE_PHOSPHORYLATION	GOBP_POSITIVE_REGULATION_OF_PEPTIDYL_TYROSINE_PHOSPHORYLATION	8/109	190/18055	1.99135e-05	0.000283921	0.000193357	CD40/HES1/NCF1/OSM/PARP14/PARP9/SRC/TNF	8
GOBP_MACROPHAGE_MIGRATION	GOBP_MACROPHAGE_MIGRATION	5/109	55/18055	2.00047e-05	0.000283921	0.000193357	C3AR1/CCL2/CCL3/CYP19A1/SLAMF8	5
GOBP_POSITIVE_REGULATION_OF_INNATE_IMMUNE_RESPONSE	GOBP_POSITIVE_REGULATION_OF_INNATE_IMMUNE_RESPONSE	7/109	139/18055	2.13484e-05	0.000301422	0.000205276	HAVCR2/IFI16/IFI35/IRF7/PARP9/PLSCR1/SRC	7
GOBP_INTERFERON_BETA_PRODUCTION	GOBP_INTERFERON_BETA_PRODUCTION	5/109	57/18055	2.38485e-05	0.000334985	0.000228133	IRF7/ISG15/OAS1/OAS2/OAS3	5
GOBP_NATURAL_KILLER_CELL_CHEMOTAXIS	GOBP_NATURAL_KILLER_CELL_CHEMOTAXIS	3/109	10/18055	2.4905e-05	0.000348032	0.000237018	CCL2/CCL3/CCL4	3
GOBP_MYELOID_CELL_DIFFERENTIATION	GOBP_MYELOID_CELL_DIFFERENTIATION	11/109	393/18055	2.56918e-05	0.000357195	0.000243258	BCL6/CCL3/IFI16/IRF7/ISG15/MAFB/MMP9/SRC/TNF/TNFAIP6/ZFP36L1	11
GOBP_POSITIVE_REGULATION_OF_TYPE_I_INTERFERON_PRODUCTION	GOBP_POSITIVE_REGULATION_OF_TYPE_I_INTERFERON_PRODUCTION	5/109	58/18055	2.59736e-05	0.00035928	0.000244678	IRF7/ISG15/OAS1/OAS2/OAS3	5
GOBP_NEGATIVE_REGULATION_OF_EXTRINSIC_APOPTOTIC_SIGNALING_PATHWAY	GOBP_NEGATIVE_REGULATION_OF_EXTRINSIC_APOPTOTIC_SIGNALING_PATHWAY	6/109	97/18055	2.66738e-05	0.000367102	0.000250005	HMOX1/ICAM1/IFI6/IL1B/SRC/TNF	6
GOBP_PHOSPHATIDYLINOSITOL_3_KINASE_SIGNALING	GOBP_PHOSPHATIDYLINOSITOL_3_KINASE_SIGNALING	7/109	144/18055	2.68186e-05	0.00036724	0.000250099	NCF1/OSM/PDGFA/SERPINE2/SRC/TNF/ZFP36L1	7
GOBP_REGULATION_OF_PHOSPHORUS_METABOLIC_PROCESS	GOBP_REGULATION_OF_PHOSPHORUS_METABOLIC_PROCESS	22/109	1400/18055	2.7337e-05	0.000372467	0.000253659	ADORA2A/CD40/CDKN1A/HES1/IGFBP3/IL1B/ITGA1/MMP9/NCF1/OSM/PARP14/PARP9/PDGFA/PLAUR/PTAFR/SLAMF8/SMAD7/SOCS3/SPRY1/SRC/TNF/TNFSF15	22
GOBP_NEGATIVE_REGULATION_OF_LOCOMOTION	GOBP_NEGATIVE_REGULATION_OF_LOCOMOTION	11/109	396/18055	2.75464e-05	0.000373453	0.00025433	ADORA2A/CCL2/CYP19A1/HMOX1/IFITM1/IGFBP3/RIPOR2/SLAMF8/SMAD7/TNF/TNFAIP6	11
GOBP_NEGATIVE_REGULATION_OF_CELL_CELL_ADHESION	GOBP_NEGATIVE_REGULATION_OF_CELL_CELL_ADHESION	8/109	199/18055	2.77645e-05	0.000374546	0.000255074	ADORA2A/BCL6/HAVCR2/IL1RN/IL4I1/RIPOR2/SERPINE2/SMAD7	8
GOBP_RESPONSE_TO_CADMIUM_ION	GOBP_RESPONSE_TO_CADMIUM_ION	5/109	59/18055	2.8243e-05	0.000375853	0.000255965	CYBB/HMOX1/MMP9/NCF1/SOD2	5
GOBP_REGULATION_OF_EPITHELIAL_CELL_APOPTOTIC_PROCESS	GOBP_REGULATION_OF_EPITHELIAL_CELL_APOPTOTIC_PROCESS	6/109	98/18055	2.82752e-05	0.000375853	0.000255965	CCL2/CD40/HMOX1/ICAM1/TNF/ZFP36L1	6
GOBP_TYPE_I_INTERFERON_PRODUCTION	GOBP_TYPE_I_INTERFERON_PRODUCTION	6/109	98/18055	2.82752e-05	0.000375853	0.000255965	HAVCR2/IRF7/ISG15/OAS1/OAS2/OAS3	6
HALLMARK_HYPOXIA	HALLMARK_HYPOXIA	8/109	200/18055	2.8778e-05	0.000378841	0.000257999	ATF3/BHLHE40/CDKN1A/HMOX1/IER3/IGFBP3/ISG20/PLAUR	8
HALLMARK_P53_PATHWAY	HALLMARK_P53_PATHWAY	8/109	200/18055	2.8778e-05	0.000378841	0.000257999	ATF3/CDKN1A/HMOX1/IER3/PDGFA/RGS16/RHBDF2/ZFP36L1	8
GOBP_T_CELL_DIFFERENTIATION	GOBP_T_CELL_DIFFERENTIATION	9/109	263/18055	3.08703e-05	0.00040443	0.000275426	BCL3/BCL6/IL18R1/IL1B/IL4I1/MAFB/RSAD2/SMAD7/ZFP36L1	9
GOBP_REGULATION_OF_PROTEIN_PHOSPHORYLATION	GOBP_REGULATION_OF_PROTEIN_PHOSPHORYLATION	19/109	1104/18055	3.11444e-05	0.00040607	0.000276543	ADORA2A/CD40/CDKN1A/HES1/IGFBP3/IL1B/MMP9/NCF1/OSM/PARP14/PARP9/PDGFA/PLAUR/SMAD7/SOCS3/SPRY1/SRC/TNF/TNFSF15	19
GOBP_VASCULATURE_DEVELOPMENT	GOBP_VASCULATURE_DEVELOPMENT	16/109	819/18055	3.18359e-05	0.000413109	0.000281337	C3AR1/CCL2/CD40/CXCL8/CYBB/HES1/HMOX1/IL1B/NRP2/PDGFA/RIN2/SMAD7/SOCS3/SOD2/TNF/ZFP36L1	16
GOBP_PHOSPHORYLATION	GOBP_PHOSPHORYLATION	26/109	1855/18055	3.23847e-05	0.000418239	0.00028483	ADORA2A/CCL2/CCL3/CD40/CDKN1A/CMPK2/EIF2AK2/HES1/IGFBP3/IL1B/IRAK2/MMP9/NCF1/OSM/PARP14/PARP9/PDGFA/PLAUR/SGK1/SLAMF8/SMAD7/SOCS3/SPRY1/SRC/TNF/TNFSF15	26
KEGG_NOD_LIKE_RECEPTOR_SIGNALING_PATHWAY	KEGG_NOD_LIKE_RECEPTOR_SIGNALING_PATHWAY	5/109	62/18055	3.59849e-05	0.000462542	0.000315002	CCL2/CXCL1/CXCL8/IL1B/TNF	5
GOBP_REGULATION_OF_LYMPHOCYTE_MIGRATION	GOBP_REGULATION_OF_LYMPHOCYTE_MIGRATION	5/109	63/18055	3.89004e-05	0.000497669	0.000338925	CCL2/CCL20/CCL3/CCL4/RIPOR2	5
GOBP_REGULATION_OF_EXTRINSIC_APOPTOTIC_SIGNALING_PATHWAY	GOBP_REGULATION_OF_EXTRINSIC_APOPTOTIC_SIGNALING_PATHWAY	7/109	153/18055	3.95639e-05	0.000503792	0.000343094	ATF3/HMOX1/ICAM1/IFI6/IL1B/SRC/TNF	7
GOBP_NEGATIVE_REGULATION_OF_MULTICELLULAR_ORGANISMAL_PROCESS	GOBP_NEGATIVE_REGULATION_OF_MULTICELLULAR_ORGANISMAL_PROCESS	19/109	1124/18055	3.97884e-05	0.000504295	0.000343437	BCL3/BCL6/CCL3/GBP1/HAVCR2/HES1/HMOX1/IL18R1/IL1B/MAFB/OAS1/OAS3/PDGFA/SERPINE2/SLAMF8/SMAD7/SPRY1/TNF/TNFAIP6	19
GOBP_NEGATIVE_REGULATION_OF_PROTEIN_METABOLIC_PROCESS	GOBP_NEGATIVE_REGULATION_OF_PROTEIN_METABOLIC_PROCESS	19/109	1128/18055	4.17549e-05	0.000526769	0.000358742	ADORA2A/CDKN1A/EIF2AK2/IFI16/IFI6/IGFBP3/IL1B/ISG15/MMP9/PARP14/PLAUR/SERPINE2/SHFL/SMAD7/SOCS3/SPRY1/SRC/TNF/ZFP36L1	19
GOBP_REGULATION_OF_NEUTROPHIL_CHEMOTAXIS	GOBP_REGULATION_OF_NEUTROPHIL_CHEMOTAXIS	4/109	33/18055	4.49375e-05	0.000564307	0.000384307	C3AR1/CXCL8/RIPOR2/TNFAIP6	4
GOBP_PROTEIN_MONO_ADP_RIBOSYLATION	GOBP_PROTEIN_MONO_ADP_RIBOSYLATION	3/109	12/18055	4.52587e-05	0.000565734	0.000385278	PARP12/PARP14/PARP9	3
GOBP_POSITIVE_REGULATION_OF_HYDROLASE_ACTIVITY	GOBP_POSITIVE_REGULATION_OF_HYDROLASE_ACTIVITY	13/109	579/18055	4.63001e-05	0.000576109	0.000392344	CCL2/CCL20/CCL3/CCL3L1/CCL4/CD40/IFI16/ITGA1/PTAFR/RGS16/TBC1D2/TNF/TNFSF15	13
GOBP_RESPONSE_TO_CORTICOSTEROID	GOBP_RESPONSE_TO_CORTICOSTEROID	7/109	157/18055	4.66394e-05	0.000577693	0.000393422	CYBB/IL1RN/PTAFR/SGK1/SRC/TNF/ZFP36L1	7
GOBP_POSITIVE_REGULATION_OF_CATALYTIC_ACTIVITY	GOBP_POSITIVE_REGULATION_OF_CATALYTIC_ACTIVITY	19/109	1139/18055	4.76183e-05	0.000587149	0.000399862	CCL2/CCL20/CCL3/CCL3L1/CCL4/CD40/CDKN1A/IFI16/IL1B/ITGA1/NCF1/PDGFA/PLSCR1/PTAFR/RGS16/SRC/TBC1D2/TNF/TNFSF15	19
GOBP_ALPHA_BETA_T_CELL_ACTIVATION	GOBP_ALPHA_BETA_T_CELL_ACTIVATION	7/109	158/18055	4.85615e-05	0.000593408	0.000404125	ADORA2A/BCL3/BCL6/EBI3/IL18R1/RSAD2/SMAD7	7
GOBP_POSITIVE_REGULATION_OF_LEUKOCYTE_PROLIFERATION	GOBP_POSITIVE_REGULATION_OF_LEUKOCYTE_PROLIFERATION	7/109	158/18055	4.85615e-05	0.000593408	0.000404125	BCL6/CD40/CDKN1A/EBI3/HAVCR2/HES1/IL1B	7
GOBP_NEGATIVE_REGULATION_OF_LEUKOCYTE_MEDIATED_IMMUNITY	GOBP_NEGATIVE_REGULATION_OF_LEUKOCYTE_MEDIATED_IMMUNITY	5/109	67/18055	5.24358e-05	0.000637891	0.000434419	BCL6/HAVCR2/HMOX1/IL4I1/SMAD7	5
GOBP_REGULATION_OF_PHOSPHATIDYLINOSITOL_3_KINASE_SIGNALING	GOBP_REGULATION_OF_PHOSPHATIDYLINOSITOL_3_KINASE_SIGNALING	6/109	111/18055	5.70868e-05	0.000691385	0.00047085	NCF1/OSM/PDGFA/SERPINE2/SRC/TNF	6
GOBP_EXTRINSIC_APOPTOTIC_SIGNALING_PATHWAY	GOBP_EXTRINSIC_APOPTOTIC_SIGNALING_PATHWAY	8/109	221/18055	5.84215e-05	0.000704419	0.000479726	ATF3/BCL2A1/HMOX1/ICAM1/IFI6/IL1B/SRC/TNF	8
GOBP_T_CELL_MEDIATED_IMMUNITY	GOBP_T_CELL_MEDIATED_IMMUNITY	6/109	112/18055	6.0025e-05	0.000720564	0.000490721	ICAM1/IL18R1/IL1B/IL4I1/RSAD2/SMAD7	6
GOBP_HOMEOSTATIC_PROCESS	GOBP_HOMEOSTATIC_PROCESS	25/109	1810/18055	6.0785e-05	0.000726487	0.000494755	ADORA2A/BCL6/C3AR1/CCL2/CCL3/CD40/CXCL11/FTH1/HMOX1/ICAM1/IFI6/IFIT1/IL18R1/IL1B/ISG15/MAFB/OAS1/SCN1B/SLAMF8/SLC12A8/SMAD7/SOD2/SRC/TNF/ZFP36L1	25
GOBP_POSITIVE_REGULATION_OF_CELL_DIFFERENTIATION	GOBP_POSITIVE_REGULATION_OF_CELL_DIFFERENTIATION	16/109	867/18055	6.28445e-05	0.000747822	0.000509285	BCL6/HES1/IFITM1/IGFBP3/IL15RA/IL1B/IL4I1/ISG15/RIN2/RIPOR2/SERPINE2/SMAD7/SOCS3/SOD2/TNF/ZFP36L1	16
GOBP_DEFENSE_RESPONSE_TO_BACTERIUM	GOBP_DEFENSE_RESPONSE_TO_BACTERIUM	10/109	361/18055	6.64572e-05	0.000787374	0.00053622	BCL3/CCL20/GBP2/HAVCR2/ISG15/OAS1/OAS2/OAS3/SLAMF8/TNF	10
GOBP_CELLULAR_RESPONSE_TO_CADMIUM_ION	GOBP_CELLULAR_RESPONSE_TO_CADMIUM_ION	4/109	37/18055	7.11948e-05	0.000839852	0.000571959	CYBB/HMOX1/MMP9/NCF1	4
GOBP_T_CELL_ACTIVATION_INVOLVED_IN_IMMUNE_RESPONSE	GOBP_T_CELL_ACTIVATION_INVOLVED_IN_IMMUNE_RESPONSE	6/109	116/18055	7.30099e-05	0.000857552	0.000584013	BCL3/BCL6/HAVCR2/ICAM1/IL18R1/SMAD7	6
GOBP_NEGATIVE_REGULATION_OF_CATALYTIC_ACTIVITY	GOBP_NEGATIVE_REGULATION_OF_CATALYTIC_ACTIVITY	15/109	785/18055	7.38853e-05	0.000863745	0.000588231	ADORA2A/CDKN1A/IFI16/IFI6/IFIT1/IL1B/MMP9/PARP9/PLAUR/SERPINE2/SMAD7/SOCS3/SPRY1/SRC/TNF	15
GOBP_SUPEROXIDE_METABOLIC_PROCESS	GOBP_SUPEROXIDE_METABOLIC_PROCESS	5/109	72/18055	7.41711e-05	0.000863745	0.000588231	CYBB/NCF1/NCF1B/NCF1C/SOD2	5
GOBP_REGULATION_OF_MYELOID_LEUKOCYTE_DIFFERENTIATION	GOBP_REGULATION_OF_MYELOID_LEUKOCYTE_DIFFERENTIATION	6/109	117/18055	7.65825e-05	0.000888031	0.00060477	CCL3/IRF7/MAFB/TNF/TNFAIP6/ZFP36L1	6
GOBP_NEGATIVE_REGULATION_OF_PRODUCTION_OF_MOLECULAR_MEDIATOR_OF_IMMUNE_RESPONSE	GOBP_NEGATIVE_REGULATION_OF_PRODUCTION_OF_MOLECULAR_MEDIATOR_OF_IMMUNE_RESPONSE	4/109	38/18055	7.92022e-05	0.000910659	0.00062018	BCL6/HMOX1/SMAD7/TNF	4
GOBP_T_CELL_CYTOKINE_PRODUCTION	GOBP_T_CELL_CYTOKINE_PRODUCTION	4/109	38/18055	7.92022e-05	0.000910659	0.00062018	IL18R1/IL1B/RSAD2/SMAD7	4
GOBP_REACTIVE_OXYGEN_SPECIES_METABOLIC_PROCESS	GOBP_REACTIVE_OXYGEN_SPECIES_METABOLIC_PROCESS	8/109	231/18055	7.9653e-05	0.000911993	0.000621089	CDKN1A/CYBB/IFI6/NCF1/NCF1B/NCF1C/SOD2/TNF	8
GOBP_REGULATION_OF_CYSTEINE_TYPE_ENDOPEPTIDASE_ACTIVITY	GOBP_REGULATION_OF_CYSTEINE_TYPE_ENDOPEPTIDASE_ACTIVITY	8/109	232/18055	8.20892e-05	0.000929552	0.000633047	ADORA2A/IFI16/IFI6/MMP9/PLAUR/SRC/TNF/TNFSF15	8
GOBP_POSITIVE_REGULATION_OF_PHOSPHORUS_METABOLIC_PROCESS	GOBP_POSITIVE_REGULATION_OF_PHOSPHORUS_METABOLIC_PROCESS	16/109	887/18055	8.21773e-05	0.000929552	0.000633047	CD40/CDKN1A/HES1/IL1B/ITGA1/MMP9/NCF1/OSM/PARP14/PARP9/PDGFA/PLAUR/PTAFR/SRC/TNF/TNFSF15	16
GOBP_BLOOD_VESSEL_MORPHOGENESIS	GOBP_BLOOD_VESSEL_MORPHOGENESIS	14/109	701/18055	8.22099e-05	0.000929552	0.000633047	C3AR1/CCL2/CD40/CXCL8/CYBB/HES1/HMOX1/IL1B/NRP2/PDGFA/RIN2/SMAD7/TNF/ZFP36L1	14
GOBP_POSITIVE_REGULATION_OF_PROTEIN_MODIFICATION_PROCESS	GOBP_POSITIVE_REGULATION_OF_PROTEIN_MODIFICATION_PROCESS	17/109	987/18055	8.50099e-05	0.00095724	0.000651903	BCL6/CD40/CDKN1A/HES1/IL1B/ITGA1/MMP9/NCF1/OSM/PARP14/PARP9/PDGFA/PLAUR/SMAD7/SRC/TNF/TNFSF15	17
GOBP_SMOOTH_MUSCLE_CELL_PROLIFERATION	GOBP_SMOOTH_MUSCLE_CELL_PROLIFERATION	7/109	173/18055	8.61089e-05	0.000965624	0.000657613	CDKN1A/HMOX1/IGFBP3/MMP9/PTAFR/SOD2/TNF	7
GOBP_MYELOID_LEUKOCYTE_ACTIVATION	GOBP_MYELOID_LEUKOCYTE_ACTIVATION	8/109	234/18055	8.71474e-05	0.000973265	0.000662817	CCL3/CXCL8/HAVCR2/HMOX1/IFI35/PLSCR1/PTAFR/TNF	8
GOBP_EPITHELIAL_CELL_APOPTOTIC_PROCESS	GOBP_EPITHELIAL_CELL_APOPTOTIC_PROCESS	6/109	121/18055	9.22924e-05	0.00101912	0.000694044	CCL2/CD40/HMOX1/ICAM1/TNF/ZFP36L1	6
GOBP_REGULATION_OF_DNA_BINDING	GOBP_REGULATION_OF_DNA_BINDING	6/109	121/18055	9.22924e-05	0.00101912	0.000694044	BCL3/HES1/HMOX1/IFI16/MMP9/PLAUR	6
GOBP_POSITIVE_REGULATION_OF_MONOCYTE_CHEMOTACTIC_PROTEIN_1_PRODUCTION	GOBP_POSITIVE_REGULATION_OF_MONOCYTE_CHEMOTACTIC_PROTEIN_1_PRODUCTION	3/109	15/18055	9.23751e-05	0.00101912	0.000694044	IL1B/OAS1/OAS3	3
GOBP_CIRCULATORY_SYSTEM_DEVELOPMENT	GOBP_CIRCULATORY_SYSTEM_DEVELOPMENT	19/109	1199/18055	9.45198e-05	0.00103857	0.000707294	C3AR1/CCL2/CD40/CDKN1A/CXCL8/CYBB/HES1/HMOX1/IL1B/MSC/NRP2/PDGFA/RIN2/SMAD7/SOCS3/SOD2/SPRY1/TNF/ZFP36L1	19
GOBP_REGULATION_OF_TRANSPORT	GOBP_REGULATION_OF_TRANSPORT	24/109	1749/18055	9.79016e-05	0.00107141	0.000729658	ADORA2A/CCL2/CCL3/CCL4/CXCL11/CYBB/CYP19A1/HES1/HMOX1/IL15RA/IL1B/MMP9/MX2/OAS2/OSM/PLSCR1/PTAFR/RHBDF2/RSAD2/SCN1B/SERPINE2/SGK1/SRC/TNF	24
GOBP_RESPONSE_TO_ORGANIC_CYCLIC_COMPOUND	GOBP_RESPONSE_TO_ORGANIC_CYCLIC_COMPOUND	16/109	901/18055	9.86577e-05	0.00107537	0.000732352	ADORA2A/CCL2/CCL3/CYBB/CYP19A1/HES1/IFIT1/IL1B/IL1RN/PDGFA/PTAFR/SGK1/SOD2/SRC/TNF/ZFP36L1	16
GOBP_NEGATIVE_REGULATION_OF_INTRACELLULAR_SIGNAL_TRANSDUCTION	GOBP_NEGATIVE_REGULATION_OF_INTRACELLULAR_SIGNAL_TRANSDUCTION	12/109	542/18055	0.000105398	0.00114426	0.00077927	ATF3/BCL6/GBP1/IFI35/IL1B/MMP9/PLAUR/RIPOR2/SERPINE2/SOD2/SPRY1/SRC	12
GOBP_REGULATION_OF_MACROPHAGE_MIGRATION	GOBP_REGULATION_OF_MACROPHAGE_MIGRATION	4/109	41/18055	0.000107159	0.0011577	0.000788423	C3AR1/CCL3/CYP19A1/SLAMF8	4
GOBP_ADAPTIVE_IMMUNE_RESPONSE	GOBP_ADAPTIVE_IMMUNE_RESPONSE	14/109	719/18055	0.000107486	0.0011577	0.000788423	BCL3/BCL6/CD40/EBI3/HAVCR2/ICAM1/IL18R1/IL1B/IL4I1/IRF7/RSAD2/SLAMF7/SMAD7/TNF	14
GOBP_REGULATION_OF_PROTEIN_MODIFICATION_PROCESS	GOBP_REGULATION_OF_PROTEIN_MODIFICATION_PROCESS	22/109	1539/18055	0.00011253	0.00120726	0.000822174	ADORA2A/BCL6/CD40/CDKN1A/HES1/IGFBP3/IL1B/ISG15/ITGA1/MMP9/NCF1/OSM/PARP14/PARP9/PDGFA/PLAUR/SMAD7/SOCS3/SPRY1/SRC/TNF/TNFSF15	22
GOBP_ASTROCYTE_DIFFERENTIATION	GOBP_ASTROCYTE_DIFFERENTIATION	5/109	79/18055	0.000115543	0.00122684	0.000835507	ADORA2A/HES1/IL1B/SERPINE2/TNF	5
GOBP_POSITIVE_REGULATION_OF_PHOSPHATIDYLINOSITOL_3_KINASE_SIGNALING	GOBP_POSITIVE_REGULATION_OF_PHOSPHATIDYLINOSITOL_3_KINASE_SIGNALING	5/109	79/18055	0.000115543	0.00122684	0.000835507	NCF1/OSM/PDGFA/SRC/TNF	5
GOBP_TRANSMEMBRANE_RECEPTOR_PROTEIN_TYROSINE_KINASE_SIGNALING_PATHWAY	GOBP_TRANSMEMBRANE_RECEPTOR_PROTEIN_TYROSINE_KINASE_SIGNALING_PATHWAY	13/109	634/18055	0.000115706	0.00122684	0.000835507	IFI6/IGFBP3/IL1B/ITGA1/MMP9/NCF1/NRP2/PDGFA/PLAUR/RHBDF2/SOCS3/SPRY1/SRC	13
GOBP_REGULATION_OF_TYPE_I_INTERFERON_MEDIATED_SIGNALING_PATHWAY	GOBP_REGULATION_OF_TYPE_I_INTERFERON_MEDIATED_SIGNALING_PATHWAY	4/109	42/18055	0.000117891	0.00124368	0.000846978	IRF7/ISG15/OAS1/OAS3	4
GOBP_NEGATIVE_REGULATION_OF_INFLAMMATORY_RESPONSE	GOBP_NEGATIVE_REGULATION_OF_INFLAMMATORY_RESPONSE	7/109	182/18055	0.000118207	0.00124368	0.000846978	ADORA2A/CYP19A1/RHBDF2/SLAMF8/SOCS3/SRC/TNFAIP6	7
GOBP_POSITIVE_REGULATION_OF_PROTEIN_PHOSPHORYLATION	GOBP_POSITIVE_REGULATION_OF_PROTEIN_PHOSPHORYLATION	14/109	726/18055	0.000119005	0.00124727	0.000849418	CD40/CDKN1A/HES1/IL1B/MMP9/NCF1/OSM/PARP14/PARP9/PDGFA/PLAUR/SRC/TNF/TNFSF15	14
GOBP_ANTIVIRAL_INNATE_IMMUNE_RESPONSE	GOBP_ANTIVIRAL_INNATE_IMMUNE_RESPONSE	3/109	17/18055	0.000136846	0.00142875	0.000973014	IFIT1/MX1/OAS1	3
GOBP_CD4_POSITIVE_ALPHA_BETA_T_CELL_DIFFERENTIATION	GOBP_CD4_POSITIVE_ALPHA_BETA_T_CELL_DIFFERENTIATION	5/109	82/18055	0.000137892	0.00143418	0.000976714	BCL3/BCL6/IL18R1/RSAD2/SMAD7	5
GOBP_RESPONSE_TO_WOUNDING	GOBP_RESPONSE_TO_WOUNDING	12/109	561/18055	0.000145492	0.00150747	0.00102662	ADORA2A/CD40/CDKN1A/HMOX1/PDGFA/PLAUR/PLSCR1/SERPINE2/SOD2/SRC/TNF/ZFP36L1	12
GOBP_REGULATION_OF_LEUKOCYTE_PROLIFERATION	GOBP_REGULATION_OF_LEUKOCYTE_PROLIFERATION	8/109	254/18055	0.000153557	0.00157662	0.00107372	BCL6/CD40/CDKN1A/EBI3/HAVCR2/HES1/IL1B/IL4I1	8
GOBP_NEGATIVE_REGULATION_OF_DNA_BINDING_TRANSCRIPTION_FACTOR_ACTIVITY	GOBP_NEGATIVE_REGULATION_OF_DNA_BINDING_TRANSCRIPTION_FACTOR_ACTIVITY	7/109	190/18055	0.000154337	0.00157662	0.00107372	BCL3/BHLHE40/HAVCR2/HES1/HMOX1/IRAK2/SMAD7	7
GOBP_MEMBRANE_DEPOLARIZATION	GOBP_MEMBRANE_DEPOLARIZATION	5/109	84/18055	0.000154535	0.00157662	0.00107372	ADORA2A/IFI6/SCN1B/SMAD7/SRC	5
GOBP_NEUROINFLAMMATORY_RESPONSE	GOBP_NEUROINFLAMMATORY_RESPONSE	4/109	45/18055	0.000154762	0.00157662	0.00107372	CCL3/IL1B/MMP9/TNF	4
GOBP_TUBE_MORPHOGENESIS	GOBP_TUBE_MORPHOGENESIS	16/109	937/18055	0.000155058	0.00157662	0.00107372	C3AR1/CCL2/CD40/CXCL8/CYBB/HES1/HMOX1/IL1B/NRP2/PDGFA/RIN2/SMAD7/SPRY1/SRC/TNF/ZFP36L1	16
GOBP_CELLULAR_RESPONSE_TO_VIRUS	GOBP_CELLULAR_RESPONSE_TO_VIRUS	5/109	85/18055	0.000163411	0.00163195	0.00111139	IFI6/IRF7/OAS1/OAS3/OASL	5
GOBP_CHEMOKINE_C_X_C_MOTIF_LIGAND_2_PRODUCTION	GOBP_CHEMOKINE_C_X_C_MOTIF_LIGAND_2_PRODUCTION	3/109	18/18055	0.000163494	0.00163195	0.00111139	OAS1/OAS3/TNF	3
GOBP_EOSINOPHIL_CHEMOTAXIS	GOBP_EOSINOPHIL_CHEMOTAXIS	3/109	18/18055	0.000163494	0.00163195	0.00111139	CCL2/CCL3/CCL4	3
GOBP_POSITIVE_REGULATION_OF_CELLULAR_EXTRAVASATION	GOBP_POSITIVE_REGULATION_OF_CELLULAR_EXTRAVASATION	3/109	18/18055	0.000163494	0.00163195	0.00111139	ICAM1/PTAFR/RIPOR2	3
GOBP_POSITIVE_REGULATION_OF_NEUROINFLAMMATORY_RESPONSE	GOBP_POSITIVE_REGULATION_OF_NEUROINFLAMMATORY_RESPONSE	3/109	18/18055	0.000163494	0.00163195	0.00111139	CCL3/IL1B/TNF	3
GOBP_NEGATIVE_REGULATION_OF_PEPTIDASE_ACTIVITY	GOBP_NEGATIVE_REGULATION_OF_PEPTIDASE_ACTIVITY	8/109	260/18055	0.00018013	0.00179144	0.00122001	ADORA2A/IFI16/IFI6/MMP9/PLAUR/SERPINE2/SRC/TNF	8
GOBP_VASCULAR_ASSOCIATED_SMOOTH_MUSCLE_CELL_PROLIFERATION	GOBP_VASCULAR_ASSOCIATED_SMOOTH_MUSCLE_CELL_PROLIFERATION	5/109	87/18055	0.000182328	0.0018067	0.00123041	CDKN1A/HMOX1/MMP9/SOD2/TNF	5
GOBP_REGULATION_OF_MEMBRANE_DEPOLARIZATION	GOBP_REGULATION_OF_MEMBRANE_DEPOLARIZATION	4/109	47/18055	0.00018356	0.00181232	0.00123423	IFI6/SCN1B/SMAD7/SRC	4
GOBP_REGULATION_OF_T_CELL_MEDIATED_IMMUNITY	GOBP_REGULATION_OF_T_CELL_MEDIATED_IMMUNITY	5/109	88/18055	0.00019239	0.00189265	0.00128894	IL18R1/IL1B/IL4I1/RSAD2/SMAD7	5
GOBP_CD4_POSITIVE_ALPHA_BETA_T_CELL_CYTOKINE_PRODUCTION	GOBP_CD4_POSITIVE_ALPHA_BETA_T_CELL_CYTOKINE_PRODUCTION	3/109	19/18055	0.000193298	0.00189473	0.00129036	IL18R1/IL1B/RSAD2	3
GOBP_POSITIVE_REGULATION_OF_LEUKOCYTE_MEDIATED_IMMUNITY	GOBP_POSITIVE_REGULATION_OF_LEUKOCYTE_MEDIATED_IMMUNITY	6/109	139/18055	0.00019755	0.00192948	0.00131402	CD40/IL18R1/IL1B/PTAFR/RSAD2/TNF	6
GOBP_GRANULOCYTE_ACTIVATION	GOBP_GRANULOCYTE_ACTIVATION	4/109	48/18055	0.000199321	0.00193292	0.00131636	CCL3/CXCL8/PTAFR/TNF	4
GOBP_VASODILATION	GOBP_VASODILATION	4/109	48/18055	0.000199321	0.00193292	0.00131636	ADORA2A/ITGA1/SOD2/TNF	4
GOBP_LYMPHOCYTE_ACTIVATION_INVOLVED_IN_IMMUNE_RESPONSE	GOBP_LYMPHOCYTE_ACTIVATION_INVOLVED_IN_IMMUNE_RESPONSE	7/109	202/18055	0.000224865	0.00217243	0.00147948	BCL3/BCL6/CD40/HAVCR2/ICAM1/IL18R1/SMAD7	7
GOBP_NEGATIVE_REGULATION_OF_TYPE_I_INTERFERON_MEDIATED_SIGNALING_PATHWAY	GOBP_NEGATIVE_REGULATION_OF_TYPE_I_INTERFERON_MEDIATED_SIGNALING_PATHWAY	3/109	20/18055	0.000226411	0.00217243	0.00147948	ISG15/OAS1/OAS3	3
GOBP_TOLL_LIKE_RECEPTOR_3_SIGNALING_PATHWAY	GOBP_TOLL_LIKE_RECEPTOR_3_SIGNALING_PATHWAY	3/109	20/18055	0.000226411	0.00217243	0.00147948	HAVCR2/OAS1/TNF	3
GOBP_NEGATIVE_REGULATION_OF_RESPONSE_TO_CYTOKINE_STIMULUS	GOBP_NEGATIVE_REGULATION_OF_RESPONSE_TO_CYTOKINE_STIMULUS	5/109	92/18055	0.000236939	0.00226547	0.00154284	IL1RN/ISG15/OAS1/OAS3/PARP14	5
GOBP_POSITIVE_REGULATION_OF_GTPASE_ACTIVITY	GOBP_POSITIVE_REGULATION_OF_GTPASE_ACTIVITY	8/109	271/18055	0.000238668	0.00227175	0.00154712	CCL2/CCL20/CCL3/CCL3L1/CCL4/CD40/RGS16/TBC1D2	8
GOBP_NEGATIVE_REGULATION_OF_LEUKOCYTE_CELL_CELL_ADHESION	GOBP_NEGATIVE_REGULATION_OF_LEUKOCYTE_CELL_CELL_ADHESION	6/109	144/18055	0.000239263	0.00227175	0.00154712	ADORA2A/BCL6/HAVCR2/IL4I1/RIPOR2/SMAD7	6
GOBP_REGULATION_OF_ANATOMICAL_STRUCTURE_MORPHOGENESIS	GOBP_REGULATION_OF_ANATOMICAL_STRUCTURE_MORPHOGENESIS	16/109	976/18055	0.000246267	0.00233013	0.00158688	BCL6/C3AR1/CCL2/CCL3/CD40/CXCL8/CYBB/GBP1/HES1/HMOX1/IL1B/PDGFA/RND3/SPRY1/SRC/TNF	16
GOBP_NEGATIVE_REGULATION_OF_CELL_DIFFERENTIATION	GOBP_NEGATIVE_REGULATION_OF_CELL_DIFFERENTIATION	13/109	686/18055	0.000250761	0.00235688	0.00160509	BCL6/CCL3/GBP1/HES1/IL1B/MAFB/MMP9/SMAD7/SOD2/SPRY1/TNF/TNFAIP6/ZFP36L1	13
GOBP_POSITIVE_REGULATION_OF_ION_TRANSPORT	GOBP_POSITIVE_REGULATION_OF_ION_TRANSPORT	8/109	273/18055	0.000250824	0.00235688	0.00160509	ADORA2A/CCL2/CCL3/CCL4/CXCL11/IL1B/PTAFR/SCN1B	8
GOBP_REGULATION_OF_GRANULOCYTE_CHEMOTAXIS	GOBP_REGULATION_OF_GRANULOCYTE_CHEMOTAXIS	4/109	51/18055	0.000252457	0.00236407	0.00160999	C3AR1/CXCL8/RIPOR2/TNFAIP6	4
GOBP_REGULATION_OF_ION_TRANSPORT	GOBP_REGULATION_OF_ION_TRANSPORT	13/109	687/18055	0.000254318	0.00237335	0.00161631	ADORA2A/CCL2/CCL3/CCL4/CXCL11/CYBB/HES1/IL1B/MMP9/PTAFR/SCN1B/SERPINE2/TNF	13
GOBP_POSITIVE_REGULATION_OF_LEUKOCYTE_CHEMOTAXIS	GOBP_POSITIVE_REGULATION_OF_LEUKOCYTE_CHEMOTAXIS	5/109	94/18055	0.000261957	0.00243629	0.00165917	C3AR1/CCL3/CCL4/CXCL8/RIPOR2	5
GOBP_MONOCYTE_CHEMOTACTIC_PROTEIN_1_PRODUCTION	GOBP_MONOCYTE_CHEMOTACTIC_PROTEIN_1_PRODUCTION	3/109	21/18055	0.000262988	0.00243756	0.00166004	IL1B/OAS1/OAS3	3
GOBP_ENZYME_LINKED_RECEPTOR_PROTEIN_SIGNALING_PATHWAY	GOBP_ENZYME_LINKED_RECEPTOR_PROTEIN_SIGNALING_PATHWAY	16/109	984/18055	0.00026989	0.00249306	0.00169783	HES1/IFI6/IGFBP3/IL1B/ITGA1/MMP9/NCF1/NRP2/PDGFA/PLAUR/RHBDF2/SMAD7/SOCS3/SPRY1/SRC/TNFAIP6	16
GOBP_MYELOID_CELL_ACTIVATION_INVOLVED_IN_IMMUNE_RESPONSE	GOBP_MYELOID_CELL_ACTIVATION_INVOLVED_IN_IMMUNE_RESPONSE	5/109	95/18055	0.000275194	0.00253346	0.00172535	CCL3/HAVCR2/HMOX1/IFI35/PTAFR	5
GOBP_REGULATION_OF_MYELOID_CELL_DIFFERENTIATION	GOBP_REGULATION_OF_MYELOID_CELL_DIFFERENTIATION	7/109	209/18055	0.000276742	0.00253913	0.00172921	CCL3/IRF7/ISG15/MAFB/TNF/TNFAIP6/ZFP36L1	7
GOBP_WOUND_HEALING	GOBP_WOUND_HEALING	10/109	431/18055	0.000281266	0.00257198	0.00175158	ADORA2A/CD40/CDKN1A/HMOX1/PDGFA/PLAUR/PLSCR1/SERPINE2/SRC/TNF	10
GOBP_GLAND_DEVELOPMENT	GOBP_GLAND_DEVELOPMENT	10/109	432/18055	0.000286495	0.00261104	0.00177818	CYP19A1/HES1/HMOX1/MAFB/OAS2/PDGFA/SERPINE2/SOD2/SRC/TNF	10
GOBP_OSTEOCLAST_DIFFERENTIATION	GOBP_OSTEOCLAST_DIFFERENTIATION	5/109	96/18055	0.000288933	0.00262448	0.00178733	CCL3/MAFB/SRC/TNF/TNFAIP6	5
GOBP_ION_HOMEOSTASIS	GOBP_ION_HOMEOSTASIS	14/109	792/18055	0.000292095	0.00264438	0.00180089	ADORA2A/C3AR1/CCL3/CD40/CXCL11/FTH1/HMOX1/IFI6/SCN1B/SLAMF8/SLC12A8/SMAD7/SOD2/SRC	14
GOBP_EOSINOPHIL_MIGRATION	GOBP_EOSINOPHIL_MIGRATION	3/109	22/18055	0.000303178	0.00273563	0.00186303	CCL2/CCL3/CCL4	3
GOBP_REGULATION_OF_MYOBLAST_DIFFERENTIATION	GOBP_REGULATION_OF_MYOBLAST_DIFFERENTIATION	4/109	54/18055	0.00031508	0.00283364	0.00192977	IGFBP3/RIPOR2/TNF/ZFP36L1	4
GOBP_ANATOMICAL_STRUCTURE_FORMATION_INVOLVED_IN_MORPHOGENESIS	GOBP_ANATOMICAL_STRUCTURE_FORMATION_INVOLVED_IN_MORPHOGENESIS	18/109	1209/18055	0.000318671	0.00285651	0.00194535	BCL3/BCL6/C3AR1/CCL2/CD40/CXCL8/CYBB/CYP19A1/HES1/HMOX1/IL1B/MAFB/MMP9/NRP2/PDGFA/RIPOR2/SPRY1/TNF	18
GOBP_SENSORY_PERCEPTION_OF_PAIN	GOBP_SENSORY_PERCEPTION_OF_PAIN	5/109	99/18055	0.000333286	0.00297772	0.0020279	CCL2/CCL3/MGLL/PTAFR/TNF	5
GOBP_NEGATIVE_REGULATION_OF_LYMPHOCYTE_MEDIATED_IMMUNITY	GOBP_NEGATIVE_REGULATION_OF_LYMPHOCYTE_MEDIATED_IMMUNITY	4/109	55/18055	0.000338223	0.00300214	0.00204453	BCL6/HAVCR2/IL4I1/SMAD7	4
KEGG_CYTOSOLIC_DNA_SENSING_PATHWAY	KEGG_CYTOSOLIC_DNA_SENSING_PATHWAY	4/109	55/18055	0.000338223	0.00300214	0.00204453	CCL4/CCL4L2/IL1B/IRF7	4
GOBP_POSITIVE_REGULATION_OF_NF_KAPPAB_TRANSCRIPTION_FACTOR_ACTIVITY	GOBP_POSITIVE_REGULATION_OF_NF_KAPPAB_TRANSCRIPTION_FACTOR_ACTIVITY	6/109	154/18055	0.000343346	0.00302855	0.00206251	CD40/EIF2AK2/IL18R1/IL1B/IRAK2/TNF	6
GOBP_NEGATIVE_REGULATION_OF_PHOSPHORUS_METABOLIC_PROCESS	GOBP_NEGATIVE_REGULATION_OF_PHOSPHORUS_METABOLIC_PROCESS	10/109	442/18055	0.000343421	0.00302855	0.00206251	ADORA2A/CDKN1A/IGFBP3/IL1B/PARP14/PDGFA/SMAD7/SOCS3/SPRY1/TNF	10
GOBP_REGULATION_OF_PHAGOCYTOSIS	GOBP_REGULATION_OF_PHAGOCYTOSIS	5/109	100/18055	0.000349159	0.00305935	0.00208349	CCL2/IL15RA/IL1B/PLSCR1/TNF	5
GOBP_RESPONSE_TO_LEUKEMIA_INHIBITORY_FACTOR	GOBP_RESPONSE_TO_LEUKEMIA_INHIBITORY_FACTOR	5/109	100/18055	0.000349159	0.00305935	0.00208349	ICAM1/MSC/NRP2/SMAD7/SOCS3	5
GOBP_BIOLOGICAL_PROCESS_INVOLVED_IN_SYMBIOTIC_INTERACTION	GOBP_BIOLOGICAL_PROCESS_INVOLVED_IN_SYMBIOTIC_INTERACTION	8/109	287/18055	0.00035091	0.00306484	0.00208723	CCL3/CCL4/CXCL8/ICAM1/IFIT1/IFITM1/PLSCR1/SRC	8
GOBP_RELEASE_OF_CYTOCHROME_C_FROM_MITOCHONDRIA	GOBP_RELEASE_OF_CYTOCHROME_C_FROM_MITOCHONDRIA	4/109	56/18055	0.000362559	0.00315646	0.00214962	IFI6/MMP9/PLAUR/SOD2	4
GOBP_NEGATIVE_REGULATION_OF_CYTOKINE_PRODUCTION	GOBP_NEGATIVE_REGULATION_OF_CYTOKINE_PRODUCTION	9/109	365/18055	0.000368627	0.00319907	0.00217864	BCL3/BCL6/GBP1/HAVCR2/HMOX1/OAS1/OAS3/SMAD7/TNF	9
GOBP_CD4_POSITIVE_ALPHA_BETA_T_CELL_ACTIVATION	GOBP_CD4_POSITIVE_ALPHA_BETA_T_CELL_ACTIVATION	5/109	102/18055	0.000382614	0.00330991	0.00225413	BCL3/BCL6/IL18R1/RSAD2/SMAD7	5
GOBP_REGULATION_OF_EPITHELIAL_CELL_DIFFERENTIATION	GOBP_REGULATION_OF_EPITHELIAL_CELL_DIFFERENTIATION	6/109	158/18055	0.00039374	0.00338464	0.00230502	HES1/IL1B/MMP9/SPRY1/TNF/ZFP36L1	6
GOBP_ASTROCYTE_ACTIVATION	GOBP_ASTROCYTE_ACTIVATION	3/109	24/18055	0.000394978	0.00338464	0.00230502	ADORA2A/IL1B/TNF	3
GOBP_NEGATIVE_REGULATION_OF_MONONUCLEAR_CELL_MIGRATION	GOBP_NEGATIVE_REGULATION_OF_MONONUCLEAR_CELL_MIGRATION	3/109	24/18055	0.000394978	0.00338464	0.00230502	CCL2/RIPOR2/SLAMF8	3
GOBP_NEGATIVE_REGULATION_OF_HYDROLASE_ACTIVITY	GOBP_NEGATIVE_REGULATION_OF_HYDROLASE_ACTIVITY	9/109	369/18055	0.00039903	0.00340864	0.00232137	ADORA2A/IFI16/IFI6/MMP9/PLAUR/SERPINE2/SPRY1/SRC/TNF	9
GOBP_TUBE_DEVELOPMENT	GOBP_TUBE_DEVELOPMENT	17/109	1127/18055	0.000409996	0.00349137	0.00237771	C3AR1/CCL2/CD40/CXCL8/CYBB/HES1/HMOX1/IL1B/NRP2/PDGFA/RIN2/SERPINE2/SMAD7/SPRY1/SRC/TNF/ZFP36L1	17
GOBP_NEGATIVE_REGULATION_OF_LYMPHOCYTE_ACTIVATION	GOBP_NEGATIVE_REGULATION_OF_LYMPHOCYTE_ACTIVATION	6/109	161/18055	0.000435193	0.0036944	0.00251597	ADORA2A/BCL6/HAVCR2/IL4I1/RIPOR2/SMAD7	6
GOBP_APOPTOTIC_MITOCHONDRIAL_CHANGES	GOBP_APOPTOTIC_MITOCHONDRIAL_CHANGES	5/109	105/18055	0.000437269	0.00370049	0.00252012	IFI6/IFIT2/MMP9/PLAUR/SOD2	5
GOBP_NEGATIVE_REGULATION_OF_ADAPTIVE_IMMUNE_RESPONSE	GOBP_NEGATIVE_REGULATION_OF_ADAPTIVE_IMMUNE_RESPONSE	4/109	59/18055	0.000443071	0.00373798	0.00254566	BCL6/HAVCR2/IL4I1/SMAD7	4
GOBP_NEGATIVE_REGULATION_OF_HEMOPOIESIS	GOBP_NEGATIVE_REGULATION_OF_HEMOPOIESIS	5/109	106/18055	0.000456734	0.00384136	0.00261606	BCL6/CCL3/MAFB/SMAD7/TNFAIP6	5
GOBP_SECRETION	GOBP_SECRETION	15/109	930/18055	0.00046407	0.00389105	0.0026499	ADORA2A/CCL3/CYP19A1/HMOX1/IL1B/IL1RN/OAS2/OSM/PTAFR/RHBDF2/RSAD2/SERPINE2/SGK1/STX11/TNF	15
GOBP_HEMOSTASIS	GOBP_HEMOSTASIS	7/109	228/18055	0.000467453	0.00390739	0.00266103	ADORA2A/CD40/PDGFA/PLAUR/PLSCR1/SERPINE2/SRC	7
GOBP_POSITIVE_REGULATION_OF_T_CELL_CYTOKINE_PRODUCTION	GOBP_POSITIVE_REGULATION_OF_T_CELL_CYTOKINE_PRODUCTION	3/109	26/18055	0.000502948	0.00416575	0.00283698	IL18R1/IL1B/RSAD2	3
GOBP_REGULATION_OF_HETEROTYPIC_CELL_CELL_ADHESION	GOBP_REGULATION_OF_HETEROTYPIC_CELL_CELL_ADHESION	3/109	26/18055	0.000502948	0.00416575	0.00283698	IL1B/IL1RN/TNF	3
GOBP_REGULATION_OF_LYMPHOCYTE_CHEMOTAXIS	GOBP_REGULATION_OF_LYMPHOCYTE_CHEMOTAXIS	3/109	26/18055	0.000502948	0.00416575	0.00283698	CCL2/CCL3/CCL4	3
GOBP_NEGATIVE_REGULATION_OF_TRANSPORT	GOBP_NEGATIVE_REGULATION_OF_TRANSPORT	10/109	466/18055	0.000519597	0.00429061	0.00292201	HES1/HMOX1/IL1B/MMP9/OSM/PLSCR1/RHBDF2/RSAD2/SERPINE2/TNF	10
GOBP_NEGATIVE_REGULATION_OF_SECRETION	GOBP_NEGATIVE_REGULATION_OF_SECRETION	6/109	167/18055	0.00052828	0.00434913	0.00296186	HMOX1/IL1B/OSM/RHBDF2/RSAD2/TNF	6
GOBP_MUSCLE_CELL_PROLIFERATION	GOBP_MUSCLE_CELL_PROLIFERATION	7/109	233/18055	0.000531975	0.00436636	0.0029736	CDKN1A/HMOX1/IGFBP3/MMP9/PTAFR/SOD2/TNF	7
GOBP_POSITIVE_REGULATION_OF_PROTEIN_METABOLIC_PROCESS	GOBP_POSITIVE_REGULATION_OF_PROTEIN_METABOLIC_PROCESS	20/109	1488/18055	0.000540366	0.00442191	0.00301143	BCL3/BCL6/CD40/CDKN1A/HES1/IFI16/IL1B/ITGA1/MMP9/NCF1/OSM/PARP14/PARP9/PDGFA/PLAUR/PTAFR/SMAD7/SRC/TNF/TNFSF15	20
GOBP_NEGATIVE_REGULATION_OF_RECEPTOR_SIGNALING_PATHWAY_VIA_JAK_STAT	GOBP_NEGATIVE_REGULATION_OF_RECEPTOR_SIGNALING_PATHWAY_VIA_JAK_STAT	3/109	27/18055	0.000563339	0.00453388	0.00308768	BCL3/PARP14/SOCS3	3
GOBP_POSITIVE_REGULATION_OF_ACUTE_INFLAMMATORY_RESPONSE	GOBP_POSITIVE_REGULATION_OF_ACUTE_INFLAMMATORY_RESPONSE	3/109	27/18055	0.000563339	0.00453388	0.00308768	IL1B/OSM/TNF	3
GOBP_POSITIVE_REGULATION_OF_GRANULOCYTE_CHEMOTAXIS	GOBP_POSITIVE_REGULATION_OF_GRANULOCYTE_CHEMOTAXIS	3/109	27/18055	0.000563339	0.00453388	0.00308768	C3AR1/CXCL8/RIPOR2	3
GOBP_REGULATION_OF_MACROPHAGE_CHEMOTAXIS	GOBP_REGULATION_OF_MACROPHAGE_CHEMOTAXIS	3/109	27/18055	0.000563339	0.00453388	0.00308768	C3AR1/CYP19A1/SLAMF8	3
GOBP_RESPONSE_TO_PROTOZOAN	GOBP_RESPONSE_TO_PROTOZOAN	3/109	27/18055	0.000563339	0.00453388	0.00308768	BCL3/CD40/GBP2	3
GOBP_ALPHA_BETA_T_CELL_DIFFERENTIATION	GOBP_ALPHA_BETA_T_CELL_DIFFERENTIATION	5/109	111/18055	0.000564031	0.00453388	0.00308768	BCL3/BCL6/IL18R1/RSAD2/SMAD7	5
GOBP_POSITIVE_REGULATION_OF_GLIOGENESIS	GOBP_POSITIVE_REGULATION_OF_GLIOGENESIS	4/109	64/18055	0.000604414	0.00482999	0.00328934	HES1/IL1B/SERPINE2/TNF	4
GOBP_REGULATION_OF_OSTEOCLAST_DIFFERENTIATION	GOBP_REGULATION_OF_OSTEOCLAST_DIFFERENTIATION	4/109	64/18055	0.000604414	0.00482999	0.00328934	CCL3/MAFB/TNF/TNFAIP6	4
GOBP_HUMORAL_IMMUNE_RESPONSE	GOBP_HUMORAL_IMMUNE_RESPONSE	8/109	312/18055	0.000609596	0.00485716	0.00330784	BCL3/CCL2/CXCL1/CXCL11/CXCL8/EBI3/IL1B/TNF	8
GOBP_PRODUCTION_OF_MOLECULAR_MEDIATOR_OF_IMMUNE_RESPONSE	GOBP_PRODUCTION_OF_MOLECULAR_MEDIATOR_OF_IMMUNE_RESPONSE	8/109	313/18055	0.000622495	0.00494548	0.00336799	BCL6/CD40/HMOX1/IL18R1/IL1B/RSAD2/SMAD7/TNF	8
GOBP_NEURON_APOPTOTIC_PROCESS	GOBP_NEURON_APOPTOTIC_PROCESS	7/109	240/18055	0.000634029	0.00502247	0.00342042	ADORA2A/CCL2/CCL3/HMOX1/ITGA1/SOD2/TNF	7
GOBP_POSITIVE_REGULATION_OF_CELL_POPULATION_PROLIFERATION	GOBP_POSITIVE_REGULATION_OF_CELL_POPULATION_PROLIFERATION	15/109	959/18055	0.0006382	0.00504086	0.00343294	ATF3/BCL6/CD40/CDKN1A/EBI3/HAVCR2/HES1/HMOX1/IL1B/MMP9/NRP2/OSM/PDGFA/PTAFR/TNF	15
GOBP_POSITIVE_REGULATION_OF_ADAPTIVE_IMMUNE_RESPONSE	GOBP_POSITIVE_REGULATION_OF_ADAPTIVE_IMMUNE_RESPONSE	5/109	115/18055	0.00066268	0.00521908	0.00355432	CD40/IL18R1/IL1B/RSAD2/TNF	5
GOBP_POSITIVE_REGULATION_OF_EPITHELIAL_CELL_MIGRATION	GOBP_POSITIVE_REGULATION_OF_EPITHELIAL_CELL_MIGRATION	6/109	175/18055	0.000675708	0.00530393	0.0036121	CD40/HMOX1/MMP9/NRP2/RIN2/SRC	6
GOBP_POSITIVE_REGULATION_OF_MONONUCLEAR_CELL_MIGRATION	GOBP_POSITIVE_REGULATION_OF_MONONUCLEAR_CELL_MIGRATION	4/109	66/18055	0.000679293	0.00530393	0.0036121	CCL20/CCL3/CCL4/TNF	4
GOBP_SIGNAL_TRANSDUCTION_IN_ABSENCE_OF_LIGAND	GOBP_SIGNAL_TRANSDUCTION_IN_ABSENCE_OF_LIGAND	4/109	66/18055	0.000679293	0.00530393	0.0036121	BCL2A1/IFI6/IL1B/TNF	4
GOBP_REGULATION_OF_RECEPTOR_SIGNALING_PATHWAY_VIA_STAT	GOBP_REGULATION_OF_RECEPTOR_SIGNALING_PATHWAY_VIA_STAT	5/109	116/18055	0.000689242	0.00536624	0.00365454	BCL3/HES1/PARP14/SOCS3/TNF	5
GOBP_REGULATION_OF_T_HELPER_1_TYPE_IMMUNE_RESPONSE	GOBP_REGULATION_OF_T_HELPER_1_TYPE_IMMUNE_RESPONSE	3/109	29/18055	0.000697594	0.0054158	0.00368828	HAVCR2/IL18R1/IL1B	3
GOBP_POSITIVE_REGULATION_OF_LYMPHOCYTE_MEDIATED_IMMUNITY	GOBP_POSITIVE_REGULATION_OF_LYMPHOCYTE_MEDIATED_IMMUNITY	5/109	117/18055	0.000716593	0.00554749	0.00377797	CD40/IL18R1/IL1B/RSAD2/TNF	5
GOBP_ENDOTHELIAL_CELL_APOPTOTIC_PROCESS	GOBP_ENDOTHELIAL_CELL_APOPTOTIC_PROCESS	4/109	67/18055	0.000719093	0.00555107	0.00378041	CCL2/CD40/ICAM1/TNF	4
GOBP_POSITIVE_REGULATION_OF_MAP_KINASE_ACTIVITY	GOBP_POSITIVE_REGULATION_OF_MAP_KINASE_ACTIVITY	5/109	118/18055	0.000744748	0.00573287	0.00390422	CD40/IL1B/PDGFA/SRC/TNF	5
GOBP_INTERLEUKIN_1_MEDIATED_SIGNALING_PATHWAY	GOBP_INTERLEUKIN_1_MEDIATED_SIGNALING_PATHWAY	3/109	30/18055	0.000771714	0.00588936	0.00401079	IL1B/IL1RN/IRAK2	3
GOBP_NEGATIVE_REGULATION_OF_OSTEOCLAST_DIFFERENTIATION	GOBP_NEGATIVE_REGULATION_OF_OSTEOCLAST_DIFFERENTIATION	3/109	30/18055	0.000771714	0.00588936	0.00401079	CCL3/MAFB/TNFAIP6	3
GOBP_REGULATION_OF_GLIAL_CELL_PROLIFERATION	GOBP_REGULATION_OF_GLIAL_CELL_PROLIFERATION	3/109	30/18055	0.000771714	0.00588936	0.00401079	HES1/IL1B/TNF	3
GOBP_POSITIVE_REGULATION_OF_PROTEIN_KINASE_B_SIGNALING	GOBP_POSITIVE_REGULATION_OF_PROTEIN_KINASE_B_SIGNALING	5/109	119/18055	0.000773721	0.00588936	0.00401079	CCL3/OSM/PDGFA/SRC/TNF	5
GOBP_NEGATIVE_REGULATION_OF_CHEMOTAXIS	GOBP_NEGATIVE_REGULATION_OF_CHEMOTAXIS	4/109	69/18055	0.000803598	0.00608548	0.00414436	CCL2/CYP19A1/SLAMF8/TNFAIP6	4
GOBP_REGULATION_OF_LYMPHOCYTE_DIFFERENTIATION	GOBP_REGULATION_OF_LYMPHOCYTE_DIFFERENTIATION	6/109	181/18055	0.000805799	0.00608548	0.00414436	BCL6/IL15RA/IL4I1/SLAMF8/SMAD7/ZFP36L1	6
GOBP_POSITIVE_REGULATION_OF_IMMUNE_EFFECTOR_PROCESS	GOBP_POSITIVE_REGULATION_OF_IMMUNE_EFFECTOR_PROCESS	7/109	250/18055	0.000806187	0.00608548	0.00414436	CD40/HMOX1/IL18R1/IL1B/PTAFR/RSAD2/TNF	7
GOBP_REGULATION_OF_SYNAPTIC_TRANSMISSION_GLUTAMATERGIC	GOBP_REGULATION_OF_SYNAPTIC_TRANSMISSION_GLUTAMATERGIC	4/109	70/18055	0.000848375	0.00638581	0.00434889	ADORA2A/CCL2/SERPINE2/TNF	4
GOBP_REGULATION_OF_B_CELL_DIFFERENTIATION	GOBP_REGULATION_OF_B_CELL_DIFFERENTIATION	3/109	31/18055	0.000850661	0.00638581	0.00434889	IL4I1/SLAMF8/ZFP36L1	3
GOBP_POSITIVE_REGULATION_OF_VASCULATURE_DEVELOPMENT	GOBP_POSITIVE_REGULATION_OF_VASCULATURE_DEVELOPMENT	6/109	183/18055	0.000853203	0.0063873	0.0043499	C3AR1/CD40/CXCL8/CYBB/HMOX1/IL1B	6
GOBP_POSITIVE_REGULATION_OF_PHAGOCYTOSIS	GOBP_POSITIVE_REGULATION_OF_PHAGOCYTOSIS	4/109	71/18055	0.000894883	0.0066229	0.00451035	CCL2/IL15RA/IL1B/TNF	4
GOBP_REGULATION_OF_MITOCHONDRIAL_MEMBRANE_POTENTIAL	GOBP_REGULATION_OF_MITOCHONDRIAL_MEMBRANE_POTENTIAL	4/109	71/18055	0.000894883	0.0066229	0.00451035	ADORA2A/IFI6/SOD2/SRC	4
KEGG_RIG_I_LIKE_RECEPTOR_SIGNALING_PATHWAY	KEGG_RIG_I_LIKE_RECEPTOR_SIGNALING_PATHWAY	4/109	71/18055	0.000894883	0.0066229	0.00451035	CXCL8/IRF7/ISG15/TNF	4
GOBP_LEUKOCYTE_PROLIFERATION	GOBP_LEUKOCYTE_PROLIFERATION	8/109	331/18055	0.000895065	0.0066229	0.00451035	BCL6/CD40/CDKN1A/EBI3/HAVCR2/HES1/IL1B/IL4I1	8
GOBP_CHEMICAL_HOMEOSTASIS	GOBP_CHEMICAL_HOMEOSTASIS	17/109	1208/18055	0.000896825	0.0066229	0.00451035	ADORA2A/C3AR1/CCL3/CD40/CXCL11/FTH1/HMOX1/ICAM1/IFI6/IFIT1/OAS1/SCN1B/SLAMF8/SLC12A8/SMAD7/SOD2/SRC	17
GOBP_RESPONSE_TO_ABIOTIC_STIMULUS	GOBP_RESPONSE_TO_ABIOTIC_STIMULUS	16/109	1102/18055	0.000927235	0.00682752	0.0046497	BCL3/BHLHE40/CD40/CDKN1A/CYBB/HMOX1/IFI16/IL1B/MMP9/PDGFA/PTAFR/SERPINE2/SOD2/SRC/TNF/ZFP36L1	16
GOBP_NEGATIVE_REGULATION_OF_CELL_JUNCTION_ASSEMBLY	GOBP_NEGATIVE_REGULATION_OF_CELL_JUNCTION_ASSEMBLY	3/109	32/18055	0.000934556	0.00682752	0.0046497	IL1B/SRC/TNF	3
GOBP_POSITIVE_REGULATION_OF_NEUTROPHIL_MIGRATION	GOBP_POSITIVE_REGULATION_OF_NEUTROPHIL_MIGRATION	3/109	32/18055	0.000934556	0.00682752	0.0046497	C3AR1/CXCL8/RIPOR2	3
GOBP_RESPONSE_TO_MINERALOCORTICOID	GOBP_RESPONSE_TO_MINERALOCORTICOID	3/109	32/18055	0.000934556	0.00682752	0.0046497	CYBB/SGK1/SRC	3
GOBP_REGULATION_OF_MAP_KINASE_ACTIVITY	GOBP_REGULATION_OF_MAP_KINASE_ACTIVITY	6/109	187/18055	0.00095445	0.00695421	0.00473598	CD40/IL1B/PDGFA/SPRY1/SRC/TNF	6
GOBP_CIRCULATORY_SYSTEM_PROCESS	GOBP_CIRCULATORY_SYSTEM_PROCESS	11/109	597/18055	0.000964706	0.0070102	0.00477411	ADORA2A/C3AR1/HMOX1/ITGA1/PTAFR/SCN1B/SGK1/SMAD7/SOD2/SRC/TNF	11
GOBP_NEGATIVE_REGULATION_OF_SMOOTH_MUSCLE_CELL_PROLIFERATION	GOBP_NEGATIVE_REGULATION_OF_SMOOTH_MUSCLE_CELL_PROLIFERATION	4/109	73/18055	0.000993243	0.00717927	0.00488926	CDKN1A/HMOX1/IGFBP3/SOD2	4
GOBP_POSITIVE_REGULATION_OF_INTERLEUKIN_1_PRODUCTION	GOBP_POSITIVE_REGULATION_OF_INTERLEUKIN_1_PRODUCTION	4/109	73/18055	0.000993243	0.00717927	0.00488926	CCL3/HAVCR2/IFI16/TNF	4
GOBP_NEGATIVE_REGULATION_OF_SIGNAL_TRANSDUCTION_IN_ABSENCE_OF_LIGAND	GOBP_NEGATIVE_REGULATION_OF_SIGNAL_TRANSDUCTION_IN_ABSENCE_OF_LIGAND	3/109	33/18055	0.00102352	0.00735906	0.0050117	IFI6/IL1B/TNF	3
GOBP_REGULATION_OF_SENSORY_PERCEPTION	GOBP_REGULATION_OF_SENSORY_PERCEPTION	3/109	33/18055	0.00102352	0.00735906	0.0050117	CCL3/MGLL/PTAFR	3
GOBP_BIOLOGICAL_PROCESS_INVOLVED_IN_INTERACTION_WITH_HOST	GOBP_BIOLOGICAL_PROCESS_INVOLVED_IN_INTERACTION_WITH_HOST	6/109	192/18055	0.00109374	0.00783949	0.00533888	CXCL8/ICAM1/IFIT1/IFITM1/PLSCR1/SRC	6
GOBP_INFLAMMATORY_RESPONSE_TO_ANTIGENIC_STIMULUS	GOBP_INFLAMMATORY_RESPONSE_TO_ANTIGENIC_STIMULUS	4/109	75/18055	0.00109897	0.00783949	0.00533888	IL1RN/RHBDF2/SRC/TNF	4
GOBP_REGULATION_OF_CALCIUM_MEDIATED_SIGNALING	GOBP_REGULATION_OF_CALCIUM_MEDIATED_SIGNALING	4/109	75/18055	0.00109897	0.00783949	0.00533888	CCL3/CCL4/GBP1/TNF	4
GOBP_NEGATIVE_REGULATION_OF_RECEPTOR_SIGNALING_PATHWAY_VIA_STAT	GOBP_NEGATIVE_REGULATION_OF_RECEPTOR_SIGNALING_PATHWAY_VIA_STAT	3/109	34/18055	0.00111766	0.00791072	0.00538739	BCL3/PARP14/SOCS3	3
GOBP_POSITIVE_REGULATION_OF_CALCIUM_MEDIATED_SIGNALING	GOBP_POSITIVE_REGULATION_OF_CALCIUM_MEDIATED_SIGNALING	3/109	34/18055	0.00111766	0.00791072	0.00538739	CCL3/CCL4/TNF	3
GOBP_REGULATION_OF_HEMATOPOIETIC_PROGENITOR_CELL_DIFFERENTIATION	GOBP_REGULATION_OF_HEMATOPOIETIC_PROGENITOR_CELL_DIFFERENTIATION	3/109	34/18055	0.00111766	0.00791072	0.00538739	EIF2AK2/HES1/OSM	3
GOBP_REGULATION_OF_B_CELL_ACTIVATION	GOBP_REGULATION_OF_B_CELL_ACTIVATION	6/109	193/18055	0.00112338	0.00793062	0.00540094	BCL6/CD40/CDKN1A/IL4I1/SLAMF8/ZFP36L1	6
GOBP_REGULATION_OF_SECRETION	GOBP_REGULATION_OF_SECRETION	11/109	609/18055	0.00113283	0.00797664	0.00543228	ADORA2A/CYP19A1/HMOX1/IL1B/OAS2/OSM/PTAFR/RHBDF2/RSAD2/SGK1/TNF	11
GOBP_T_CELL_DIFFERENTIATION_INVOLVED_IN_IMMUNE_RESPONSE	GOBP_T_CELL_DIFFERENTIATION_INVOLVED_IN_IMMUNE_RESPONSE	4/109	76/18055	0.00115468	0.00810957	0.00552281	BCL3/BCL6/IL18R1/SMAD7	4
GOBP_PLATELET_ACTIVATION	GOBP_PLATELET_ACTIVATION	5/109	131/18055	0.00119083	0.00834195	0.00568106	CD40/PDGFA/PLSCR1/SERPINE2/SRC	5
GOBP_NEGATIVE_REGULATION_OF_PROTEIN_MODIFICATION_PROCESS	GOBP_NEGATIVE_REGULATION_OF_PROTEIN_MODIFICATION_PROCESS	10/109	520/18055	0.0011997	0.00838253	0.0057087	ADORA2A/CDKN1A/IGFBP3/IL1B/ISG15/PARP14/SMAD7/SOCS3/SPRY1/TNF	10
GOBP_CELLULAR_RESPONSE_TO_FATTY_ACID	GOBP_CELLULAR_RESPONSE_TO_FATTY_ACID	3/109	35/18055	0.0012171	0.00846072	0.00576195	HES1/PTAFR/SRC	3
GOBP_CYTOPLASMIC_PATTERN_RECOGNITION_RECEPTOR_SIGNALING_PATHWAY_IN_RESPONSE_TO_VIRUS	GOBP_CYTOPLASMIC_PATTERN_RECOGNITION_RECEPTOR_SIGNALING_PATHWAY_IN_RESPONSE_TO_VIRUS	3/109	35/18055	0.0012171	0.00846072	0.00576195	IRF7/OAS3/OASL	3
GOBP_NEGATIVE_REGULATION_OF_PROTEOLYSIS	GOBP_NEGATIVE_REGULATION_OF_PROTEOLYSIS	8/109	348/18055	0.00123357	0.00855336	0.00582504	ADORA2A/IFI16/IFI6/MMP9/PLAUR/SERPINE2/SRC/TNF	8
GOBP_ERYTHROCYTE_HOMEOSTASIS	GOBP_ERYTHROCYTE_HOMEOSTASIS	5/109	134/18055	0.001317	0.00910872	0.00620326	BCL6/HMOX1/ISG15/MAFB/ZFP36L1	5
GOBP_MONOCYTE_DIFFERENTIATION	GOBP_MONOCYTE_DIFFERENTIATION	3/109	36/18055	0.00132195	0.00911977	0.00621078	IFI16/IRF7/ZFP36L1	3
HALLMARK_COMPLEMENT	HALLMARK_COMPLEMENT	6/109	200/18055	0.00134849	0.009256	0.00630355	CXCL1/IRF7/LAP3/PLAUR/PLSCR1/SRC	6
HALLMARK_EPITHELIAL_MESENCHYMAL_TRANSITION	HALLMARK_EPITHELIAL_MESENCHYMAL_TRANSITION	6/109	200/18055	0.00134849	0.009256	0.00630355	CXCL1/CXCL8/IGFBP3/IL32/PLAUR/SERPINE2	6
GOBP_POSITIVE_REGULATION_OF_LYMPHOCYTE_MIGRATION	GOBP_POSITIVE_REGULATION_OF_LYMPHOCYTE_MIGRATION	3/109	37/18055	0.00143231	0.0097576	0.00664516	CCL20/CCL3/CCL4	3
GOBP_PROTEIN_ADP_RIBOSYLATION	GOBP_PROTEIN_ADP_RIBOSYLATION	3/109	37/18055	0.00143231	0.0097576	0.00664516	PARP12/PARP14/PARP9	3
GOBP_TYPE_2_IMMUNE_RESPONSE	GOBP_TYPE_2_IMMUNE_RESPONSE	3/109	37/18055	0.00143231	0.0097576	0.00664516	BCL3/BCL6/RSAD2	3
GOBP_CALCIUM_MEDIATED_SIGNALING	GOBP_CALCIUM_MEDIATED_SIGNALING	6/109	203/18055	0.00145488	0.00988666	0.00673305	CCL20/CCL3/CCL4/CXCL8/GBP1/TNF	6
GOBP_FIBROBLAST_PROLIFERATION	GOBP_FIBROBLAST_PROLIFERATION	4/109	81/18055	0.00146325	0.00989422	0.0067382	CDKN1A/FTH1/PDGFA/SOD2	4
GOBP_NERVE_DEVELOPMENT	GOBP_NERVE_DEVELOPMENT	4/109	81/18055	0.00146325	0.00989422	0.0067382	HES1/MAFB/NRP2/SERPINE2	4
GOBP_REGULATION_OF_NERVOUS_SYSTEM_PROCESS	GOBP_REGULATION_OF_NERVOUS_SYSTEM_PROCESS	5/109	138/18055	0.00150027	0.0101194	0.00689154	CCL3/MGLL/PTAFR/SRC/TNF	5
GOBP_POSITIVE_REGULATION_OF_ERBB_SIGNALING_PATHWAY	GOBP_POSITIVE_REGULATION_OF_ERBB_SIGNALING_PATHWAY	3/109	38/18055	0.00154829	0.0104175	0.00709456	MMP9/NCF1/PLAUR	3
GOBP_CELLULAR_RESPONSE_TO_INTERFERON_ALPHA	GOBP_CELLULAR_RESPONSE_TO_INTERFERON_ALPHA	2/109	10/18055	0.00157456	0.0104906	0.00714437	IFIT2/IFIT3	2
GOBP_PROTEIN_POLY_ADP_RIBOSYLATION	GOBP_PROTEIN_POLY_ADP_RIBOSYLATION	2/109	10/18055	0.00157456	0.0104906	0.00714437	PARP14/PARP9	2
GOBP_REGULATION_OF_CHRONIC_INFLAMMATORY_RESPONSE	GOBP_REGULATION_OF_CHRONIC_INFLAMMATORY_RESPONSE	2/109	10/18055	0.00157456	0.0104906	0.00714437	CYP19A1/TNF	2
GOBP_T_CELL_ACTIVATION_VIA_T_CELL_RECEPTOR_CONTACT_WITH_ANTIGEN_BOUND_TO_MHC_MOLECULE_ON_ANTIGEN_PRESENTING_CELL	GOBP_T_CELL_ACTIVATION_VIA_T_CELL_RECEPTOR_CONTACT_WITH_ANTIGEN_BOUND_TO_MHC_MOLECULE_ON_ANTIGEN_PRESENTING_CELL	2/109	10/18055	0.00157456	0.0104906	0.00714437	HAVCR2/ICAM1	2
GOBP_POSITIVE_REGULATION_OF_CHEMOTAXIS	GOBP_POSITIVE_REGULATION_OF_CHEMOTAXIS	5/109	140/18055	0.00159864	0.0106251	0.00723594	C3AR1/CCL3/CCL4/CXCL8/RIPOR2	5
GOBP_B_CELL_DIFFERENTIATION	GOBP_B_CELL_DIFFERENTIATION	5/109	142/18055	0.00170167	0.0112824	0.00768355	BCL3/BCL6/IL4I1/SLAMF8/ZFP36L1	5
GOBP_EXTRINSIC_APOPTOTIC_SIGNALING_PATHWAY_VIA_DEATH_DOMAIN_RECEPTORS	GOBP_EXTRINSIC_APOPTOTIC_SIGNALING_PATHWAY_VIA_DEATH_DOMAIN_RECEPTORS	4/109	85/18055	0.00174828	0.0115633	0.00787486	ATF3/HMOX1/ICAM1/TNF	4
GOBP_REGULATION_OF_CELLULAR_EXTRAVASATION	GOBP_REGULATION_OF_CELLULAR_EXTRAVASATION	3/109	40/18055	0.00179752	0.0118427	0.00806517	ICAM1/PTAFR/RIPOR2	3
GOBP_REGULATION_OF_PEPTIDASE_ACTIVITY	GOBP_REGULATION_OF_PEPTIDASE_ACTIVITY	9/109	457/18055	0.00179922	0.0118427	0.00806517	ADORA2A/IFI16/IFI6/MMP9/PLAUR/SERPINE2/SRC/TNF/TNFSF15	9
GOBP_MYOBLAST_DIFFERENTIATION	GOBP_MYOBLAST_DIFFERENTIATION	4/109	86/18055	0.00182514	0.0119844	0.00816163	IGFBP3/RIPOR2/TNF/ZFP36L1	4
GOBP_NEGATIVE_REGULATION_OF_DEVELOPMENTAL_PROCESS	GOBP_NEGATIVE_REGULATION_OF_DEVELOPMENTAL_PROCESS	14/109	957/18055	0.0018414	0.0120621	0.00821456	BCL6/CCL3/CDKN1A/GBP1/HES1/IL1B/MAFB/MMP9/SMAD7/SOD2/SPRY1/TNF/TNFAIP6/ZFP36L1	14
GOBP_POSITIVE_REGULATION_OF_INFLAMMATORY_RESPONSE	GOBP_POSITIVE_REGULATION_OF_INFLAMMATORY_RESPONSE	5/109	145/18055	0.00186525	0.012189	0.00830099	CCL3/IFI35/IL1B/OSM/TNF	5
GOBP_FEVER_GENERATION	GOBP_FEVER_GENERATION	2/109	11/18055	0.00191688	0.0124666	0.00849005	IL1B/TNF	2
GOBP_MDA_5_SIGNALING_PATHWAY	GOBP_MDA_5_SIGNALING_PATHWAY	2/109	11/18055	0.00191688	0.0124666	0.00849005	IRF7/OAS3	2
GOBP_NEGATIVE_REGULATION_OF_GENE_EXPRESSION	GOBP_NEGATIVE_REGULATION_OF_GENE_EXPRESSION	19/109	1530/18055	0.00192357	0.0124763	0.00849665	BCL3/BCL6/CCL3/CDKN1A/CXCL8/EIF2AK2/GBP1/HAVCR2/HES1/HMOX1/OAS1/OAS3/PARP14/PARP9/SERPINE2/SHFL/SMAD7/TNF/ZFP36L1	19
GOBP_GLIOGENESIS	GOBP_GLIOGENESIS	7/109	291/18055	0.00193211	0.0124763	0.00849665	ADORA2A/CCL2/CCL3/HES1/IL1B/SERPINE2/TNF	7
GOBP_REGULATION_OF_EPITHELIAL_CELL_MIGRATION	GOBP_REGULATION_OF_EPITHELIAL_CELL_MIGRATION	7/109	291/18055	0.00193211	0.0124763	0.00849665	CD40/HMOX1/MMP9/NRP2/RIN2/SRC/TNF	7
GOBP_EXPORT_FROM_CELL	GOBP_EXPORT_FROM_CELL	13/109	858/18055	0.00198367	0.012779	0.00870279	ADORA2A/CCL3/CYP19A1/HMOX1/IL1B/IL1RN/OSM/PTAFR/RHBDF2/RSAD2/SERPINE2/STX11/TNF	13
GOBP_REGULATION_OF_ANION_TRANSPORT	GOBP_REGULATION_OF_ANION_TRANSPORT	4/109	89/18055	0.00206974	0.0131821	0.00897733	ADORA2A/IL1B/PTAFR/TNF	4
GOBP_NEGATIVE_REGULATION_OF_ALPHA_BETA_T_CELL_ACTIVATION	GOBP_NEGATIVE_REGULATION_OF_ALPHA_BETA_T_CELL_ACTIVATION	3/109	42/18055	0.00207044	0.0131821	0.00897733	ADORA2A/BCL6/SMAD7	3
GOBP_NEGATIVE_REGULATION_OF_VASCULAR_ASSOCIATED_SMOOTH_MUSCLE_CELL_PROLIFERATION	GOBP_NEGATIVE_REGULATION_OF_VASCULAR_ASSOCIATED_SMOOTH_MUSCLE_CELL_PROLIFERATION	3/109	42/18055	0.00207044	0.0131821	0.00897733	CDKN1A/HMOX1/SOD2	3
GOBP_POSITIVE_REGULATION_OF_B_CELL_PROLIFERATION	GOBP_POSITIVE_REGULATION_OF_B_CELL_PROLIFERATION	3/109	42/18055	0.00207044	0.0131821	0.00897733	BCL6/CD40/CDKN1A	3
KEGG_BLADDER_CANCER	KEGG_BLADDER_CANCER	3/109	42/18055	0.00207044	0.0131821	0.00897733	CDKN1A/CXCL8/MMP9	3
GOBP_ASTROCYTE_DEVELOPMENT	GOBP_ASTROCYTE_DEVELOPMENT	3/109	43/18055	0.00221602	0.0140108	0.00954167	ADORA2A/IL1B/TNF	3
GOBP_INTRINSIC_APOPTOTIC_SIGNALING_PATHWAY_IN_RESPONSE_TO_DNA_DAMAGE_BY_P53_CLASS_MEDIATOR	GOBP_INTRINSIC_APOPTOTIC_SIGNALING_PATHWAY_IN_RESPONSE_TO_DNA_DAMAGE_BY_P53_CLASS_MEDIATOR	3/109	43/18055	0.00221602	0.0140108	0.00954167	BCL3/CDKN1A/IFI16	3
GOBP_POSITIVE_REGULATION_OF_NITRIC_OXIDE_METABOLIC_PROCESS	GOBP_POSITIVE_REGULATION_OF_NITRIC_OXIDE_METABOLIC_PROCESS	3/109	43/18055	0.00221602	0.0140108	0.00954167	IL1B/SOD2/TNF	3
GOBP_NEGATIVE_REGULATION_OF_MYELOID_CELL_DIFFERENTIATION	GOBP_NEGATIVE_REGULATION_OF_MYELOID_CELL_DIFFERENTIATION	4/109	91/18055	0.00224484	0.0141602	0.0096434	CCL3/MAFB/TNFAIP6/ZFP36L1	4
GOBP_NEGATIVE_REGULATION_OF_PHOSPHORYLATION	GOBP_NEGATIVE_REGULATION_OF_PHOSPHORYLATION	8/109	383/18055	0.00225029	0.0141618	0.0096445	ADORA2A/CDKN1A/IGFBP3/IL1B/PARP14/SMAD7/SOCS3/SPRY1	8
GOBP_NEGATIVE_REGULATION_OF_MACROPHAGE_MIGRATION	GOBP_NEGATIVE_REGULATION_OF_MACROPHAGE_MIGRATION	2/109	12/18055	0.00229121	0.0142873	0.00972997	CYP19A1/SLAMF8	2
GOBP_POSITIVE_REGULATION_OF_PODOSOME_ASSEMBLY	GOBP_POSITIVE_REGULATION_OF_PODOSOME_ASSEMBLY	2/109	12/18055	0.00229121	0.0142873	0.00972997	SRC/TNF	2
GOBP_REGULATION_OF_HEAT_GENERATION	GOBP_REGULATION_OF_HEAT_GENERATION	2/109	12/18055	0.00229121	0.0142873	0.00972997	IL1B/TNF	2
GOBP_TOLL_LIKE_RECEPTOR_7_SIGNALING_PATHWAY	GOBP_TOLL_LIKE_RECEPTOR_7_SIGNALING_PATHWAY	2/109	12/18055	0.00229121	0.0142873	0.00972997	HAVCR2/RSAD2	2
GOBP_REGULATION_OF_BODY_FLUID_LEVELS	GOBP_REGULATION_OF_BODY_FLUID_LEVELS	8/109	385/18055	0.00232387	0.0144579	0.00984616	ADORA2A/CD40/OAS2/PDGFA/PLAUR/PLSCR1/SERPINE2/SRC	8
GOBP_GLIAL_CELL_PROLIFERATION	GOBP_GLIAL_CELL_PROLIFERATION	3/109	44/18055	0.0023678	0.014631	0.00996403	HES1/IL1B/TNF	3
GOBP_POSITIVE_REGULATION_OF_PATTERN_RECOGNITION_RECEPTOR_SIGNALING_PATHWAY	GOBP_POSITIVE_REGULATION_OF_PATTERN_RECOGNITION_RECEPTOR_SIGNALING_PATHWAY	3/109	44/18055	0.0023678	0.014631	0.00996403	IFI35/OASL/RSAD2	3
GOBP_REGULATION_OF_EXTRINSIC_APOPTOTIC_SIGNALING_PATHWAY_IN_ABSENCE_OF_LIGAND	GOBP_REGULATION_OF_EXTRINSIC_APOPTOTIC_SIGNALING_PATHWAY_IN_ABSENCE_OF_LIGAND	3/109	44/18055	0.0023678	0.014631	0.00996403	IFI6/IL1B/TNF	3
GOBP_ENTRY_INTO_HOST	GOBP_ENTRY_INTO_HOST	5/109	154/18055	0.00242523	0.0149519	0.0101826	CXCL8/ICAM1/IFITM1/PLSCR1/SRC	5
GOBP_RESPONSE_TO_EXTRACELLULAR_STIMULUS	GOBP_RESPONSE_TO_EXTRACELLULAR_STIMULUS	9/109	479/18055	0.00247154	0.015203	0.0103536	ATF3/CDKN1A/CYBB/EIF2AK2/HMOX1/IFI16/SOD2/SRC/TNF	9
KEGG_JAK_STAT_SIGNALING_PATHWAY	KEGG_JAK_STAT_SIGNALING_PATHWAY	5/109	155/18055	0.00249423	0.015308	0.0104251	IL15RA/IRF9/OSM/SOCS3/SPRY1	5
GOBP_PHAGOCYTOSIS	GOBP_PHAGOCYTOSIS	7/109	305/18055	0.00251522	0.0153662	0.0104647	ADORA2A/CCL2/IL15RA/IL1B/PLSCR1/SRC/TNF	7
GOBP_REGULATION_OF_INFLAMMATORY_RESPONSE_TO_ANTIGENIC_STIMULUS	GOBP_REGULATION_OF_INFLAMMATORY_RESPONSE_TO_ANTIGENIC_STIMULUS	3/109	45/18055	0.00252587	0.0153662	0.0104647	RHBDF2/SRC/TNF	3
GOBP_NATURAL_KILLER_CELL_ACTIVATION	GOBP_NATURAL_KILLER_CELL_ACTIVATION	4/109	94/18055	0.00252625	0.0153662	0.0104647	HAVCR2/IL15RA/IL18R1/SLAMF7	4
GOBP_SYNAPTIC_TRANSMISSION_GLUTAMATERGIC	GOBP_SYNAPTIC_TRANSMISSION_GLUTAMATERGIC	4/109	94/18055	0.00252625	0.0153662	0.0104647	ADORA2A/CCL2/SERPINE2/TNF	4
GOBP_POSITIVE_REGULATION_OF_SMOOTH_MUSCLE_CELL_PROLIFERATION	GOBP_POSITIVE_REGULATION_OF_SMOOTH_MUSCLE_CELL_PROLIFERATION	4/109	95/18055	0.0026252	0.0159325	0.0108504	HMOX1/MMP9/PTAFR/TNF	4
GOBP_REGULATION_OF_TRANSFERASE_ACTIVITY	GOBP_REGULATION_OF_TRANSFERASE_ACTIVITY	13/109	888/18055	0.00267565	0.0162025	0.0110343	ADORA2A/CD40/CDKN1A/IL1B/NCF1/PDGFA/SLAMF8/SMAD7/SOCS3/SPRY1/SRC/TNF/TNFSF15	13
GOBP_CELLULAR_RESPONSE_TO_ETHANOL	GOBP_CELLULAR_RESPONSE_TO_ETHANOL	2/109	13/18055	0.00269714	0.0162245	0.0110493	CYBB/SOD2	2
GOBP_POSITIVE_REGULATION_OF_ASTROCYTE_DIFFERENTIATION	GOBP_POSITIVE_REGULATION_OF_ASTROCYTE_DIFFERENTIATION	2/109	13/18055	0.00269714	0.0162245	0.0110493	HES1/SERPINE2	2
GOBP_T_CELL_EXTRAVASATION	GOBP_T_CELL_EXTRAVASATION	2/109	13/18055	0.00269714	0.0162245	0.0110493	CCL2/ICAM1	2
GOBP_CELLULAR_RESPONSE_TO_EXTERNAL_STIMULUS	GOBP_CELLULAR_RESPONSE_TO_EXTERNAL_STIMULUS	7/109	309/18055	0.00270446	0.0162327	0.0110549	ATF3/CD40/CDKN1A/EIF2AK2/HMOX1/IFI16/IL1B	7
GOBP_POSITIVE_REGULATION_OF_TRANSPORT	GOBP_POSITIVE_REGULATION_OF_TRANSPORT	13/109	891/18055	0.0027546	0.0164973	0.0112351	ADORA2A/CCL2/CCL3/CCL4/CXCL11/CYP19A1/IL15RA/IL1B/PTAFR/SCN1B/SGK1/SRC/TNF	13
GOBP_POSITIVE_REGULATION_OF_HEMOPOIESIS	GOBP_POSITIVE_REGULATION_OF_HEMOPOIESIS	5/109	159/18055	0.00278453	0.01664	0.0113322	BCL6/IL15RA/IL4I1/TNF/ZFP36L1	5
GOBP_POSITIVE_REGULATION_OF_PROTEIN_KINASE_ACTIVITY	GOBP_POSITIVE_REGULATION_OF_PROTEIN_KINASE_ACTIVITY	8/109	397/18055	0.00280601	0.0167317	0.0113947	CD40/CDKN1A/IL1B/NCF1/PDGFA/SRC/TNF/TNFSF15	8
GOBP_LABYRINTHINE_LAYER_DEVELOPMENT	GOBP_LABYRINTHINE_LAYER_DEVELOPMENT	3/109	47/18055	0.00286124	0.016913	0.0115181	HES1/SOCS3/ZFP36L1	3
GOBP_NEGATIVE_REGULATION_OF_BLOOD_PRESSURE	GOBP_NEGATIVE_REGULATION_OF_BLOOD_PRESSURE	3/109	47/18055	0.00286124	0.016913	0.0115181	PTAFR/SOD2/TNF	3
GOBP_REGULATION_OF_ACUTE_INFLAMMATORY_RESPONSE	GOBP_REGULATION_OF_ACUTE_INFLAMMATORY_RESPONSE	3/109	47/18055	0.00286124	0.016913	0.0115181	IL1B/OSM/TNF	3
GOBP_REGULATION_OF_CALCIUM_ION_IMPORT	GOBP_REGULATION_OF_CALCIUM_ION_IMPORT	3/109	47/18055	0.00286124	0.016913	0.0115181	CCL2/CCL3/HES1	3
GOBP_MYELOID_CELL_HOMEOSTASIS	GOBP_MYELOID_CELL_HOMEOSTASIS	5/109	161/18055	0.00293851	0.0173321	0.0118036	BCL6/HMOX1/ISG15/MAFB/ZFP36L1	5
GOBP_ACUTE_PHASE_RESPONSE	GOBP_ACUTE_PHASE_RESPONSE	3/109	48/18055	0.0030387	0.0178458	0.0121534	IL1B/PLSCR1/TNF	3
GOBP_REGULATION_OF_ERYTHROCYTE_DIFFERENTIATION	GOBP_REGULATION_OF_ERYTHROCYTE_DIFFERENTIATION	3/109	48/18055	0.0030387	0.0178458	0.0121534	ISG15/MAFB/ZFP36L1	3
GOBP_VIRAL_GENE_EXPRESSION	GOBP_VIRAL_GENE_EXPRESSION	4/109	99/18055	0.00304763	0.0178597	0.0121629	CCL3/CCL4/PARP9/SHFL	4
GOBP_CELLULAR_RESPONSE_TO_ENDOGENOUS_STIMULUS	GOBP_CELLULAR_RESPONSE_TO_ENDOGENOUS_STIMULUS	17/109	1355/18055	0.00305959	0.0178914	0.0121845	CCL2/CXCL8/CYBB/EBI3/HES1/ICAM1/IL1B/PDGFA/PTAFR/SGK1/SMAD7/SOCS3/SPRY1/SRC/TNF/TNFAIP6/ZFP36L1	17
GOBP_REGULATION_OF_METAL_ION_TRANSPORT	GOBP_REGULATION_OF_METAL_ION_TRANSPORT	8/109	403/18055	0.00307475	0.0179415	0.0122186	ADORA2A/CCL2/CCL3/CCL4/CXCL11/HES1/SCN1B/SERPINE2	8
GOBP_RESPONSE_TO_ENDOGENOUS_STIMULUS	GOBP_RESPONSE_TO_ENDOGENOUS_STIMULUS	19/109	1597/18055	0.00311923	0.018057	0.0122972	CCL2/CXCL8/CYBB/EBI3/HES1/HMOX1/ICAM1/IL1B/IL1RN/PDGFA/PTAFR/SGK1/SMAD7/SOCS3/SPRY1/SRC/TNF/TNFAIP6/ZFP36L1	19
GOBP_GERMINAL_CENTER_FORMATION	GOBP_GERMINAL_CENTER_FORMATION	2/109	14/18055	0.00313429	0.018057	0.0122972	BCL3/BCL6	2
GOBP_INDOLALKYLAMINE_METABOLIC_PROCESS	GOBP_INDOLALKYLAMINE_METABOLIC_PROCESS	2/109	14/18055	0.00313429	0.018057	0.0122972	IL4I1/TDO2	2
GOBP_MYD88_INDEPENDENT_TOLL_LIKE_RECEPTOR_SIGNALING_PATHWAY	GOBP_MYD88_INDEPENDENT_TOLL_LIKE_RECEPTOR_SIGNALING_PATHWAY	2/109	14/18055	0.00313429	0.018057	0.0122972	CD40/IRF7	2
GOBP_NEGATIVE_REGULATION_BY_HOST_OF_VIRAL_TRANSCRIPTION	GOBP_NEGATIVE_REGULATION_BY_HOST_OF_VIRAL_TRANSCRIPTION	2/109	14/18055	0.00313429	0.018057	0.0122972	CCL3/CCL4	2
GOBP_PLATELET_DERIVED_GROWTH_FACTOR_RECEPTOR_BETA_SIGNALING_PATHWAY	GOBP_PLATELET_DERIVED_GROWTH_FACTOR_RECEPTOR_BETA_SIGNALING_PATHWAY	2/109	14/18055	0.00313429	0.018057	0.0122972	PDGFA/SRC	2
GOBP_REGULATION_OF_GLIOGENESIS	GOBP_REGULATION_OF_GLIOGENESIS	4/109	100/18055	0.00316006	0.018167	0.0123722	HES1/IL1B/SERPINE2/TNF	4
GOBP_NEGATIVE_REGULATION_OF_MYELOID_LEUKOCYTE_DIFFERENTIATION	GOBP_NEGATIVE_REGULATION_OF_MYELOID_LEUKOCYTE_DIFFERENTIATION	3/109	49/18055	0.00322279	0.0184111	0.0125384	CCL3/MAFB/TNFAIP6	3
GOBP_POSITIVE_REGULATION_OF_ANION_TRANSPORT	GOBP_POSITIVE_REGULATION_OF_ANION_TRANSPORT	3/109	49/18055	0.00322279	0.0184111	0.0125384	ADORA2A/IL1B/PTAFR	3
GOBP_RESPONSE_TO_AMINO_ACID_STARVATION	GOBP_RESPONSE_TO_AMINO_ACID_STARVATION	3/109	49/18055	0.00322279	0.0184111	0.0125384	ATF3/CDKN1A/EIF2AK2	3
GOBP_RESPONSE_TO_OXYGEN_LEVELS	GOBP_RESPONSE_TO_OXYGEN_LEVELS	7/109	320/18055	0.00328162	0.018708	0.0127406	CYBB/HMOX1/PDGFA/SOD2/SRC/TNF/ZFP36L1	7
GOBP_NEGATIVE_REGULATION_OF_BINDING	GOBP_NEGATIVE_REGULATION_OF_BINDING	5/109	166/18055	0.00335033	0.0190598	0.0129802	CDKN1A/HMOX1/IFI16/IFIT1/IFIT2	5
GOBP_NEGATIVE_REGULATION_OF_INTRINSIC_APOPTOTIC_SIGNALING_PATHWAY	GOBP_NEGATIVE_REGULATION_OF_INTRINSIC_APOPTOTIC_SIGNALING_PATHWAY	4/109	102/18055	0.00339337	0.0192644	0.0131195	MMP9/PLAUR/SOD2/SRC	4
GOBP_NEGATIVE_REGULATION_OF_EPITHELIAL_CELL_DIFFERENTIATION	GOBP_NEGATIVE_REGULATION_OF_EPITHELIAL_CELL_DIFFERENTIATION	3/109	50/18055	0.00341358	0.0192988	0.0131429	HES1/MMP9/SPRY1	3
GOBP_REGULATION_OF_EXTRINSIC_APOPTOTIC_SIGNALING_PATHWAY_VIA_DEATH_DOMAIN_RECEPTORS	GOBP_REGULATION_OF_EXTRINSIC_APOPTOTIC_SIGNALING_PATHWAY_VIA_DEATH_DOMAIN_RECEPTORS	3/109	50/18055	0.00341358	0.0192988	0.0131429	ATF3/HMOX1/ICAM1	3
GOBP_RESPONSE_TO_XENOBIOTIC_STIMULUS	GOBP_RESPONSE_TO_XENOBIOTIC_STIMULUS	8/109	411/18055	0.00346384	0.0195424	0.0133088	ADORA2A/CYBB/HMOX1/IL1B/PDGFA/SOD2/SRC/TNF	8
GOBP_POSITIVE_REGULATION_OF_T_CELL_PROLIFERATION	GOBP_POSITIVE_REGULATION_OF_T_CELL_PROLIFERATION	4/109	103/18055	0.0035143	0.0197861	0.0134748	EBI3/HAVCR2/HES1/IL1B	4
GOBP_CELLULAR_RESPONSE_TO_DNA_DAMAGE_STIMULUS	GOBP_CELLULAR_RESPONSE_TO_DNA_DAMAGE_STIMULUS	12/109	810/18055	0.0035532	0.0199112	0.01356	BCL2A1/BCL3/BCL6/CDKN1A/HMOX1/IER3/IFI16/IRF7/PARP9/SGK1/SOD2/TNF	12
GOBP_CELLULAR_RESPONSE_TO_ABIOTIC_STIMULUS	GOBP_CELLULAR_RESPONSE_TO_ABIOTIC_STIMULUS	7/109	325/18055	0.00357316	0.0199112	0.01356	CD40/CDKN1A/IFI16/IL1B/MMP9/PTAFR/ZFP36L1	7
GOBP_NEGATIVE_REGULATION_OF_LYMPHOCYTE_MIGRATION	GOBP_NEGATIVE_REGULATION_OF_LYMPHOCYTE_MIGRATION	2/109	15/18055	0.00360228	0.0199112	0.01356	CCL2/RIPOR2	2
GOBP_POSITIVE_REGULATION_OF_HETEROTYPIC_CELL_CELL_ADHESION	GOBP_POSITIVE_REGULATION_OF_HETEROTYPIC_CELL_CELL_ADHESION	2/109	15/18055	0.00360228	0.0199112	0.01356	IL1B/TNF	2
GOBP_REGULATION_OF_HEMATOPOIETIC_STEM_CELL_DIFFERENTIATION	GOBP_REGULATION_OF_HEMATOPOIETIC_STEM_CELL_DIFFERENTIATION	2/109	15/18055	0.00360228	0.0199112	0.01356	EIF2AK2/OSM	2
GOBP_REGULATION_OF_NEUTROPHIL_ACTIVATION	GOBP_REGULATION_OF_NEUTROPHIL_ACTIVATION	2/109	15/18055	0.00360228	0.0199112	0.01356	PTAFR/TNF	2
GOBP_REGULATION_OF_PODOSOME_ASSEMBLY	GOBP_REGULATION_OF_PODOSOME_ASSEMBLY	2/109	15/18055	0.00360228	0.0199112	0.01356	SRC/TNF	2
GOBP_RESPIRATORY_BURST_INVOLVED_IN_DEFENSE_RESPONSE	GOBP_RESPIRATORY_BURST_INVOLVED_IN_DEFENSE_RESPONSE	2/109	15/18055	0.00360228	0.0199112	0.01356	NCF1/SLAMF8	2
GOBP_T_HELPER_2_CELL_DIFFERENTIATION	GOBP_T_HELPER_2_CELL_DIFFERENTIATION	2/109	15/18055	0.00360228	0.0199112	0.01356	BCL3/BCL6	2
GOBP_CELLULAR_RESPONSE_TO_STRESS	GOBP_CELLULAR_RESPONSE_TO_STRESS	21/109	1869/18055	0.00367031	0.0202461	0.0137881	ATF3/BCL2A1/BCL3/BCL6/CDKN1A/CXCL8/CYBB/EIF2AK2/HMOX1/IER3/IFI16/IL1B/IRF7/MMP9/NCF1/PARP9/SGK1/SOD2/SRC/TNF/ZFP36L1	21
GOBP_REGULATION_OF_ALPHA_BETA_T_CELL_ACTIVATION	GOBP_REGULATION_OF_ALPHA_BETA_T_CELL_ACTIVATION	4/109	105/18055	0.0037649	0.020726	0.0141149	ADORA2A/BCL6/EBI3/SMAD7	4
GOBP_POSITIVE_REGULATION_OF_BINDING	GOBP_POSITIVE_REGULATION_OF_BINDING	5/109	171/18055	0.00380218	0.020889	0.0142259	HES1/MMP9/PARP9/PLAUR/RIPOR2	5
GOBP_POSITIVE_REGULATION_OF_NEURON_APOPTOTIC_PROCESS	GOBP_POSITIVE_REGULATION_OF_NEURON_APOPTOTIC_PROCESS	3/109	52/18055	0.00381557	0.0209042	0.0142363	CCL3/ITGA1/TNF	3
GOBP_B_CELL_ACTIVATION	GOBP_B_CELL_ACTIVATION	7/109	329/18055	0.0038203	0.0209042	0.0142363	BCL3/BCL6/CD40/CDKN1A/IL4I1/SLAMF8/ZFP36L1	7
GOBP_RESPONSE_TO_STEROID_HORMONE	GOBP_RESPONSE_TO_STEROID_HORMONE	7/109	330/18055	0.00388407	0.0212106	0.0144449	CYBB/IL1RN/PTAFR/SGK1/SRC/TNF/ZFP36L1	7
GOBP_MACROPHAGE_ACTIVATION	GOBP_MACROPHAGE_ACTIVATION	4/109	106/18055	0.00389464	0.0212258	0.0144552	CCL3/HAVCR2/IFI35/TNF	4
GOBP_ESTABLISHMENT_OF_ENDOTHELIAL_BARRIER	GOBP_ESTABLISHMENT_OF_ENDOTHELIAL_BARRIER	3/109	53/18055	0.00402692	0.0218617	0.0148883	ICAM1/IL1B/TNF	3
GOBP_REGULATION_OF_PATTERN_RECOGNITION_RECEPTOR_SIGNALING_PATHWAY	GOBP_REGULATION_OF_PATTERN_RECOGNITION_RECEPTOR_SIGNALING_PATHWAY	4/109	107/18055	0.00402737	0.0218617	0.0148883	IFI35/IRF7/OASL/RSAD2	4
GOBP_REGULATION_OF_T_CELL_PROLIFERATION	GOBP_REGULATION_OF_T_CELL_PROLIFERATION	5/109	174/18055	0.00409339	0.021997	0.0149805	EBI3/HAVCR2/HES1/IL1B/IL4I1	5
GOBP_AROMATIC_AMINO_ACID_FAMILY_CATABOLIC_PROCESS	GOBP_AROMATIC_AMINO_ACID_FAMILY_CATABOLIC_PROCESS	2/109	16/18055	0.00410072	0.021997	0.0149805	IL4I1/TDO2	2
GOBP_HEAT_GENERATION	GOBP_HEAT_GENERATION	2/109	16/18055	0.00410072	0.021997	0.0149805	IL1B/TNF	2
GOBP_NEGATIVE_REGULATION_OF_TYROSINE_PHOSPHORYLATION_OF_STAT_PROTEIN	GOBP_NEGATIVE_REGULATION_OF_TYROSINE_PHOSPHORYLATION_OF_STAT_PROTEIN	2/109	16/18055	0.00410072	0.021997	0.0149805	PARP14/SOCS3	2
GOBP_POSITIVE_REGULATION_OF_MEMBRANE_PROTEIN_ECTODOMAIN_PROTEOLYSIS	GOBP_POSITIVE_REGULATION_OF_MEMBRANE_PROTEIN_ECTODOMAIN_PROTEOLYSIS	2/109	16/18055	0.00410072	0.021997	0.0149805	IL1B/TNF	2
GOBP_REGULATION_OF_RESPONSE_TO_INTERFERON_GAMMA	GOBP_REGULATION_OF_RESPONSE_TO_INTERFERON_GAMMA	2/109	16/18055	0.00410072	0.021997	0.0149805	PARP14/PARP9	2
GOBP_RESPONSE_TO_GROWTH_FACTOR	GOBP_RESPONSE_TO_GROWTH_FACTOR	11/109	719/18055	0.00411468	0.0220285	0.0150019	CCL2/CXCL8/HES1/IL1B/NRP2/PDGFA/SMAD7/SPRY1/SRC/TNFAIP6/ZFP36L1	11
GOBP_CELLULAR_RESPONSE_TO_CHEMICAL_STRESS	GOBP_CELLULAR_RESPONSE_TO_CHEMICAL_STRESS	7/109	334/18055	0.00414728	0.0221595	0.0150911	HMOX1/MMP9/NCF1/SOD2/SRC/TNF/ZFP36L1	7
GOBP_REGULATION_OF_CALCIUM_ION_TRANSPORT	GOBP_REGULATION_OF_CALCIUM_ION_TRANSPORT	6/109	251/18055	0.00418259	0.0223044	0.0151898	ADORA2A/CCL2/CCL3/CCL4/CXCL11/HES1	6
GOBP_CELLULAR_DEFENSE_RESPONSE	GOBP_CELLULAR_DEFENSE_RESPONSE	3/109	54/18055	0.00424527	0.0225504	0.0153574	ADORA2A/LGALS3BP/NCF1	3
GOBP_CRANIAL_NERVE_DEVELOPMENT	GOBP_CRANIAL_NERVE_DEVELOPMENT	3/109	54/18055	0.00424527	0.0225504	0.0153574	HES1/MAFB/NRP2	3
GOBP_CHRONIC_INFLAMMATORY_RESPONSE	GOBP_CHRONIC_INFLAMMATORY_RESPONSE	2/109	17/18055	0.00462923	0.0243997	0.0166168	CYP19A1/TNF	2
GOBP_NEGATIVE_REGULATION_OF_T_HELPER_CELL_DIFFERENTIATION	GOBP_NEGATIVE_REGULATION_OF_T_HELPER_CELL_DIFFERENTIATION	2/109	17/18055	0.00462923	0.0243997	0.0166168	BCL6/SMAD7	2
GOBP_POSITIVE_REGULATION_OF_GLIAL_CELL_PROLIFERATION	GOBP_POSITIVE_REGULATION_OF_GLIAL_CELL_PROLIFERATION	2/109	17/18055	0.00462923	0.0243997	0.0166168	IL1B/TNF	2
GOBP_REGULATION_OF_CYSTEINE_TYPE_ENDOPEPTIDASE_ACTIVITY_INVOLVED_IN_APOPTOTIC_SIGNALING_PATHWAY	GOBP_REGULATION_OF_CYSTEINE_TYPE_ENDOPEPTIDASE_ACTIVITY_INVOLVED_IN_APOPTOTIC_SIGNALING_PATHWAY	2/109	17/18055	0.00462923	0.0243997	0.0166168	MMP9/PLAUR	2
GOBP_GROWTH	GOBP_GROWTH	13/109	950/18055	0.00473993	0.0249349	0.0169813	BCL6/CDKN1A/CYP19A1/NRP2/OSM/SERPINE2/SGK1/SMAD7/SOCS3/SPRY1/SRC/TNFAIP6/ZFP36L1	13
GOBP_RESPONSE_TO_HORMONE	GOBP_RESPONSE_TO_HORMONE	12/109	842/18055	0.00483307	0.0253759	0.0172816	CYBB/EBI3/HES1/HMOX1/IL1B/IL1RN/PTAFR/SGK1/SOCS3/SRC/TNF/ZFP36L1	12
GOBP_ACUTE_INFLAMMATORY_RESPONSE	GOBP_ACUTE_INFLAMMATORY_RESPONSE	4/109	113/18055	0.00488848	0.0256175	0.0174461	IL1B/OSM/PLSCR1/TNF	4
GOBP_NEGATIVE_REGULATION_OF_SMALL_GTPASE_MEDIATED_SIGNAL_TRANSDUCTION	GOBP_NEGATIVE_REGULATION_OF_SMALL_GTPASE_MEDIATED_SIGNAL_TRANSDUCTION	3/109	57/18055	0.00494293	0.0258036	0.0175729	BCL6/RIPOR2/SPRY1	3
GOBP_POSITIVE_REGULATION_OF_DNA_BINDING	GOBP_POSITIVE_REGULATION_OF_DNA_BINDING	3/109	57/18055	0.00494293	0.0258036	0.0175729	HES1/MMP9/PLAUR	3
GOBP_REPRODUCTIVE_SYSTEM_DEVELOPMENT	GOBP_REPRODUCTIVE_SYSTEM_DEVELOPMENT	8/109	437/18055	0.00499799	0.0260411	0.0177346	CYP19A1/HES1/PDGFA/SERPINE2/SOCS3/SRC/TNFAIP6/ZFP36L1	8
GOBP_REGULATION_OF_VESICLE_MEDIATED_TRANSPORT	GOBP_REGULATION_OF_VESICLE_MEDIATED_TRANSPORT	9/109	534/18055	0.00504256	0.0262232	0.0178586	ADORA2A/CCL2/HMOX1/IL15RA/IL1B/PLSCR1/PTAFR/SRC/TNF	9
GOBP_REGULATION_OF_BLOOD_PRESSURE	GOBP_REGULATION_OF_BLOOD_PRESSURE	5/109	183/18055	0.00506258	0.0262772	0.0178954	HMOX1/PTAFR/SGK1/SOD2/TNF	5
GOBP_HYDROGEN_PEROXIDE_BIOSYNTHETIC_PROCESS	GOBP_HYDROGEN_PEROXIDE_BIOSYNTHETIC_PROCESS	2/109	18/18055	0.00518745	0.0265338	0.0180702	CYBB/SOD2	2
GOBP_MACROPHAGE_ACTIVATION_INVOLVED_IN_IMMUNE_RESPONSE	GOBP_MACROPHAGE_ACTIVATION_INVOLVED_IN_IMMUNE_RESPONSE	2/109	18/18055	0.00518745	0.0265338	0.0180702	HAVCR2/IFI35	2
GOBP_POSITIVE_REGULATION_OF_T_HELPER_1_TYPE_IMMUNE_RESPONSE	GOBP_POSITIVE_REGULATION_OF_T_HELPER_1_TYPE_IMMUNE_RESPONSE	2/109	18/18055	0.00518745	0.0265338	0.0180702	IL18R1/IL1B	2
GOBP_REGULATION_OF_ENDOTHELIAL_CELL_DEVELOPMENT	GOBP_REGULATION_OF_ENDOTHELIAL_CELL_DEVELOPMENT	2/109	18/18055	0.00518745	0.0265338	0.0180702	IL1B/TNF	2
GOBP_REGULATION_OF_RESPIRATORY_BURST	GOBP_REGULATION_OF_RESPIRATORY_BURST	2/109	18/18055	0.00518745	0.0265338	0.0180702	NCF1/SLAMF8	2
GOBP_SEQUESTERING_OF_TRIGLYCERIDE	GOBP_SEQUESTERING_OF_TRIGLYCERIDE	2/109	18/18055	0.00518745	0.0265338	0.0180702	IL1B/TNF	2
GOBP_P38MAPK_CASCADE	GOBP_P38MAPK_CASCADE	3/109	58/18055	0.00518992	0.0265338	0.0180702	IL1B/NCF1/ZFP36L1	3
GOBP_RESPONSE_TO_AMYLOID_BETA	GOBP_RESPONSE_TO_AMYLOID_BETA	3/109	58/18055	0.00518992	0.0265338	0.0180702	ICAM1/MMP9/TNF	3
GOBP_POSITIVE_REGULATION_OF_DNA_BINDING_TRANSCRIPTION_FACTOR_ACTIVITY	GOBP_POSITIVE_REGULATION_OF_DNA_BINDING_TRANSCRIPTION_FACTOR_ACTIVITY	6/109	264/18055	0.00533488	0.0272239	0.0185401	CD40/EIF2AK2/IL18R1/IL1B/IRAK2/TNF	6
GOBP_REGULATION_OF_PROTEOLYSIS	GOBP_REGULATION_OF_PROTEOLYSIS	11/109	745/18055	0.0053547	0.0272605	0.0185651	ADORA2A/IFI16/IFI6/IL1B/MMP9/PLAUR/SERPINE2/SMAD7/SRC/TNF/TNFSF15	11
KEGG_LEUKOCYTE_TRANSENDOTHELIAL_MIGRATION	KEGG_LEUKOCYTE_TRANSENDOTHELIAL_MIGRATION	4/109	116/18055	0.00536207	0.0272605	0.0185651	CYBB/ICAM1/MMP9/NCF1	4
GOBP_POSITIVE_REGULATION_OF_T_CELL_MEDIATED_IMMUNITY	GOBP_POSITIVE_REGULATION_OF_T_CELL_MEDIATED_IMMUNITY	3/109	59/18055	0.00544421	0.0276266	0.0188144	IL18R1/IL1B/RSAD2	3
GOBP_NEURON_DEATH	GOBP_NEURON_DEATH	7/109	352/18055	0.0055029	0.0278725	0.0189818	ADORA2A/CCL2/CCL3/HMOX1/ITGA1/SOD2/TNF	7
GOBP_REGULATION_OF_VASCULATURE_DEVELOPMENT	GOBP_REGULATION_OF_VASCULATURE_DEVELOPMENT	7/109	353/18055	0.00558691	0.0282455	0.0192358	C3AR1/CD40/CXCL8/CYBB/HMOX1/IL1B/TNF	7
GOBP_POSITIVE_REGULATION_OF_TRANSCRIPTION_BY_RNA_POLYMERASE_II	GOBP_POSITIVE_REGULATION_OF_TRANSCRIPTION_BY_RNA_POLYMERASE_II	15/109	1202/18055	0.00569897	0.0287587	0.0195853	ATF3/BCL3/CD40/GLIS3/HES1/IFI16/IL1B/IL4I1/IRF7/IRF9/MAFB/MAML2/OSM/PLSCR1/TNF	15
GOBP_LEUKOCYTE_MIGRATION_INVOLVED_IN_INFLAMMATORY_RESPONSE	GOBP_LEUKOCYTE_MIGRATION_INVOLVED_IN_INFLAMMATORY_RESPONSE	2/109	19/18055	0.005775	0.0289281	0.0197007	SLAMF8/TNF	2
GOBP_NEGATIVE_REGULATION_OF_PLATELET_ACTIVATION	GOBP_NEGATIVE_REGULATION_OF_PLATELET_ACTIVATION	2/109	19/18055	0.005775	0.0289281	0.0197007	PDGFA/SERPINE2	2
GOBP_PARASYMPATHETIC_NERVOUS_SYSTEM_DEVELOPMENT	GOBP_PARASYMPATHETIC_NERVOUS_SYSTEM_DEVELOPMENT	2/109	19/18055	0.005775	0.0289281	0.0197007	HES1/NRP2	2
GOBP_TOLL_LIKE_RECEPTOR_9_SIGNALING_PATHWAY	GOBP_TOLL_LIKE_RECEPTOR_9_SIGNALING_PATHWAY	2/109	19/18055	0.005775	0.0289281	0.0197007	HAVCR2/RSAD2	2
GOBP_POSITIVE_REGULATION_OF_CALCIUM_ION_TRANSPORT	GOBP_POSITIVE_REGULATION_OF_CALCIUM_ION_TRANSPORT	4/109	119/18055	0.00586545	0.029251	0.0199206	CCL2/CCL3/CCL4/CXCL11	4
GOBP_RESPONSE_TO_FIBROBLAST_GROWTH_FACTOR	GOBP_RESPONSE_TO_FIBROBLAST_GROWTH_FACTOR	4/109	119/18055	0.00586545	0.029251	0.0199206	CCL2/CXCL8/SPRY1/ZFP36L1	4
GOBP_NEGATIVE_REGULATION_OF_BIOSYNTHETIC_PROCESS	GOBP_NEGATIVE_REGULATION_OF_BIOSYNTHETIC_PROCESS	19/109	1693/18055	0.00587704	0.029251	0.0199206	ATF3/BCL3/BCL6/BHLHE40/CDKN1A/EIF2AK2/GLIS3/HES1/IFI16/IRF7/MSC/PARP14/PARP9/PDGFA/SHFL/SMAD7/SRC/TNF/ZFP36L1	19
GOBP_REGULATION_OF_PROTEIN_KINASE_ACTIVITY	GOBP_REGULATION_OF_PROTEIN_KINASE_ACTIVITY	10/109	649/18055	0.0058824	0.029251	0.0199206	ADORA2A/CD40/CDKN1A/IL1B/NCF1/PDGFA/SPRY1/SRC/TNF/TNFSF15	10
GOBP_CYTOPLASMIC_PATTERN_RECOGNITION_RECEPTOR_SIGNALING_PATHWAY	GOBP_CYTOPLASMIC_PATTERN_RECOGNITION_RECEPTOR_SIGNALING_PATHWAY	3/109	61/18055	0.00597497	0.0296033	0.0201605	IRF7/OAS3/OASL	3
GOBP_REACTIVE_OXYGEN_SPECIES_BIOSYNTHETIC_PROCESS	GOBP_REACTIVE_OXYGEN_SPECIES_BIOSYNTHETIC_PROCESS	3/109	61/18055	0.00597497	0.0296033	0.0201605	CYBB/NCF1/SOD2	3
GOBP_NEGATIVE_REGULATION_OF_TRANSFERASE_ACTIVITY	GOBP_NEGATIVE_REGULATION_OF_TRANSFERASE_ACTIVITY	6/109	272/18055	0.00615076	0.0304189	0.020716	ADORA2A/CDKN1A/IL1B/SMAD7/SPRY1/SRC	6
GOBP_HETEROTYPIC_CELL_CELL_ADHESION	GOBP_HETEROTYPIC_CELL_CELL_ADHESION	3/109	62/18055	0.00625155	0.03075	0.0209415	IL1B/IL1RN/TNF	3
GOBP_POSITIVE_REGULATION_OF_INTERLEUKIN_1_BETA_PRODUCTION	GOBP_POSITIVE_REGULATION_OF_INTERLEUKIN_1_BETA_PRODUCTION	3/109	62/18055	0.00625155	0.03075	0.0209415	CCL3/IFI16/TNF	3
GOBP_REGULATION_OF_B_CELL_MEDIATED_IMMUNITY	GOBP_REGULATION_OF_B_CELL_MEDIATED_IMMUNITY	3/109	62/18055	0.00625155	0.03075	0.0209415	BCL6/CD40/TNF	3
GOBP_PODOSOME_ASSEMBLY	GOBP_PODOSOME_ASSEMBLY	2/109	20/18055	0.00639151	0.0311957	0.021245	SRC/TNF	2
GOBP_POSITIVE_REGULATION_OF_LYMPHOCYTE_CHEMOTAXIS	GOBP_POSITIVE_REGULATION_OF_LYMPHOCYTE_CHEMOTAXIS	2/109	20/18055	0.00639151	0.0311957	0.021245	CCL3/CCL4	2
GOBP_POSITIVE_REGULATION_OF_REGULATORY_T_CELL_DIFFERENTIATION	GOBP_POSITIVE_REGULATION_OF_REGULATORY_T_CELL_DIFFERENTIATION	2/109	20/18055	0.00639151	0.0311957	0.021245	BCL6/IL4I1	2
GOBP_REGULATION_OF_MONOCYTE_DIFFERENTIATION	GOBP_REGULATION_OF_MONOCYTE_DIFFERENTIATION	2/109	20/18055	0.00639151	0.0311957	0.021245	IRF7/ZFP36L1	2
GOBP_POSITIVE_REGULATION_OF_PRODUCTION_OF_MOLECULAR_MEDIATOR_OF_IMMUNE_RESPONSE	GOBP_POSITIVE_REGULATION_OF_PRODUCTION_OF_MOLECULAR_MEDIATOR_OF_IMMUNE_RESPONSE	4/109	122/18055	0.0063994	0.0311957	0.021245	CD40/IL18R1/IL1B/RSAD2	4
GOBP_INTERLEUKIN_2_PRODUCTION	GOBP_INTERLEUKIN_2_PRODUCTION	3/109	63/18055	0.00653567	0.0316336	0.0215432	GBP1/HAVCR2/IL1B	3
GOBP_REGULATION_OF_STEM_CELL_DIFFERENTIATION	GOBP_REGULATION_OF_STEM_CELL_DIFFERENTIATION	3/109	63/18055	0.00653567	0.0316336	0.0215432	EIF2AK2/HES1/OSM	3
GOBP_RESPONSE_TO_FATTY_ACID	GOBP_RESPONSE_TO_FATTY_ACID	3/109	63/18055	0.00653567	0.0316336	0.0215432	HES1/PTAFR/SRC	3
GOBP_VASCULAR_ENDOTHELIAL_GROWTH_FACTOR_PRODUCTION	GOBP_VASCULAR_ENDOTHELIAL_GROWTH_FACTOR_PRODUCTION	3/109	63/18055	0.00653567	0.0316336	0.0215432	C3AR1/IL1B/TNF	3
GOBP_POSITIVE_REGULATION_OF_CELLULAR_BIOSYNTHETIC_PROCESS	GOBP_POSITIVE_REGULATION_OF_CELLULAR_BIOSYNTHETIC_PROCESS	21/109	1966/18055	0.00656989	0.0317001	0.0215885	ATF3/BCL3/CD40/CXCL8/GLIS3/HES1/IFI16/IL1B/IL4I1/IRF7/IRF9/MAFB/MAML2/NCF1/OSM/PARP9/PLSCR1/PTAFR/SOD2/SRC/TNF	21
GOBP_ANTIMICROBIAL_HUMORAL_RESPONSE	GOBP_ANTIMICROBIAL_HUMORAL_RESPONSE	4/109	123/18055	0.00658432	0.0317001	0.0215885	BCL3/CXCL1/CXCL11/CXCL8	4
GOBP_REGULATION_OF_DNA_BIOSYNTHETIC_PROCESS	GOBP_REGULATION_OF_DNA_BIOSYNTHETIC_PROCESS	4/109	123/18055	0.00658432	0.0317001	0.0215885	CDKN1A/PDGFA/SRC/TNF	4
GOBP_POSITIVE_REGULATION_OF_RESPONSE_TO_CYTOKINE_STIMULUS	GOBP_POSITIVE_REGULATION_OF_RESPONSE_TO_CYTOKINE_STIMULUS	3/109	64/18055	0.00682737	0.032697	0.0222674	IRF7/PARP14/PARP9	3
GOBP_REGULATION_OF_B_CELL_PROLIFERATION	GOBP_REGULATION_OF_B_CELL_PROLIFERATION	3/109	64/18055	0.00682737	0.032697	0.0222674	BCL6/CD40/CDKN1A	3
GOBP_REGULATION_OF_NITRIC_OXIDE_METABOLIC_PROCESS	GOBP_REGULATION_OF_NITRIC_OXIDE_METABOLIC_PROCESS	3/109	64/18055	0.00682737	0.032697	0.0222674	IL1B/SOD2/TNF	3
GOBP_REGULATION_OF_PROTEIN_BINDING	GOBP_REGULATION_OF_PROTEIN_BINDING	5/109	197/18055	0.00687817	0.0328825	0.0223937	CDKN1A/IFIT1/IFIT2/MMP9/SRC	5
GOBP_TISSUE_MIGRATION	GOBP_TISSUE_MIGRATION	7/109	368/18055	0.00696604	0.0331744	0.0225925	CD40/HMOX1/MMP9/NRP2/RIN2/SRC/TNF	7
GOBP_CELLULAR_RESPONSE_TO_ARSENIC_CONTAINING_SUBSTANCE	GOBP_CELLULAR_RESPONSE_TO_ARSENIC_CONTAINING_SUBSTANCE	2/109	21/18055	0.00703662	0.0331744	0.0225925	ATF3/HMOX1	2
GOBP_MITOCHONDRIAL_DEPOLARIZATION	GOBP_MITOCHONDRIAL_DEPOLARIZATION	2/109	21/18055	0.00703662	0.0331744	0.0225925	IFI6/SRC	2
GOBP_NEGATIVE_REGULATION_OF_CD4_POSITIVE_ALPHA_BETA_T_CELL_DIFFERENTIATION	GOBP_NEGATIVE_REGULATION_OF_CD4_POSITIVE_ALPHA_BETA_T_CELL_DIFFERENTIATION	2/109	21/18055	0.00703662	0.0331744	0.0225925	BCL6/SMAD7	2
GOBP_NEGATIVE_REGULATION_OF_SYSTEMIC_ARTERIAL_BLOOD_PRESSURE	GOBP_NEGATIVE_REGULATION_OF_SYSTEMIC_ARTERIAL_BLOOD_PRESSURE	2/109	21/18055	0.00703662	0.0331744	0.0225925	SOD2/TNF	2
GOBP_POSITIVE_REGULATION_OF_CALCIUM_ION_IMPORT	GOBP_POSITIVE_REGULATION_OF_CALCIUM_ION_IMPORT	2/109	21/18055	0.00703662	0.0331744	0.0225925	CCL2/CCL3	2
GOBP_TRANSCYTOSIS	GOBP_TRANSCYTOSIS	2/109	21/18055	0.00703662	0.0331744	0.0225925	PTAFR/SRC	2
GOBP_UTERUS_DEVELOPMENT	GOBP_UTERUS_DEVELOPMENT	2/109	21/18055	0.00703662	0.0331744	0.0225925	CYP19A1/SRC	2
GOBP_MORPHOGENESIS_OF_A_BRANCHING_STRUCTURE	GOBP_MORPHOGENESIS_OF_A_BRANCHING_STRUCTURE	5/109	199/18055	0.00717031	0.0336301	0.0229029	PDGFA/SOCS3/SPRY1/SRC/TNF	5
GOBP_NEGATIVE_REGULATION_OF_PROTEIN_LOCALIZATION	GOBP_NEGATIVE_REGULATION_OF_PROTEIN_LOCALIZATION	5/109	199/18055	0.00717031	0.0336301	0.0229029	GBP1/IL1B/RHBDF2/RIPOR2/RSAD2	5
HALLMARK_IL2_STAT5_SIGNALING	HALLMARK_IL2_STAT5_SIGNALING	5/109	199/18055	0.00717031	0.0336301	0.0229029	BHLHE40/IL18R1/PLSCR1/RGS16/TNFRSF9	5
GOBP_NEGATIVE_REGULATION_OF_CELL_SUBSTRATE_ADHESION	GOBP_NEGATIVE_REGULATION_OF_CELL_SUBSTRATE_ADHESION	3/109	66/18055	0.00743373	0.0348057	0.0237035	BCL6/GBP1/SRC	3
GOBP_RESPONSE_TO_MECHANICAL_STIMULUS	GOBP_RESPONSE_TO_MECHANICAL_STIMULUS	5/109	201/18055	0.00747102	0.0349203	0.0237816	CD40/IL1B/SERPINE2/SRC/TNF	5
GOBP_BRANCHING_INVOLVED_IN_SALIVARY_GLAND_MORPHOGENESIS	GOBP_BRANCHING_INVOLVED_IN_SALIVARY_GLAND_MORPHOGENESIS	2/109	22/18055	0.00770996	0.0357307	0.0243334	PDGFA/TNF	2
GOBP_LABYRINTHINE_LAYER_MORPHOGENESIS	GOBP_LABYRINTHINE_LAYER_MORPHOGENESIS	2/109	22/18055	0.00770996	0.0357307	0.0243334	SOCS3/ZFP36L1	2
GOBP_NEGATIVE_REGULATION_OF_GLUCOSE_TRANSMEMBRANE_TRANSPORT	GOBP_NEGATIVE_REGULATION_OF_GLUCOSE_TRANSMEMBRANE_TRANSPORT	2/109	22/18055	0.00770996	0.0357307	0.0243334	IL1B/TNF	2
GOBP_NEGATIVE_REGULATION_OF_RHO_PROTEIN_SIGNAL_TRANSDUCTION	GOBP_NEGATIVE_REGULATION_OF_RHO_PROTEIN_SIGNAL_TRANSDUCTION	2/109	22/18055	0.00770996	0.0357307	0.0243334	BCL6/RIPOR2	2
GOBP_REGULATION_OF_RESPONSE_TO_TUMOR_CELL	GOBP_REGULATION_OF_RESPONSE_TO_TUMOR_CELL	2/109	22/18055	0.00770996	0.0357307	0.0243334	HAVCR2/IL4I1	2
GOBP_REGULATION_OF_CELLULAR_RESPONSE_TO_INSULIN_STIMULUS	GOBP_REGULATION_OF_CELLULAR_RESPONSE_TO_INSULIN_STIMULUS	3/109	67/18055	0.00774847	0.0358482	0.0244135	IL1B/SOCS3/SRC	3
GOBP_RESPIRATORY_SYSTEM_DEVELOPMENT	GOBP_RESPIRATORY_SYSTEM_DEVELOPMENT	5/109	203/18055	0.00778044	0.0359351	0.0244726	HES1/MSC/PDGFA/SPRY1/TNF	5
GOBP_REGULATION_OF_PROTEIN_SERINE_THREONINE_KINASE_ACTIVITY	GOBP_REGULATION_OF_PROTEIN_SERINE_THREONINE_KINASE_ACTIVITY	7/109	376/18055	0.0077978	0.0359543	0.0244857	CD40/CDKN1A/IL1B/PDGFA/SPRY1/SRC/TNF	7
GOBP_RESPONSE_TO_REACTIVE_OXYGEN_SPECIES	GOBP_RESPONSE_TO_REACTIVE_OXYGEN_SPECIES	5/109	204/18055	0.00793844	0.036541	0.0248853	HMOX1/MMP9/NCF1/SOD2/SRC	5
GOBP_INTERLEUKIN_1_PRODUCTION	GOBP_INTERLEUKIN_1_PRODUCTION	4/109	130/18055	0.00797866	0.0366641	0.0249692	CCL3/HAVCR2/IFI16/TNF	4
GOBP_I_KAPPAB_KINASE_NF_KAPPAB_SIGNALING	GOBP_I_KAPPAB_KINASE_NF_KAPPAB_SIGNALING	6/109	288/18055	0.00805029	0.03684	0.0250889	BCL3/CD40/HMOX1/IL1B/IRAK2/TNF	6
GOBP_POSITIVE_REGULATION_OF_RNA_METABOLIC_PROCESS	GOBP_POSITIVE_REGULATION_OF_RNA_METABOLIC_PROCESS	19/109	1745/18055	0.00806499	0.03684	0.0250889	ATF3/BCL3/CD40/GLIS3/HES1/IFI16/IL1B/IL4I1/IRF7/IRF9/MAFB/MAML2/NCF1/OSM/PARP9/PLSCR1/SRC/TNF/ZFP36L1	19
GOBP_NEGATIVE_REGULATION_OF_PROTEIN_SECRETION	GOBP_NEGATIVE_REGULATION_OF_PROTEIN_SECRETION	3/109	68/18055	0.008071	0.03684	0.0250889	IL1B/RHBDF2/RSAD2	3
KEGG_EPITHELIAL_CELL_SIGNALING_IN_HELICOBACTER_PYLORI_INFECTION	KEGG_EPITHELIAL_CELL_SIGNALING_IN_HELICOBACTER_PYLORI_INFECTION	3/109	68/18055	0.008071	0.03684	0.0250889	CXCL1/CXCL8/SRC	3
GOBP_T_CELL_PROLIFERATION	GOBP_T_CELL_PROLIFERATION	5/109	205/18055	0.00809867	0.0369045	0.0251328	EBI3/HAVCR2/HES1/IL1B/IL4I1	5
GOBP_CELLULAR_RESPONSE_TO_ORGANIC_CYCLIC_COMPOUND	GOBP_CELLULAR_RESPONSE_TO_ORGANIC_CYCLIC_COMPOUND	9/109	576/18055	0.00813474	0.0370069	0.0252026	CCL2/CCL3/IFIT1/IL1B/PTAFR/SGK1/SRC/TNF/ZFP36L1	9
GOBP_REGULATION_OF_SYSTEM_PROCESS	GOBP_REGULATION_OF_SYSTEM_PROCESS	9/109	578/18055	0.00831162	0.0377089	0.0256807	ADORA2A/CCL3/MGLL/PTAFR/SCN1B/SGK1/SMAD7/SRC/TNF	9
GOBP_POSITIVE_REGULATION_OF_KINASE_ACTIVITY	GOBP_POSITIVE_REGULATION_OF_KINASE_ACTIVITY	8/109	477/18055	0.00831672	0.0377089	0.0256807	CD40/CDKN1A/IL1B/NCF1/PDGFA/SRC/TNF/TNFSF15	8
GOBP_ENDOTHELIAL_CELL_DEVELOPMENT	GOBP_ENDOTHELIAL_CELL_DEVELOPMENT	3/109	69/18055	0.00840133	0.0377603	0.0257156	ICAM1/IL1B/TNF	3
GOBP_POSITIVE_REGULATION_OF_CYTOKINE_PRODUCTION_INVOLVED_IN_IMMUNE_RESPONSE	GOBP_POSITIVE_REGULATION_OF_CYTOKINE_PRODUCTION_INVOLVED_IN_IMMUNE_RESPONSE	3/109	69/18055	0.00840133	0.0377603	0.0257156	IL18R1/IL1B/RSAD2	3
GOBP_REGULATION_OF_INSULIN_RECEPTOR_SIGNALING_PATHWAY	GOBP_REGULATION_OF_INSULIN_RECEPTOR_SIGNALING_PATHWAY	3/109	69/18055	0.00840133	0.0377603	0.0257156	IL1B/SOCS3/SRC	3
GOBP_POSITIVE_REGULATION_OF_ENDOTHELIAL_CELL_MIGRATION	GOBP_POSITIVE_REGULATION_OF_ENDOTHELIAL_CELL_MIGRATION	4/109	132/18055	0.00840997	0.0377603	0.0257156	CD40/HMOX1/NRP2/RIN2	4
GOBP_CELLULAR_RESPONSE_TO_INTERFERON_BETA	GOBP_CELLULAR_RESPONSE_TO_INTERFERON_BETA	2/109	23/18055	0.00841118	0.0377603	0.0257156	IFI16/OAS1	2
GOBP_POSITIVE_REGULATION_OF_MYOBLAST_DIFFERENTIATION	GOBP_POSITIVE_REGULATION_OF_MYOBLAST_DIFFERENTIATION	2/109	23/18055	0.00841118	0.0377603	0.0257156	IGFBP3/RIPOR2	2
GOBP_POSITIVE_REGULATION_OF_STRESS_ACTIVATED_PROTEIN_KINASE_SIGNALING_CASCADE	GOBP_POSITIVE_REGULATION_OF_STRESS_ACTIVATED_PROTEIN_KINASE_SIGNALING_CASCADE	4/109	133/18055	0.00863124	0.0386844	0.026345	EIF2AK2/IL1B/NCF1/TNF	4
GOBP_REGULATION_OF_ORGANIC_ACID_TRANSPORT	GOBP_REGULATION_OF_ORGANIC_ACID_TRANSPORT	3/109	70/18055	0.00873952	0.0391054	0.0266317	ADORA2A/IL1B/TNF	3
GOBP_CELL_CELL_SIGNALING	GOBP_CELL_CELL_SIGNALING	18/109	1633/18055	0.00880766	0.0393457	0.0267954	ADORA2A/CCL2/CCL20/CCL3/CCL4/CXCL11/CYP19A1/HES1/IL1B/IL1RN/OSM/PDGFA/SCN1B/SERPINE2/SRC/STX11/TNF/TNFAIP6	18
GOBP_RESPONSE_TO_PURINE_CONTAINING_COMPOUND	GOBP_RESPONSE_TO_PURINE_CONTAINING_COMPOUND	4/109	134/18055	0.00885629	0.0394982	0.0268992	ADORA2A/IL1B/PTAFR/ZFP36L1	4
GOBP_REGULATION_OF_CELLULAR_LOCALIZATION	GOBP_REGULATION_OF_CELLULAR_LOCALIZATION	11/109	799/18055	0.0088716	0.0395018	0.0269017	CXCL11/GBP1/HMOX1/IL1B/MX2/PARP9/RIPOR2/SRC/TNF/TNFAIP6/ZFP36L1	11
GOBP_POSITIVE_REGULATION_OF_PROTEIN_SERINE_THREONINE_KINASE_ACTIVITY	GOBP_POSITIVE_REGULATION_OF_PROTEIN_SERINE_THREONINE_KINASE_ACTIVITY	5/109	210/18055	0.00893367	0.0397133	0.0270457	CD40/IL1B/PDGFA/SRC/TNF	5
GOBP_CARDIAC_SEPTUM_MORPHOGENESIS	GOBP_CARDIAC_SEPTUM_MORPHOGENESIS	3/109	71/18055	0.00908561	0.0401715	0.0273577	HES1/NRP2/SMAD7	3
GOBP_MYD88_DEPENDENT_TOLL_LIKE_RECEPTOR_SIGNALING_PATHWAY	GOBP_MYD88_DEPENDENT_TOLL_LIKE_RECEPTOR_SIGNALING_PATHWAY	2/109	24/18055	0.00913993	0.0401715	0.0273577	IRAK2/IRF7	2
GOBP_NEUROTROPHIN_TRK_RECEPTOR_SIGNALING_PATHWAY	GOBP_NEUROTROPHIN_TRK_RECEPTOR_SIGNALING_PATHWAY	2/109	24/18055	0.00913993	0.0401715	0.0273577	SPRY1/SRC	2
GOBP_POSITIVE_REGULATION_OF_ENDOTHELIAL_CELL_APOPTOTIC_PROCESS	GOBP_POSITIVE_REGULATION_OF_ENDOTHELIAL_CELL_APOPTOTIC_PROCESS	2/109	24/18055	0.00913993	0.0401715	0.0273577	CCL2/CD40	2
GOBP_POSITIVE_REGULATION_OF_HUMORAL_IMMUNE_RESPONSE	GOBP_POSITIVE_REGULATION_OF_HUMORAL_IMMUNE_RESPONSE	2/109	24/18055	0.00913993	0.0401715	0.0273577	IL1B/TNF	2
GOBP_POSITIVE_REGULATION_OF_LEUKOCYTE_ADHESION_TO_VASCULAR_ENDOTHELIAL_CELL	GOBP_POSITIVE_REGULATION_OF_LEUKOCYTE_ADHESION_TO_VASCULAR_ENDOTHELIAL_CELL	2/109	24/18055	0.00913993	0.0401715	0.0273577	PTAFR/TNF	2
GOBP_REGULATION_OF_MEMBRANE_PROTEIN_ECTODOMAIN_PROTEOLYSIS	GOBP_REGULATION_OF_MEMBRANE_PROTEIN_ECTODOMAIN_PROTEOLYSIS	2/109	24/18055	0.00913993	0.0401715	0.0273577	IL1B/TNF	2
GOBP_B_CELL_MEDIATED_IMMUNITY	GOBP_B_CELL_MEDIATED_IMMUNITY	5/109	212/18055	0.00928375	0.0407379	0.0277434	BCL3/BCL6/CD40/IRF7/TNF	5
KEGG_LEISHMANIA_INFECTION	KEGG_LEISHMANIA_INFECTION	3/109	72/18055	0.00943963	0.0413553	0.0281639	IL1B/NCF1/TNF	3
GOBP_MULTI_MULTICELLULAR_ORGANISM_PROCESS	GOBP_MULTI_MULTICELLULAR_ORGANISM_PROCESS	5/109	213/18055	0.00946229	0.041388	0.0281862	HAVCR2/IL1B/MMP9/PTAFR/SERPINE2	5
GOBP_HEPATICOBILIARY_SYSTEM_DEVELOPMENT	GOBP_HEPATICOBILIARY_SYSTEM_DEVELOPMENT	4/109	137/18055	0.00955438	0.0417239	0.0284149	HES1/HMOX1/SOD2/TNF	4
GOBP_PEPTIDYL_AMINO_ACID_MODIFICATION	GOBP_PEPTIDYL_AMINO_ACID_MODIFICATION	15/109	1278/18055	0.00980457	0.0427356	0.029104	CD40/EIF2AK2/HES1/IL1B/NCF1/OSM/PARP14/PARP9/PDGFA/QPCT/SGK1/SMAD7/SOCS3/SRC/TNF	15
GOBP_IMMUNE_RESPONSE_TO_TUMOR_CELL	GOBP_IMMUNE_RESPONSE_TO_TUMOR_CELL	2/109	25/18055	0.00989585	0.0427356	0.029104	HAVCR2/IL4I1	2
GOBP_INDOLE_CONTAINING_COMPOUND_METABOLIC_PROCESS	GOBP_INDOLE_CONTAINING_COMPOUND_METABOLIC_PROCESS	2/109	25/18055	0.00989585	0.0427356	0.029104	IL4I1/TDO2	2
GOBP_INTERFERON_GAMMA_MEDIATED_SIGNALING_PATHWAY	GOBP_INTERFERON_GAMMA_MEDIATED_SIGNALING_PATHWAY	2/109	25/18055	0.00989585	0.0427356	0.029104	PARP14/PARP9	2
GOBP_NEGATIVE_REGULATION_OF_ALPHA_BETA_T_CELL_DIFFERENTIATION	GOBP_NEGATIVE_REGULATION_OF_ALPHA_BETA_T_CELL_DIFFERENTIATION	2/109	25/18055	0.00989585	0.0427356	0.029104	BCL6/SMAD7	2
GOBP_POSITIVE_REGULATION_OF_MACROPHAGE_MIGRATION	GOBP_POSITIVE_REGULATION_OF_MACROPHAGE_MIGRATION	2/109	25/18055	0.00989585	0.0427356	0.029104	C3AR1/CCL3	2
GOBP_REGULATION_OF_ANION_TRANSMEMBRANE_TRANSPORT	GOBP_REGULATION_OF_ANION_TRANSMEMBRANE_TRANSPORT	2/109	25/18055	0.00989585	0.0427356	0.029104	PTAFR/TNF	2
GOBP_MESENCHYME_DEVELOPMENT	GOBP_MESENCHYME_DEVELOPMENT	6/109	302/18055	0.0100316	0.0431851	0.02941	HES1/IL1B/NRP2/SMAD7/SPRY1/ZFP36L1	6
GOBP_SECOND_MESSENGER_MEDIATED_SIGNALING	GOBP_SECOND_MESSENGER_MEDIATED_SIGNALING	6/109	302/18055	0.0100316	0.0431851	0.02941	CCL20/CCL3/CCL4/CXCL8/GBP1/TNF	6
GOBP_RESPONSE_TO_PEPTIDE	GOBP_RESPONSE_TO_PEPTIDE	8/109	494/18055	0.0101443	0.0435812	0.0296798	CYBB/ICAM1/IL1B/MMP9/SOCS3/SRC/TNF/ZFP36L1	8
GOBP_REGULATION_OF_DEFENSE_RESPONSE_TO_VIRUS	GOBP_REGULATION_OF_DEFENSE_RESPONSE_TO_VIRUS	3/109	74/18055	0.0101716	0.0435812	0.0296798	IFIT1/IL1B/PARP9	3
HALLMARK_CHOLESTEROL_HOMEOSTASIS	HALLMARK_CHOLESTEROL_HOMEOSTASIS	3/109	74/18055	0.0101716	0.0435812	0.0296798	ATF3/PLAUR/PLSCR1	3
GOBP_GLIAL_CELL_DIFFERENTIATION	GOBP_GLIAL_CELL_DIFFERENTIATION	5/109	218/18055	0.0103906	0.0444498	0.0302714	ADORA2A/HES1/IL1B/SERPINE2/TNF	5
GOBP_REGULATION_OF_IMMUNOGLOBULIN_PRODUCTION	GOBP_REGULATION_OF_IMMUNOGLOBULIN_PRODUCTION	3/109	75/18055	0.0105496	0.0450592	0.0306864	BCL6/CD40/TNF	3
GOBP_CELL_ADHESION_MOLECULE_PRODUCTION	GOBP_CELL_ADHESION_MOLECULE_PRODUCTION	2/109	26/18055	0.0106786	0.0452553	0.0308199	CXCL8/IL1B	2
GOBP_NEGATIVE_REGULATION_OF_CHEMOKINE_PRODUCTION	GOBP_NEGATIVE_REGULATION_OF_CHEMOKINE_PRODUCTION	2/109	26/18055	0.0106786	0.0452553	0.0308199	OAS1/OAS3	2
GOBP_NEGATIVE_REGULATION_OF_LIPID_CATABOLIC_PROCESS	GOBP_NEGATIVE_REGULATION_OF_LIPID_CATABOLIC_PROCESS	2/109	26/18055	0.0106786	0.0452553	0.0308199	IL1B/TNF	2
GOBP_POSITIVE_REGULATION_OF_PROTEIN_AUTOPHOSPHORYLATION	GOBP_POSITIVE_REGULATION_OF_PROTEIN_AUTOPHOSPHORYLATION	2/109	26/18055	0.0106786	0.0452553	0.0308199	PDGFA/SRC	2
GOBP_POSITIVE_REGULATION_OF_RELEASE_OF_CYTOCHROME_C_FROM_MITOCHONDRIA	GOBP_POSITIVE_REGULATION_OF_RELEASE_OF_CYTOCHROME_C_FROM_MITOCHONDRIA	2/109	26/18055	0.0106786	0.0452553	0.0308199	MMP9/PLAUR	2
GOBP_DIGESTIVE_SYSTEM_DEVELOPMENT	GOBP_DIGESTIVE_SYSTEM_DEVELOPMENT	4/109	142/18055	0.0107957	0.0455393	0.0310134	CXCL8/HES1/SRC/TNF	4
GOBP_REGULATION_OF_FAT_CELL_DIFFERENTIATION	GOBP_REGULATION_OF_FAT_CELL_DIFFERENTIATION	4/109	142/18055	0.0107957	0.0455393	0.0310134	HES1/SOD2/TNF/ZFP36L1	4
GOBP_REGULATION_OF_TUBE_SIZE	GOBP_REGULATION_OF_TUBE_SIZE	4/109	142/18055	0.0107957	0.0455393	0.0310134	ADORA2A/ITGA1/SOD2/TNF	4
GOBP_REGULATION_OF_CELL_DEVELOPMENT	GOBP_REGULATION_OF_CELL_DEVELOPMENT	8/109	500/18055	0.0108559	0.0457225	0.0311381	BHLHE40/GBP1/HES1/IL1B/SERPINE2/SLAMF8/SMAD7/TNF	8
GOBP_NEGATIVE_REGULATION_OF_WOUND_HEALING	GOBP_NEGATIVE_REGULATION_OF_WOUND_HEALING	3/109	76/18055	0.0109357	0.0459874	0.0313185	PDGFA/SERPINE2/TNF	3
GOBP_ESTABLISHMENT_OR_MAINTENANCE_OF_CELL_POLARITY	GOBP_ESTABLISHMENT_OR_MAINTENANCE_OF_CELL_POLARITY	5/109	221/18055	0.0109767	0.0460886	0.0313874	CCL4/HES1/RIPOR2/RND3/SPRY1	5
GOBP_SMALL_GTPASE_MEDIATED_SIGNAL_TRANSDUCTION	GOBP_SMALL_GTPASE_MEDIATED_SIGNAL_TRANSDUCTION	8/109	502/18055	0.0111012	0.0465396	0.0316946	BCL6/CDKN1A/HMOX1/RIN2/RIPOR2/RND3/SPRY1/SRC	8
HALLMARK_UV_RESPONSE_DN	HALLMARK_UV_RESPONSE_DN	4/109	144/18055	0.0113201	0.0472803	0.032199	BHLHE40/MGLL/RND3/SMAD7	4
GOBP_NEGATIVE_REGULATION_OF_ERK1_AND_ERK2_CASCADE	GOBP_NEGATIVE_REGULATION_OF_ERK1_AND_ERK2_CASCADE	3/109	77/18055	0.0113299	0.0472803	0.032199	ATF3/GBP1/SPRY1	3
GOBP_REGULATION_OF_TOLL_LIKE_RECEPTOR_SIGNALING_PATHWAY	GOBP_REGULATION_OF_TOLL_LIKE_RECEPTOR_SIGNALING_PATHWAY	3/109	77/18055	0.0113299	0.0472803	0.032199	IFI35/IRF7/RSAD2	3
GOBP_EMBRYONIC_PLACENTA_MORPHOGENESIS	GOBP_EMBRYONIC_PLACENTA_MORPHOGENESIS	2/109	27/18055	0.0114878	0.0476473	0.0324489	SOCS3/ZFP36L1	2
GOBP_INTERFERON_ALPHA_PRODUCTION	GOBP_INTERFERON_ALPHA_PRODUCTION	2/109	27/18055	0.0114878	0.0476473	0.0324489	HAVCR2/IRF7	2
GOBP_NEGATIVE_REGULATION_OF_T_CELL_MEDIATED_IMMUNITY	GOBP_NEGATIVE_REGULATION_OF_T_CELL_MEDIATED_IMMUNITY	2/109	27/18055	0.0114878	0.0476473	0.0324489	IL4I1/SMAD7	2
GOBP_RESPONSE_TO_SALT_STRESS	GOBP_RESPONSE_TO_SALT_STRESS	2/109	27/18055	0.0114878	0.0476473	0.0324489	TNF/ZFP36L1	2
GOBP_REGULATION_OF_DNA_METABOLIC_PROCESS	GOBP_REGULATION_OF_DNA_METABOLIC_PROCESS	7/109	406/18055	0.0115813	0.0478457	0.0325841	BCL6/CD40/CDKN1A/PARP9/PDGFA/SRC/TNF	7
GOBP_NEGATIVE_REGULATION_OF_NEURON_APOPTOTIC_PROCESS	GOBP_NEGATIVE_REGULATION_OF_NEURON_APOPTOTIC_PROCESS	4/109	145/18055	0.0115883	0.0478457	0.0325841	ADORA2A/CCL2/HMOX1/SOD2	4
GOBP_POSITIVE_REGULATION_OF_SMALL_MOLECULE_METABOLIC_PROCESS	GOBP_POSITIVE_REGULATION_OF_SMALL_MOLECULE_METABOLIC_PROCESS	4/109	145/18055	0.0115883	0.0478457	0.0325841	IL1B/PTAFR/SRC/TNF	4
GOBP_LEUKOCYTE_DEGRANULATION	GOBP_LEUKOCYTE_DEGRANULATION	3/109	78/18055	0.0117322	0.0482936	0.0328891	CCL3/HMOX1/PTAFR	3
GOBP_T_CELL_DIFFERENTIATION_IN_THYMUS	GOBP_T_CELL_DIFFERENTIATION_IN_THYMUS	3/109	78/18055	0.0117322	0.0482936	0.0328891	IL1B/MAFB/ZFP36L1	3
GOBP_CELLULAR_RESPONSE_TO_REACTIVE_OXYGEN_SPECIES	GOBP_CELLULAR_RESPONSE_TO_REACTIVE_OXYGEN_SPECIES	4/109	147/18055	0.012137	0.0497577	0.0338862	MMP9/NCF1/SOD2/SRC	4
GOBP_ANTIMICROBIAL_HUMORAL_IMMUNE_RESPONSE_MEDIATED_BY_ANTIMICROBIAL_PEPTIDE	GOBP_ANTIMICROBIAL_HUMORAL_IMMUNE_RESPONSE_MEDIATED_BY_ANTIMICROBIAL_PEPTIDE	3/109	79/18055	0.0121427	0.0497577	0.0338862	CXCL1/CXCL11/CXCL8	3
GOBP_INTRINSIC_APOPTOTIC_SIGNALING_PATHWAY_BY_P53_CLASS_MEDIATOR	GOBP_INTRINSIC_APOPTOTIC_SIGNALING_PATHWAY_BY_P53_CLASS_MEDIATOR	3/109	79/18055	0.0121427	0.0497577	0.0338862	BCL3/CDKN1A/IFI16	3
GOBP_NEGATIVE_REGULATION_OF_INTERLEUKIN_2_PRODUCTION	GOBP_NEGATIVE_REGULATION_OF_INTERLEUKIN_2_PRODUCTION	2/109	28/18055	0.0123232	0.0501953	0.0341842	GBP1/HAVCR2	2
GOBP_POSITIVE_REGULATION_OF_TOLL_LIKE_RECEPTOR_SIGNALING_PATHWAY	GOBP_POSITIVE_REGULATION_OF_TOLL_LIKE_RECEPTOR_SIGNALING_PATHWAY	2/109	28/18055	0.0123232	0.0501953	0.0341842	IFI35/RSAD2	2
GOBP_RIG_I_SIGNALING_PATHWAY	GOBP_RIG_I_SIGNALING_PATHWAY	2/109	28/18055	0.0123232	0.0501953	0.0341842	OAS3/OASL	2
GOBP_T_CELL_CHEMOTAXIS	GOBP_T_CELL_CHEMOTAXIS	2/109	28/18055	0.0123232	0.0501953	0.0341842	CCL3/CXCL11	2
GOBP_REGULATION_OF_ENDOTHELIAL_CELL_MIGRATION	GOBP_REGULATION_OF_ENDOTHELIAL_CELL_MIGRATION	5/109	231/18055	0.0130929	0.0531468	0.0361943	CD40/HMOX1/NRP2/RIN2/TNF	5
GOBP_CRANIAL_NERVE_MORPHOGENESIS	GOBP_CRANIAL_NERVE_MORPHOGENESIS	2/109	29/18055	0.0131843	0.0531468	0.0361943	MAFB/NRP2	2
GOBP_EPITHELIAL_TUBE_BRANCHING_INVOLVED_IN_LUNG_MORPHOGENESIS	GOBP_EPITHELIAL_TUBE_BRANCHING_INVOLVED_IN_LUNG_MORPHOGENESIS	2/109	29/18055	0.0131843	0.0531468	0.0361943	SPRY1/TNF	2
GOBP_HYALURONAN_METABOLIC_PROCESS	GOBP_HYALURONAN_METABOLIC_PROCESS	2/109	29/18055	0.0131843	0.0531468	0.0361943	IL1B/TNFAIP6	2
GOBP_LIVER_REGENERATION	GOBP_LIVER_REGENERATION	2/109	29/18055	0.0131843	0.0531468	0.0361943	HMOX1/TNF	2
GOBP_POSITIVE_REGULATION_OF_SYNAPTIC_TRANSMISSION_GLUTAMATERGIC	GOBP_POSITIVE_REGULATION_OF_SYNAPTIC_TRANSMISSION_GLUTAMATERGIC	2/109	29/18055	0.0131843	0.0531468	0.0361943	ADORA2A/CCL2	2
GOBP_POSITIVE_REGULATION_OF_VASCULAR_ENDOTHELIAL_GROWTH_FACTOR_PRODUCTION	GOBP_POSITIVE_REGULATION_OF_VASCULAR_ENDOTHELIAL_GROWTH_FACTOR_PRODUCTION	2/109	29/18055	0.0131843	0.0531468	0.0361943	C3AR1/IL1B	2
GOBP_REACTIVE_NITROGEN_SPECIES_METABOLIC_PROCESS	GOBP_REACTIVE_NITROGEN_SPECIES_METABOLIC_PROCESS	3/109	82/18055	0.0134233	0.0540302	0.0367958	IL1B/SOD2/TNF	3
GOBP_OSSIFICATION	GOBP_OSSIFICATION	7/109	419/18055	0.0135785	0.0545743	0.0371664	CCL3/IFITM1/ISG15/MMP9/SMAD7/TNF/TNFAIP6	7
GOBP_NEGATIVE_REGULATION_OF_MITOTIC_CELL_CYCLE	GOBP_NEGATIVE_REGULATION_OF_MITOTIC_CELL_CYCLE	5/109	234/18055	0.013778	0.0552946	0.0376569	BCL6/CCL2/CDKN1A/TNF/ZFP36L1	5
GOBP_REGULATED_EXOCYTOSIS	GOBP_REGULATED_EXOCYTOSIS	5/109	235/18055	0.0140116	0.0557315	0.0379545	ADORA2A/CCL3/HMOX1/PTAFR/STX11	5
GOBP_AMINE_CATABOLIC_PROCESS	GOBP_AMINE_CATABOLIC_PROCESS	2/109	30/18055	0.0140709	0.0557315	0.0379545	IL4I1/TDO2	2
GOBP_HEMATOPOIETIC_STEM_CELL_DIFFERENTIATION	GOBP_HEMATOPOIETIC_STEM_CELL_DIFFERENTIATION	2/109	30/18055	0.0140709	0.0557315	0.0379545	EIF2AK2/OSM	2
GOBP_MYELOID_LEUKOCYTE_CYTOKINE_PRODUCTION	GOBP_MYELOID_LEUKOCYTE_CYTOKINE_PRODUCTION	2/109	30/18055	0.0140709	0.0557315	0.0379545	BCL6/HMOX1	2
GOBP_NEGATIVE_REGULATION_OF_FIBROBLAST_PROLIFERATION	GOBP_NEGATIVE_REGULATION_OF_FIBROBLAST_PROLIFERATION	2/109	30/18055	0.0140709	0.0557315	0.0379545	FTH1/SOD2	2
GOBP_POSITIVE_REGULATION_OF_MACROPHAGE_ACTIVATION	GOBP_POSITIVE_REGULATION_OF_MACROPHAGE_ACTIVATION	2/109	30/18055	0.0140709	0.0557315	0.0379545	CCL3/HAVCR2	2
GOBP_RENAL_SYSTEM_VASCULATURE_DEVELOPMENT	GOBP_RENAL_SYSTEM_VASCULATURE_DEVELOPMENT	2/109	30/18055	0.0140709	0.0557315	0.0379545	HES1/PDGFA	2
GOBP_RESPONSE_TO_ANGIOTENSIN	GOBP_RESPONSE_TO_ANGIOTENSIN	2/109	30/18055	0.0140709	0.0557315	0.0379545	CYBB/SRC	2
KEGG_ASTHMA	KEGG_ASTHMA	2/109	30/18055	0.0140709	0.0557315	0.0379545	CD40/TNF	2
GOBP_RESPONSE_TO_ALCOHOL	GOBP_RESPONSE_TO_ALCOHOL	5/109	236/18055	0.0142479	0.0563507	0.0383762	CCL3/CYBB/SGK1/SOD2/TNF	5
GOBP_REGULATION_OF_MEMBRANE_POTENTIAL	GOBP_REGULATION_OF_MEMBRANE_POTENTIAL	7/109	425/18055	0.0145793	0.0575776	0.0392117	ADORA2A/IFI6/SCN1B/SMAD7/SOD2/SRC/TNF	7
GOBP_FAT_CELL_DIFFERENTIATION	GOBP_FAT_CELL_DIFFERENTIATION	5/109	238/18055	0.0147286	0.0580829	0.0395559	HES1/MAFB/SOD2/TNF/ZFP36L1	5
GOBP_IRON_ION_HOMEOSTASIS	GOBP_IRON_ION_HOMEOSTASIS	3/109	85/18055	0.0147781	0.058194	0.0396315	FTH1/HMOX1/SOD2	3
GOBP_NEGATIVE_REGULATION_OF_ION_TRANSPORT	GOBP_NEGATIVE_REGULATION_OF_ION_TRANSPORT	4/109	156/18055	0.0148113	0.0582408	0.0396634	HES1/MMP9/SERPINE2/TNF	4
GOBP_AROMATIC_AMINO_ACID_FAMILY_METABOLIC_PROCESS	GOBP_AROMATIC_AMINO_ACID_FAMILY_METABOLIC_PROCESS	2/109	31/18055	0.0149827	0.0584925	0.0398348	IL4I1/TDO2	2
GOBP_NEGATIVE_REGULATION_OF_CD4_POSITIVE_ALPHA_BETA_T_CELL_ACTIVATION	GOBP_NEGATIVE_REGULATION_OF_CD4_POSITIVE_ALPHA_BETA_T_CELL_ACTIVATION	2/109	31/18055	0.0149827	0.0584925	0.0398348	BCL6/SMAD7	2
GOBP_NEGATIVE_REGULATION_OF_EXTRINSIC_APOPTOTIC_SIGNALING_PATHWAY_VIA_DEATH_DOMAIN_RECEPTORS	GOBP_NEGATIVE_REGULATION_OF_EXTRINSIC_APOPTOTIC_SIGNALING_PATHWAY_VIA_DEATH_DOMAIN_RECEPTORS	2/109	31/18055	0.0149827	0.0584925	0.0398348	HMOX1/ICAM1	2
GOBP_NEGATIVE_REGULATION_OF_INFLAMMATORY_RESPONSE_TO_ANTIGENIC_STIMULUS	GOBP_NEGATIVE_REGULATION_OF_INFLAMMATORY_RESPONSE_TO_ANTIGENIC_STIMULUS	2/109	31/18055	0.0149827	0.0584925	0.0398348	RHBDF2/SRC	2
GOBP_REGULATION_OF_ASTROCYTE_DIFFERENTIATION	GOBP_REGULATION_OF_ASTROCYTE_DIFFERENTIATION	2/109	31/18055	0.0149827	0.0584925	0.0398348	HES1/SERPINE2	2
GOBP_B_CELL_ACTIVATION_INVOLVED_IN_IMMUNE_RESPONSE	GOBP_B_CELL_ACTIVATION_INVOLVED_IN_IMMUNE_RESPONSE	3/109	86/18055	0.0152462	0.0594364	0.0404776	BCL3/BCL6/CD40	3
HALLMARK_UV_RESPONSE_UP	HALLMARK_UV_RESPONSE_UP	4/109	158/18055	0.0154522	0.0601533	0.0409658	ATF3/HMOX1/ICAM1/SOD2	4
GOBP_POSITIVE_REGULATION_OF_NEURON_DEATH	GOBP_POSITIVE_REGULATION_OF_NEURON_DEATH	3/109	87/18055	0.0157227	0.0609452	0.0415051	CCL3/ITGA1/TNF	3
KEGG_APOPTOSIS	KEGG_APOPTOSIS	3/109	87/18055	0.0157227	0.0609452	0.0415051	IL1B/IRAK2/TNF	3
KEGG_HEMATOPOIETIC_CELL_LINEAGE	KEGG_HEMATOPOIETIC_CELL_LINEAGE	3/109	87/18055	0.0157227	0.0609452	0.0415051	IL1B/ITGA1/TNF	3
GOBP_PLACENTA_BLOOD_VESSEL_DEVELOPMENT	GOBP_PLACENTA_BLOOD_VESSEL_DEVELOPMENT	2/109	32/18055	0.0159192	0.0613577	0.041786	HES1/SOCS3	2
GOBP_POSITIVE_REGULATION_OF_MONOOXYGENASE_ACTIVITY	GOBP_POSITIVE_REGULATION_OF_MONOOXYGENASE_ACTIVITY	2/109	32/18055	0.0159192	0.0613577	0.041786	IL1B/TNF	2
GOBP_POSITIVE_REGULATION_OF_P38MAPK_CASCADE	GOBP_POSITIVE_REGULATION_OF_P38MAPK_CASCADE	2/109	32/18055	0.0159192	0.0613577	0.041786	IL1B/NCF1	2
HALLMARK_NOTCH_SIGNALING	HALLMARK_NOTCH_SIGNALING	2/109	32/18055	0.0159192	0.0613577	0.041786	HES1/MAML2	2
GOBP_RESPONSE_TO_NITROGEN_COMPOUND	GOBP_RESPONSE_TO_NITROGEN_COMPOUND	13/109	1108/18055	0.0160351	0.0617172	0.0420309	ADORA2A/CYBB/HES1/ICAM1/IFIT1/IL1B/MMP9/PTAFR/SOCS3/SRC/TDO2/TNF/ZFP36L1	13
GOBP_CELLULAR_RESPONSE_TO_STARVATION	GOBP_CELLULAR_RESPONSE_TO_STARVATION	4/109	160/18055	0.0161104	0.0618627	0.04213	ATF3/CDKN1A/EIF2AK2/IFI16	4
GOBP_MUSCLE_STRUCTURE_DEVELOPMENT	GOBP_MUSCLE_STRUCTURE_DEVELOPMENT	9/109	645/18055	0.0161184	0.0618627	0.04213	ATF3/HES1/IGFBP3/MSC/RIPOR2/SMAD7/SOD2/TNF/ZFP36L1	9
GOBP_EMBRYONIC_PLACENTA_DEVELOPMENT	GOBP_EMBRYONIC_PLACENTA_DEVELOPMENT	3/109	88/18055	0.0162076	0.0621176	0.0423036	HES1/SOCS3/ZFP36L1	3
GOBP_RESPONSE_TO_INORGANIC_SUBSTANCE	GOBP_RESPONSE_TO_INORGANIC_SUBSTANCE	8/109	538/18055	0.0162533	0.0622056	0.0423635	CYBB/HMOX1/MMP9/NCF1/PDGFA/PLSCR1/SOD2/SRC	8
GOBP_POSITIVE_REGULATION_OF_SYNAPTIC_TRANSMISSION	GOBP_POSITIVE_REGULATION_OF_SYNAPTIC_TRANSMISSION	4/109	161/18055	0.016446	0.0628545	0.0428054	ADORA2A/CCL2/SERPINE2/TNF	4
GOBP_CELLULAR_RESPONSE_TO_EXTRACELLULAR_STIMULUS	GOBP_CELLULAR_RESPONSE_TO_EXTRACELLULAR_STIMULUS	5/109	245/18055	0.0164963	0.0629585	0.0428763	ATF3/CDKN1A/EIF2AK2/HMOX1/IFI16	5
GOBP_METANEPHROS_DEVELOPMENT	GOBP_METANEPHROS_DEVELOPMENT	3/109	89/18055	0.0167008	0.0635608	0.0432864	HES1/PDGFA/SPRY1	3
GOBP_POSITIVE_REGULATION_OF_CELL_DIVISION	GOBP_POSITIVE_REGULATION_OF_CELL_DIVISION	3/109	89/18055	0.0167008	0.0635608	0.0432864	IL1B/OSM/PDGFA	3
GOBP_MESENCHYMAL_CELL_DIFFERENTIATION	GOBP_MESENCHYMAL_CELL_DIFFERENTIATION	5/109	246/18055	0.0167599	0.0636968	0.043379	HES1/IL1B/NRP2/SMAD7/SPRY1	5
GOBP_DETECTION_OF_MECHANICAL_STIMULUS_INVOLVED_IN_SENSORY_PERCEPTION	GOBP_DETECTION_OF_MECHANICAL_STIMULUS_INVOLVED_IN_SENSORY_PERCEPTION	2/109	33/18055	0.0168802	0.06371	0.043388	SERPINE2/TNF	2
GOBP_EMBRYONIC_DIGESTIVE_TRACT_DEVELOPMENT	GOBP_EMBRYONIC_DIGESTIVE_TRACT_DEVELOPMENT	2/109	33/18055	0.0168802	0.06371	0.043388	CXCL8/TNF	2
GOBP_FC_RECEPTOR_MEDIATED_STIMULATORY_SIGNALING_PATHWAY	GOBP_FC_RECEPTOR_MEDIATED_STIMULATORY_SIGNALING_PATHWAY	2/109	33/18055	0.0168802	0.06371	0.043388	PLSCR1/SRC	2
GOBP_LEUKOCYTE_TETHERING_OR_ROLLING	GOBP_LEUKOCYTE_TETHERING_OR_ROLLING	2/109	33/18055	0.0168802	0.06371	0.043388	PTAFR/TNF	2
GOBP_RESPONSE_TO_ARSENIC_CONTAINING_SUBSTANCE	GOBP_RESPONSE_TO_ARSENIC_CONTAINING_SUBSTANCE	2/109	33/18055	0.0168802	0.06371	0.043388	ATF3/HMOX1	2
GOBP_RESPONSE_TO_RADIATION	GOBP_RESPONSE_TO_RADIATION	7/109	438/18055	0.0169273	0.0637993	0.0434488	BCL3/BHLHE40/CDKN1A/IFI16/MMP9/SOD2/TNF	7
GOBP_NEGATIVE_REGULATION_OF_CELLULAR_MACROMOLECULE_BIOSYNTHETIC_PROCESS	GOBP_NEGATIVE_REGULATION_OF_CELLULAR_MACROMOLECULE_BIOSYNTHETIC_PROCESS	6/109	340/18055	0.0171243	0.0644527	0.0438938	BCL6/CDKN1A/EIF2AK2/SHFL/SRC/ZFP36L1	6
GOBP_REGULATION_OF_CELLULAR_MACROMOLECULE_BIOSYNTHETIC_PROCESS	GOBP_REGULATION_OF_CELLULAR_MACROMOLECULE_BIOSYNTHETIC_PROCESS	10/109	767/18055	0.0175732	0.0660511	0.0449824	BCL3/BCL6/CDKN1A/EIF2AK2/PDGFA/PTAFR/SHFL/SRC/TNF/ZFP36L1	10
GOBP_CALCIUM_ION_IMPORT	GOBP_CALCIUM_ION_IMPORT	3/109	91/18055	0.0177122	0.0662991	0.0451513	CCL2/CCL3/HES1	3
GOBP_CELLULAR_RESPONSE_TO_ALCOHOL	GOBP_CELLULAR_RESPONSE_TO_ALCOHOL	3/109	91/18055	0.0177122	0.0662991	0.0451513	CYBB/SGK1/SOD2	3
GOBP_SMOOTH_MUSCLE_CELL_MIGRATION	GOBP_SMOOTH_MUSCLE_CELL_MIGRATION	3/109	91/18055	0.0177122	0.0662991	0.0451513	IGFBP3/PDGFA/SRC	3
GOBP_CELLULAR_RESPONSE_TO_OXYGEN_LEVELS	GOBP_CELLULAR_RESPONSE_TO_OXYGEN_LEVELS	4/109	165/18055	0.0178321	0.0665071	0.0452929	CYBB/HMOX1/SRC/ZFP36L1	4
GOBP_MATURE_B_CELL_DIFFERENTIATION	GOBP_MATURE_B_CELL_DIFFERENTIATION	2/109	34/18055	0.0178654	0.0665071	0.0452929	BCL3/SLAMF8	2
GOBP_PURINERGIC_NUCLEOTIDE_RECEPTOR_SIGNALING_PATHWAY	GOBP_PURINERGIC_NUCLEOTIDE_RECEPTOR_SIGNALING_PATHWAY	2/109	34/18055	0.0178654	0.0665071	0.0452929	ADORA2A/PTAFR	2
GOBP_RESPONSE_TO_FLUID_SHEAR_STRESS	GOBP_RESPONSE_TO_FLUID_SHEAR_STRESS	2/109	34/18055	0.0178654	0.0665071	0.0452929	SMAD7/SRC	2
GOBP_CELL_MORPHOGENESIS	GOBP_CELL_MORPHOGENESIS	12/109	1004/18055	0.0179649	0.0667861	0.0454829	ADORA2A/BCL6/CCL2/CCL3/GBP1/HES1/ITGA1/NRP2/RND3/SCN1B/SGK1/SRC	12
GOBP_NEGATIVE_REGULATION_OF_RESPONSE_TO_WOUNDING	GOBP_NEGATIVE_REGULATION_OF_RESPONSE_TO_WOUNDING	3/109	92/18055	0.0182305	0.0676814	0.0460926	PDGFA/SERPINE2/TNF	3
GOBP_METAL_ION_TRANSPORT	GOBP_METAL_ION_TRANSPORT	11/109	888/18055	0.0183077	0.0678757	0.0462249	ADORA2A/CCL2/CCL3/CCL4/CXCL11/FTH1/HES1/SCN1B/SERPINE2/SGK1/SLC12A8	11
GOBP_REGULATION_OF_PROTEIN_SECRETION	GOBP_REGULATION_OF_PROTEIN_SECRETION	5/109	252/18055	0.0184002	0.0681259	0.0463953	ADORA2A/IL1B/RHBDF2/RSAD2/TNF	5
GOBP_ELECTRON_TRANSPORT_CHAIN	GOBP_ELECTRON_TRANSPORT_CHAIN	4/109	167/18055	0.0185517	0.0685936	0.0467139	CYBB/CYP19A1/NCF1/SOD2	4
GOBP_METAL_ION_HOMEOSTASIS	GOBP_METAL_ION_HOMEOSTASIS	9/109	661/18055	0.0185946	0.068659	0.0467584	ADORA2A/C3AR1/CCL3/CD40/CXCL11/FTH1/HMOX1/SLC12A8/SOD2	9
GOBP_STRESS_ACTIVATED_PROTEIN_KINASE_SIGNALING_CASCADE	GOBP_STRESS_ACTIVATED_PROTEIN_KINASE_SIGNALING_CASCADE	5/109	253/18055	0.0186836	0.0688941	0.0469185	EIF2AK2/IL1B/NCF1/TNF/ZFP36L1	5
GOBP_POSITIVE_REGULATION_OF_CYCLIN_DEPENDENT_PROTEIN_KINASE_ACTIVITY	GOBP_POSITIVE_REGULATION_OF_CYCLIN_DEPENDENT_PROTEIN_KINASE_ACTIVITY	2/109	35/18055	0.0188744	0.0694098	0.0472697	CDKN1A/SRC	2
GOBP_REGULATION_OF_HOMOTYPIC_CELL_CELL_ADHESION	GOBP_REGULATION_OF_HOMOTYPIC_CELL_CELL_ADHESION	2/109	35/18055	0.0188744	0.0694098	0.0472697	PLAUR/SERPINE2	2
GOBP_RESPONSE_TO_METAL_ION	GOBP_RESPONSE_TO_METAL_ION	6/109	350/18055	0.0194516	0.071436	0.0486496	CYBB/HMOX1/MMP9/NCF1/PLSCR1/SOD2	6
GOBP_EMBRYONIC_ORGAN_DEVELOPMENT	GOBP_EMBRYONIC_ORGAN_DEVELOPMENT	7/109	451/18055	0.0195321	0.0716353	0.0487854	CXCL8/HES1/MAFB/PDGFA/SOCS3/TNF/ZFP36L1	7
GOBP_NEGATIVE_REGULATION_OF_NF_KAPPAB_TRANSCRIPTION_FACTOR_ACTIVITY	GOBP_NEGATIVE_REGULATION_OF_NF_KAPPAB_TRANSCRIPTION_FACTOR_ACTIVITY	3/109	95/18055	0.0198358	0.0725217	0.049389	BCL3/HAVCR2/IRAK2	3
GOBP_POSITIVE_REGULATION_OF_JNK_CASCADE	GOBP_POSITIVE_REGULATION_OF_JNK_CASCADE	3/109	95/18055	0.0198358	0.0725217	0.049389	IL1B/NCF1/TNF	3
GOBP_NEGATIVE_REGULATION_OF_OSSIFICATION	GOBP_NEGATIVE_REGULATION_OF_OSSIFICATION	2/109	36/18055	0.0199069	0.0725217	0.049389	CCL3/SMAD7	2
GOBP_REGULATORY_T_CELL_DIFFERENTIATION	GOBP_REGULATORY_T_CELL_DIFFERENTIATION	2/109	36/18055	0.0199069	0.0725217	0.049389	BCL6/IL4I1	2
GOBP_SALIVARY_GLAND_DEVELOPMENT	GOBP_SALIVARY_GLAND_DEVELOPMENT	2/109	36/18055	0.0199069	0.0725217	0.049389	PDGFA/TNF	2
GOBP_SIGNAL_RELEASE	GOBP_SIGNAL_RELEASE	7/109	453/18055	0.0199565	0.0726054	0.049446	ADORA2A/CYP19A1/IL1B/IL1RN/OSM/STX11/TNF	7
GOBP_REGULATION_OF_INTRINSIC_APOPTOTIC_SIGNALING_PATHWAY	GOBP_REGULATION_OF_INTRINSIC_APOPTOTIC_SIGNALING_PATHWAY	4/109	171/18055	0.0200445	0.0727315	0.0495319	MMP9/PLAUR/SOD2/SRC	4
GOBP_SIGNAL_TRANSDUCTION_BY_P53_CLASS_MEDIATOR	GOBP_SIGNAL_TRANSDUCTION_BY_P53_CLASS_MEDIATOR	4/109	171/18055	0.0200445	0.0727315	0.0495319	BCL3/CDKN1A/IFI16/SGK1	4
GOBP_UROGENITAL_SYSTEM_DEVELOPMENT	GOBP_UROGENITAL_SYSTEM_DEVELOPMENT	6/109	353/18055	0.0201899	0.0731616	0.0498248	CYP19A1/HES1/MMP9/PDGFA/SMAD7/SPRY1	6
GOBP_INTERLEUKIN_6_PRODUCTION	GOBP_INTERLEUKIN_6_PRODUCTION	4/109	172/18055	0.020429	0.0739296	0.0503478	HAVCR2/IL1B/PTAFR/TNF	4
GOBP_POSITIVE_REGULATION_OF_TRANSFERASE_ACTIVITY	GOBP_POSITIVE_REGULATION_OF_TRANSFERASE_ACTIVITY	8/109	563/18055	0.02073	0.0749196	0.051022	CD40/CDKN1A/IL1B/NCF1/PDGFA/SRC/TNF/TNFSF15	8
GOBP_REGULATION_OF_SIGNALING_RECEPTOR_ACTIVITY	GOBP_REGULATION_OF_SIGNALING_RECEPTOR_ACTIVITY	4/109	173/18055	0.020818	0.0751377	0.0511706	CCL2/NCF1/SRC/TNF	4
GOBP_NEGATIVE_REGULATION_OF_PROTEIN_BINDING	GOBP_NEGATIVE_REGULATION_OF_PROTEIN_BINDING	3/109	97/18055	0.020948	0.0751618	0.051187	CDKN1A/IFIT1/IFIT2	3
GOBP_POSITIVE_REGULATION_OF_INTERLEUKIN_6_PRODUCTION	GOBP_POSITIVE_REGULATION_OF_INTERLEUKIN_6_PRODUCTION	3/109	97/18055	0.020948	0.0751618	0.051187	IL1B/PTAFR/TNF	3
GOBP_REGULATION_OF_NOTCH_SIGNALING_PATHWAY	GOBP_REGULATION_OF_NOTCH_SIGNALING_PATHWAY	3/109	97/18055	0.020948	0.0751618	0.051187	BCL6/HES1/SRC	3
GOBP_NEUROTROPHIN_SIGNALING_PATHWAY	GOBP_NEUROTROPHIN_SIGNALING_PATHWAY	2/109	37/18055	0.0209626	0.0751618	0.051187	SPRY1/SRC	2
KEGG_ALLOGRAFT_REJECTION	KEGG_ALLOGRAFT_REJECTION	2/109	37/18055	0.0209626	0.0751618	0.051187	CD40/TNF	2
GOBP_G_PROTEIN_COUPLED_RECEPTOR_SIGNALING_PATHWAY	GOBP_G_PROTEIN_COUPLED_RECEPTOR_SIGNALING_PATHWAY	14/109	1274/18055	0.0210478	0.0753682	0.0513275	ADORA2A/C3AR1/CCL2/CCL20/CCL3/CCL3L1/CCL4/CXCL1/CXCL11/CXCL8/MGLL/PTAFR/RGS16/SRC	14
GOBP_RESPONSE_TO_TRANSFORMING_GROWTH_FACTOR_BETA	GOBP_RESPONSE_TO_TRANSFORMING_GROWTH_FACTOR_BETA	5/109	262/18055	0.021364	0.0764003	0.0520304	PDGFA/SMAD7/SPRY1/SRC/ZFP36L1	5
GOBP_POSITIVE_REGULATION_OF_NUCLEOBASE_CONTAINING_COMPOUND_METABOLIC_PROCESS	GOBP_POSITIVE_REGULATION_OF_NUCLEOBASE_CONTAINING_COMPOUND_METABOLIC_PROCESS	19/109	1928/18055	0.0215456	0.0769486	0.0524038	ATF3/BCL3/CD40/GLIS3/HES1/IFI16/IL1B/IL4I1/IRF7/IRF9/MAFB/MAML2/NCF1/OSM/PARP9/PLSCR1/SRC/TNF/ZFP36L1	19
GOBP_VASCULAR_PROCESS_IN_CIRCULATORY_SYSTEM	GOBP_VASCULAR_PROCESS_IN_CIRCULATORY_SYSTEM	5/109	263/18055	0.0216765	0.0773149	0.0526533	ADORA2A/ITGA1/SOD2/SRC/TNF	5
GOBP_PROTEIN_LOCALIZATION_TO_EXTRACELLULAR_REGION	GOBP_PROTEIN_LOCALIZATION_TO_EXTRACELLULAR_REGION	6/109	359/18055	0.0217236	0.0773813	0.0526985	ADORA2A/IL1B/IL1RN/RHBDF2/RSAD2/TNF	6
GOBP_NEGATIVE_REGULATION_OF_DNA_BIOSYNTHETIC_PROCESS	GOBP_NEGATIVE_REGULATION_OF_DNA_BIOSYNTHETIC_PROCESS	2/109	38/18055	0.0220411	0.0779015	0.0530528	CDKN1A/SRC	2
GOBP_POSITIVE_REGULATION_OF_EPITHELIAL_CELL_APOPTOTIC_PROCESS	GOBP_POSITIVE_REGULATION_OF_EPITHELIAL_CELL_APOPTOTIC_PROCESS	2/109	38/18055	0.0220411	0.0779015	0.0530528	CCL2/CD40	2
GOBP_REGULATION_OF_ISOTYPE_SWITCHING	GOBP_REGULATION_OF_ISOTYPE_SWITCHING	2/109	38/18055	0.0220411	0.0779015	0.0530528	BCL6/CD40	2
GOBP_REGULATION_OF_NATURAL_KILLER_CELL_ACTIVATION	GOBP_REGULATION_OF_NATURAL_KILLER_CELL_ACTIVATION	2/109	38/18055	0.0220411	0.0779015	0.0530528	HAVCR2/IL15RA	2
GOBP_REGULATION_OF_T_HELPER_CELL_DIFFERENTIATION	GOBP_REGULATION_OF_T_HELPER_CELL_DIFFERENTIATION	2/109	38/18055	0.0220411	0.0779015	0.0530528	BCL6/SMAD7	2
GOBP_VASCULAR_ASSOCIATED_SMOOTH_MUSCLE_CELL_DIFFERENTIATION	GOBP_VASCULAR_ASSOCIATED_SMOOTH_MUSCLE_CELL_DIFFERENTIATION	2/109	38/18055	0.0220411	0.0779015	0.0530528	HES1/SOD2	2
GOBP_MESONEPHROS_DEVELOPMENT	GOBP_MESONEPHROS_DEVELOPMENT	3/109	99/18055	0.0220939	0.0779868	0.0531109	HES1/SMAD7/SPRY1	3
GOBP_B_CELL_PROLIFERATION	GOBP_B_CELL_PROLIFERATION	3/109	100/18055	0.0226795	0.0797439	0.0543075	BCL6/CD40/CDKN1A	3
GOBP_POSITIVE_REGULATION_OF_MYELOID_CELL_DIFFERENTIATION	GOBP_POSITIVE_REGULATION_OF_MYELOID_CELL_DIFFERENTIATION	3/109	100/18055	0.0226795	0.0797439	0.0543075	ISG15/TNF/ZFP36L1	3
GOBP_PRODUCTION_OF_MOLECULAR_MEDIATOR_INVOLVED_IN_INFLAMMATORY_RESPONSE	GOBP_PRODUCTION_OF_MOLECULAR_MEDIATOR_INVOLVED_IN_INFLAMMATORY_RESPONSE	3/109	100/18055	0.0226795	0.0797439	0.0543075	NCF1/SLAMF8/TNF	3
GOBP_CELLULAR_RESPONSE_TO_PEPTIDE	GOBP_CELLULAR_RESPONSE_TO_PEPTIDE	6/109	364/18055	0.0230605	0.0809793	0.0551488	ICAM1/IL1B/SOCS3/SRC/TNF/ZFP36L1	6
GOBP_REGULATION_OF_LEUKOCYTE_ADHESION_TO_VASCULAR_ENDOTHELIAL_CELL	GOBP_REGULATION_OF_LEUKOCYTE_ADHESION_TO_VASCULAR_ENDOTHELIAL_CELL	2/109	39/18055	0.0231423	0.0811618	0.0552731	PTAFR/TNF	2
GOBP_NEGATIVE_REGULATION_OF_MAPK_CASCADE	GOBP_NEGATIVE_REGULATION_OF_MAPK_CASCADE	4/109	179/18055	0.0232476	0.0814264	0.0554533	ATF3/GBP1/IL1B/SPRY1	4
GOBP_NEGATIVE_REGULATION_OF_CELL_DEVELOPMENT	GOBP_NEGATIVE_REGULATION_OF_CELL_DEVELOPMENT	4/109	180/18055	0.0236686	0.0827946	0.0563851	GBP1/HES1/IL1B/TNF	4
GOBP_REGULATION_OF_EPITHELIAL_TO_MESENCHYMAL_TRANSITION	GOBP_REGULATION_OF_EPITHELIAL_TO_MESENCHYMAL_TRANSITION	3/109	102/18055	0.0238759	0.0834126	0.056806	IL1B/SMAD7/SPRY1	3
GOBP_REGULATION_OF_TRANSMEMBRANE_TRANSPORT	GOBP_REGULATION_OF_TRANSMEMBRANE_TRANSPORT	8/109	580/18055	0.0242376	0.0840203	0.0572198	CCL2/CXCL11/CYBB/IL1B/MMP9/PTAFR/SCN1B/TNF	8
GOBP_NEGATIVE_REGULATION_OF_CELL_MATRIX_ADHESION	GOBP_NEGATIVE_REGULATION_OF_CELL_MATRIX_ADHESION	2/109	40/18055	0.0242657	0.0840203	0.0572198	BCL6/SRC	2
GOBP_NEGATIVE_REGULATION_OF_CELLULAR_RESPONSE_TO_INSULIN_STIMULUS	GOBP_NEGATIVE_REGULATION_OF_CELLULAR_RESPONSE_TO_INSULIN_STIMULUS	2/109	40/18055	0.0242657	0.0840203	0.0572198	IL1B/SOCS3	2
GOBP_NEGATIVE_REGULATION_OF_EPITHELIAL_TO_MESENCHYMAL_TRANSITION	GOBP_NEGATIVE_REGULATION_OF_EPITHELIAL_TO_MESENCHYMAL_TRANSITION	2/109	40/18055	0.0242657	0.0840203	0.0572198	SMAD7/SPRY1	2
GOBP_REGULATION_OF_AMINO_ACID_TRANSPORT	GOBP_REGULATION_OF_AMINO_ACID_TRANSPORT	2/109	40/18055	0.0242657	0.0840203	0.0572198	ADORA2A/TNF	2
GOBP_RESPONSE_TO_TUMOR_CELL	GOBP_RESPONSE_TO_TUMOR_CELL	2/109	40/18055	0.0242657	0.0840203	0.0572198	HAVCR2/IL4I1	2
KEGG_TRYPTOPHAN_METABOLISM	KEGG_TRYPTOPHAN_METABOLISM	2/109	40/18055	0.0242657	0.0840203	0.0572198	IL4I1/TDO2	2
GOBP_ION_TRANSPORT	GOBP_ION_TRANSPORT	16/109	1556/18055	0.0243653	0.0842582	0.0573818	ADORA2A/CCL2/CCL3/CCL4/CXCL11/CYBB/FTH1/HES1/IL1B/MMP9/PTAFR/SCN1B/SERPINE2/SGK1/SLC12A8/TNF	16
GOBP_INTERLEUKIN_8_PRODUCTION	GOBP_INTERLEUKIN_8_PRODUCTION	3/109	103/18055	0.0244867	0.0845708	0.0575947	BCL3/IL1B/TNF	3
GOBP_NOTCH_SIGNALING_PATHWAY	GOBP_NOTCH_SIGNALING_PATHWAY	4/109	182/18055	0.0245245	0.0845941	0.0576106	BCL6/HES1/MAML2/SRC	4
GOBP_NEGATIVE_REGULATION_OF_TRANSCRIPTION_BY_RNA_POLYMERASE_II	GOBP_NEGATIVE_REGULATION_OF_TRANSCRIPTION_BY_RNA_POLYMERASE_II	11/109	931/18055	0.0249305	0.0858858	0.0584903	ATF3/BCL6/BHLHE40/GLIS3/HES1/IFI16/IRF7/MSC/PARP9/SMAD7/TNF	11
GOBP_MUSCLE_CELL_MIGRATION	GOBP_MUSCLE_CELL_MIGRATION	3/109	104/18055	0.025106	0.0863812	0.0588276	IGFBP3/PDGFA/SRC	3
GOBP_CELLULAR_RESPONSE_TO_NITROGEN_COMPOUND	GOBP_CELLULAR_RESPONSE_TO_NITROGEN_COMPOUND	9/109	698/18055	0.0253697	0.0867733	0.0590947	CYBB/ICAM1/IFIT1/IL1B/PTAFR/SOCS3/SRC/TNF/ZFP36L1	9
GOBP_FOREBRAIN_NEURON_DIFFERENTIATION	GOBP_FOREBRAIN_NEURON_DIFFERENTIATION	2/109	41/18055	0.0254111	0.0867733	0.0590947	HES1/NRP2	2
GOBP_POSITIVE_REGULATION_OF_B_CELL_MEDIATED_IMMUNITY	GOBP_POSITIVE_REGULATION_OF_B_CELL_MEDIATED_IMMUNITY	2/109	41/18055	0.0254111	0.0867733	0.0590947	CD40/TNF	2
GOBP_POSITIVE_REGULATION_OF_INTERLEUKIN_10_PRODUCTION	GOBP_POSITIVE_REGULATION_OF_INTERLEUKIN_10_PRODUCTION	2/109	41/18055	0.0254111	0.0867733	0.0590947	BCL3/ISG15	2
KEGG_GRAFT_VERSUS_HOST_DISEASE	KEGG_GRAFT_VERSUS_HOST_DISEASE	2/109	41/18055	0.0254111	0.0867733	0.0590947	IL1B/TNF	2
KEGG_PORPHYRIN_AND_CHLOROPHYLL_METABOLISM	KEGG_PORPHYRIN_AND_CHLOROPHYLL_METABOLISM	2/109	41/18055	0.0254111	0.0867733	0.0590947	FTH1/HMOX1	2
GOBP_POSITIVE_REGULATION_OF_PROTEOLYSIS	GOBP_POSITIVE_REGULATION_OF_PROTEOLYSIS	6/109	373/18055	0.025605	0.0873262	0.0594712	IFI16/IL1B/SMAD7/SRC/TNF/TNFSF15	6
GOBP_NEGATIVE_REGULATION_OF_LIPID_METABOLIC_PROCESS	GOBP_NEGATIVE_REGULATION_OF_LIPID_METABOLIC_PROCESS	3/109	105/18055	0.0257337	0.087546	0.0596209	IL1B/PDGFA/TNF	3
GOBP_REGULATION_OF_BMP_SIGNALING_PATHWAY	GOBP_REGULATION_OF_BMP_SIGNALING_PATHWAY	3/109	105/18055	0.0257337	0.087546	0.0596209	HES1/SMAD7/TNFAIP6	3
GOBP_REGULATION_OF_MITOTIC_CELL_CYCLE	GOBP_REGULATION_OF_MITOTIC_CELL_CYCLE	7/109	480/18055	0.0263331	0.0893752	0.0608666	BCL6/CCL2/CDKN1A/HES1/IL1B/TNF/ZFP36L1	7
GOBP_CARDIAC_SEPTUM_DEVELOPMENT	GOBP_CARDIAC_SEPTUM_DEVELOPMENT	3/109	106/18055	0.0263698	0.0893752	0.0608666	HES1/NRP2/SMAD7	3
GOBP_REGULATION_OF_OXIDOREDUCTASE_ACTIVITY	GOBP_REGULATION_OF_OXIDOREDUCTASE_ACTIVITY	3/109	106/18055	0.0263698	0.0893752	0.0608666	IL1B/SLAMF8/TNF	3
GOBP_POSITIVE_REGULATION_OF_GLIAL_CELL_DIFFERENTIATION	GOBP_POSITIVE_REGULATION_OF_GLIAL_CELL_DIFFERENTIATION	2/109	42/18055	0.0265781	0.0894139	0.060893	HES1/SERPINE2	2
GOBP_REGULATION_OF_DEFENSE_RESPONSE_TO_VIRUS_BY_HOST	GOBP_REGULATION_OF_DEFENSE_RESPONSE_TO_VIRUS_BY_HOST	2/109	42/18055	0.0265781	0.0894139	0.060893	IL1B/PARP9	2
GOBP_REGULATION_OF_NITRIC_OXIDE_SYNTHASE_ACTIVITY	GOBP_REGULATION_OF_NITRIC_OXIDE_SYNTHASE_ACTIVITY	2/109	42/18055	0.0265781	0.0894139	0.060893	IL1B/TNF	2
GOBP_REGULATION_OF_PROTEIN_AUTOPHOSPHORYLATION	GOBP_REGULATION_OF_PROTEIN_AUTOPHOSPHORYLATION	2/109	42/18055	0.0265781	0.0894139	0.060893	PDGFA/SRC	2
GOBP_RESPONSE_TO_ELECTRICAL_STIMULUS	GOBP_RESPONSE_TO_ELECTRICAL_STIMULUS	2/109	42/18055	0.0265781	0.0894139	0.060893	SOD2/SRC	2
GOBP_VENTRICULAR_SEPTUM_MORPHOGENESIS	GOBP_VENTRICULAR_SEPTUM_MORPHOGENESIS	2/109	42/18055	0.0265781	0.0894139	0.060893	HES1/SMAD7	2
GOBP_AMEBOIDAL_TYPE_CELL_MIGRATION	GOBP_AMEBOIDAL_TYPE_CELL_MIGRATION	7/109	482/18055	0.026855	0.0902342	0.0614516	CD40/HMOX1/MMP9/NRP2/RIN2/SRC/TNF	7
GOBP_DEFENSE_RESPONSE_TO_GRAM_POSITIVE_BACTERIUM	GOBP_DEFENSE_RESPONSE_TO_GRAM_POSITIVE_BACTERIUM	3/109	107/18055	0.0270143	0.0904348	0.0615882	GBP2/HAVCR2/TNF	3
GOBP_MYELOID_LEUKOCYTE_MEDIATED_IMMUNITY	GOBP_MYELOID_LEUKOCYTE_MEDIATED_IMMUNITY	3/109	107/18055	0.0270143	0.0904348	0.0615882	CCL3/HMOX1/PTAFR	3
GOBP_POSITIVE_REGULATION_OF_LYMPHOCYTE_DIFFERENTIATION	GOBP_POSITIVE_REGULATION_OF_LYMPHOCYTE_DIFFERENTIATION	3/109	107/18055	0.0270143	0.0904348	0.0615882	BCL6/IL15RA/IL4I1	3
GOBP_REGULATION_OF_ION_TRANSMEMBRANE_TRANSPORT	GOBP_REGULATION_OF_ION_TRANSMEMBRANE_TRANSPORT	7/109	483/18055	0.0271186	0.0906726	0.0617502	CCL2/CXCL11/CYBB/MMP9/PTAFR/SCN1B/TNF	7
GOBP_POSITIVE_REGULATION_OF_I_KAPPAB_KINASE_NF_KAPPAB_SIGNALING	GOBP_POSITIVE_REGULATION_OF_I_KAPPAB_KINASE_NF_KAPPAB_SIGNALING	4/109	188/18055	0.0272039	0.0908463	0.0618685	CD40/HMOX1/IL1B/TNF	4
GOBP_ACTIVATION_OF_IMMUNE_RESPONSE	GOBP_ACTIVATION_OF_IMMUNE_RESPONSE	6/109	379/18055	0.0274018	0.0913953	0.0622423	C3AR1/GBP1/IFI16/IL1B/PLSCR1/SRC	6
GOBP_HEART_DEVELOPMENT	GOBP_HEART_DEVELOPMENT	8/109	595/18055	0.0276636	0.0921558	0.0627603	CDKN1A/HES1/MSC/NRP2/SMAD7/SOD2/SPRY1/ZFP36L1	8
GOBP_HINDBRAIN_MORPHOGENESIS	GOBP_HINDBRAIN_MORPHOGENESIS	2/109	43/18055	0.0277665	0.0921604	0.0627634	HES1/SERPINE2	2
GOBP_LIPID_EXPORT_FROM_CELL	GOBP_LIPID_EXPORT_FROM_CELL	2/109	43/18055	0.0277665	0.0921604	0.0627634	CYP19A1/IL1B	2
KEGG_TYPE_I_DIABETES_MELLITUS	KEGG_TYPE_I_DIABETES_MELLITUS	2/109	43/18055	0.0277665	0.0921604	0.0627634	IL1B/TNF	2
GOBP_ENDOTHELIAL_CELL_MIGRATION	GOBP_ENDOTHELIAL_CELL_MIGRATION	5/109	281/18055	0.0278185	0.0922207	0.0628045	CD40/HMOX1/NRP2/RIN2/TNF	5
GOBP_RESPONSE_TO_KETONE	GOBP_RESPONSE_TO_KETONE	4/109	190/18055	0.0281345	0.0931548	0.0634406	CYBB/PTAFR/SGK1/SRC	4
GOBP_DEVELOPMENT_OF_PRIMARY_FEMALE_SEXUAL_CHARACTERISTICS	GOBP_DEVELOPMENT_OF_PRIMARY_FEMALE_SEXUAL_CHARACTERISTICS	3/109	109/18055	0.0283284	0.0935697	0.0637232	CYP19A1/SRC/TNFAIP6	3
GOBP_INTEGRIN_MEDIATED_SIGNALING_PATHWAY	GOBP_INTEGRIN_MEDIATED_SIGNALING_PATHWAY	3/109	109/18055	0.0283284	0.0935697	0.0637232	ISG15/ITGA1/SRC	3
GOBP_HOMEOSTASIS_OF_NUMBER_OF_CELLS	GOBP_HOMEOSTASIS_OF_NUMBER_OF_CELLS	5/109	283/18055	0.0285626	0.0942288	0.0641721	BCL6/HMOX1/ISG15/MAFB/ZFP36L1	5
GOBP_REGULATION_OF_PROTEIN_LOCALIZATION	GOBP_REGULATION_OF_PROTEIN_LOCALIZATION	10/109	831/18055	0.0286451	0.0943869	0.0642797	ADORA2A/GBP1/IL1B/PARP9/RHBDF2/RIPOR2/RSAD2/SRC/TNF/TNFAIP6	10
GOBP_POSITIVE_REGULATION_OF_MITOTIC_NUCLEAR_DIVISION	GOBP_POSITIVE_REGULATION_OF_MITOTIC_NUCLEAR_DIVISION	2/109	44/18055	0.0289759	0.0951319	0.064787	IL1B/TNF	2
GOBP_REGULATION_OF_T_CELL_MIGRATION	GOBP_REGULATION_OF_T_CELL_MIGRATION	2/109	44/18055	0.0289759	0.0951319	0.064787	CCL20/RIPOR2	2
GOBP_TOLL_LIKE_RECEPTOR_4_SIGNALING_PATHWAY	GOBP_TOLL_LIKE_RECEPTOR_4_SIGNALING_PATHWAY	2/109	44/18055	0.0289759	0.0951319	0.064787	IFI35/OAS1	2
GOBP_DNA_BIOSYNTHETIC_PROCESS	GOBP_DNA_BIOSYNTHETIC_PROCESS	4/109	193/18055	0.0295657	0.0969513	0.0660261	CDKN1A/PDGFA/SRC/TNF	4
GOBP_POSITIVE_REGULATION_OF_ORGANIC_ACID_TRANSPORT	GOBP_POSITIVE_REGULATION_OF_ORGANIC_ACID_TRANSPORT	2/109	45/18055	0.0302062	0.0985771	0.0671333	ADORA2A/IL1B	2
GOBP_POSITIVE_REGULATION_OF_SIGNALING_RECEPTOR_ACTIVITY	GOBP_POSITIVE_REGULATION_OF_SIGNALING_RECEPTOR_ACTIVITY	2/109	45/18055	0.0302062	0.0985771	0.0671333	CCL2/NCF1	2
GOBP_REGULATION_OF_MAST_CELL_ACTIVATION	GOBP_REGULATION_OF_MAST_CELL_ACTIVATION	2/109	45/18055	0.0302062	0.0985771	0.0671333	HMOX1/PLSCR1	2
GOBP_THYMUS_DEVELOPMENT	GOBP_THYMUS_DEVELOPMENT	2/109	45/18055	0.0302062	0.0985771	0.0671333	HES1/MAFB	2
GOBP_RESPONSE_TO_STARVATION	GOBP_RESPONSE_TO_STARVATION	4/109	196/18055	0.0310395	0.101112	0.06886	ATF3/CDKN1A/EIF2AK2/IFI16	4
HALLMARK_UNFOLDED_PROTEIN_RESPONSE	HALLMARK_UNFOLDED_PROTEIN_RESPONSE	3/109	113/18055	0.0310573	0.101112	0.06886	ATF3/CCL2/IFIT1	3
GOBP_NEGATIVE_REGULATION_OF_T_CELL_DIFFERENTIATION	GOBP_NEGATIVE_REGULATION_OF_T_CELL_DIFFERENTIATION	2/109	46/18055	0.0314569	0.101926	0.0694142	BCL6/SMAD7	2
GOBP_POSITIVE_REGULATION_OF_VASCULAR_ASSOCIATED_SMOOTH_MUSCLE_CELL_PROLIFERATION	GOBP_POSITIVE_REGULATION_OF_VASCULAR_ASSOCIATED_SMOOTH_MUSCLE_CELL_PROLIFERATION	2/109	46/18055	0.0314569	0.101926	0.0694142	MMP9/TNF	2
GOBP_REGULATION_OF_HUMORAL_IMMUNE_RESPONSE	GOBP_REGULATION_OF_HUMORAL_IMMUNE_RESPONSE	2/109	46/18055	0.0314569	0.101926	0.0694142	IL1B/TNF	2
GOBP_REGULATION_OF_RELEASE_OF_CYTOCHROME_C_FROM_MITOCHONDRIA	GOBP_REGULATION_OF_RELEASE_OF_CYTOCHROME_C_FROM_MITOCHONDRIA	2/109	46/18055	0.0314569	0.101926	0.0694142	MMP9/PLAUR	2
GOBP_GLIAL_CELL_DEVELOPMENT	GOBP_GLIAL_CELL_DEVELOPMENT	3/109	115/18055	0.0324718	0.104843	0.0714003	ADORA2A/IL1B/TNF	3
GOBP_NEGATIVE_REGULATION_OF_CELLULAR_RESPONSE_TO_GROWTH_FACTOR_STIMULUS	GOBP_NEGATIVE_REGULATION_OF_CELLULAR_RESPONSE_TO_GROWTH_FACTOR_STIMULUS	3/109	115/18055	0.0324718	0.104843	0.0714003	SMAD7/SPRY1/TNFAIP6	3
GOBP_HORMONE_TRANSPORT	GOBP_HORMONE_TRANSPORT	5/109	293/18055	0.0324724	0.104843	0.0714003	CYP19A1/IL1B/IL1RN/OSM/TNF	5
GOBP_ACID_SECRETION	GOBP_ACID_SECRETION	2/109	47/18055	0.0327278	0.104922	0.071454	SGK1/TNF	2
GOBP_MEMBRANE_PROTEIN_ECTODOMAIN_PROTEOLYSIS	GOBP_MEMBRANE_PROTEIN_ECTODOMAIN_PROTEOLYSIS	2/109	47/18055	0.0327278	0.104922	0.071454	IL1B/TNF	2
GOBP_MICROGLIAL_CELL_ACTIVATION	GOBP_MICROGLIAL_CELL_ACTIVATION	2/109	47/18055	0.0327278	0.104922	0.071454	CCL3/TNF	2
GOBP_NEGATIVE_CHEMOTAXIS	GOBP_NEGATIVE_CHEMOTAXIS	2/109	47/18055	0.0327278	0.104922	0.071454	NRP2/PDGFA	2
KEGG_NOTCH_SIGNALING_PATHWAY	KEGG_NOTCH_SIGNALING_PATHWAY	2/109	47/18055	0.0327278	0.104922	0.071454	HES1/MAML2	2
KEGG_TYPE_II_DIABETES_MELLITUS	KEGG_TYPE_II_DIABETES_MELLITUS	2/109	47/18055	0.0327278	0.104922	0.071454	SOCS3/TNF	2
GOBP_PROTEIN_LOCALIZATION_TO_NUCLEUS	GOBP_PROTEIN_LOCALIZATION_TO_NUCLEUS	5/109	294/18055	0.0328809	0.105288	0.0717038	BCL3/CDKN1A/GBP2/PARP9/SRC	5
GOBP_ORGANIC_CYCLIC_COMPOUND_CATABOLIC_PROCESS	GOBP_ORGANIC_CYCLIC_COMPOUND_CATABOLIC_PROCESS	7/109	504/18055	0.0330692	0.105649	0.0719494	CYP19A1/HMOX1/IL4I1/ISG20/OAS2/TDO2/ZFP36L1	7
HALLMARK_KRAS_SIGNALING_DN	HALLMARK_KRAS_SIGNALING_DN	4/109	200/18055	0.033071	0.105649	0.0719494	IFI44L/MX1/RSAD2/SGK1	4
GOBP_ENDOTHELIAL_CELL_PROLIFERATION	GOBP_ENDOTHELIAL_CELL_PROLIFERATION	4/109	201/18055	0.0335908	0.106921	0.072816	CCL2/HMOX1/NRP2/TNF	4
GOBP_GLUCOSE_METABOLIC_PROCESS	GOBP_GLUCOSE_METABOLIC_PROCESS	4/109	201/18055	0.0335908	0.106921	0.072816	ATF3/OAS1/SRC/TNF	4
GOBP_POSITIVE_REGULATION_OF_TRANSPORTER_ACTIVITY	GOBP_POSITIVE_REGULATION_OF_TRANSPORTER_ACTIVITY	3/109	117/18055	0.0339195	0.106921	0.072816	CCL2/PTAFR/SGK1	3
GOBP_REGULATION_OF_OSSIFICATION	GOBP_REGULATION_OF_OSSIFICATION	3/109	117/18055	0.0339195	0.106921	0.072816	CCL3/ISG15/SMAD7	3
GOBP_AUTONOMIC_NERVOUS_SYSTEM_DEVELOPMENT	GOBP_AUTONOMIC_NERVOUS_SYSTEM_DEVELOPMENT	2/109	48/18055	0.0340186	0.106921	0.072816	HES1/NRP2	2
GOBP_CELLULAR_RESPONSE_TO_AMYLOID_BETA	GOBP_CELLULAR_RESPONSE_TO_AMYLOID_BETA	2/109	48/18055	0.0340186	0.106921	0.072816	ICAM1/TNF	2
GOBP_EXOCRINE_SYSTEM_DEVELOPMENT	GOBP_EXOCRINE_SYSTEM_DEVELOPMENT	2/109	48/18055	0.0340186	0.106921	0.072816	PDGFA/TNF	2
GOBP_POSITIVE_REGULATION_OF_FIBROBLAST_PROLIFERATION	GOBP_POSITIVE_REGULATION_OF_FIBROBLAST_PROLIFERATION	2/109	48/18055	0.0340186	0.106921	0.072816	CDKN1A/PDGFA	2
GOBP_POSITIVE_REGULATION_OF_NOTCH_SIGNALING_PATHWAY	GOBP_POSITIVE_REGULATION_OF_NOTCH_SIGNALING_PATHWAY	2/109	48/18055	0.0340186	0.106921	0.072816	HES1/SRC	2
GOBP_REGULATION_OF_ENDOTHELIAL_CELL_DIFFERENTIATION	GOBP_REGULATION_OF_ENDOTHELIAL_CELL_DIFFERENTIATION	2/109	48/18055	0.0340186	0.106921	0.072816	IL1B/TNF	2
GOBP_REGULATION_OF_P38MAPK_CASCADE	GOBP_REGULATION_OF_P38MAPK_CASCADE	2/109	48/18055	0.0340186	0.106921	0.072816	IL1B/NCF1	2
GOBP_REGULATION_OF_PLATELET_ACTIVATION	GOBP_REGULATION_OF_PLATELET_ACTIVATION	2/109	48/18055	0.0340186	0.106921	0.072816	PDGFA/SERPINE2	2
GOBP_REGULATION_OF_VASCULAR_PERMEABILITY	GOBP_REGULATION_OF_VASCULAR_PERMEABILITY	2/109	48/18055	0.0340186	0.106921	0.072816	ADORA2A/SRC	2
KEGG_INTESTINAL_IMMUNE_NETWORK_FOR_IGA_PRODUCTION	KEGG_INTESTINAL_IMMUNE_NETWORK_FOR_IGA_PRODUCTION	2/109	48/18055	0.0340186	0.106921	0.072816	CD40/IL15RA	2
GOBP_POSITIVE_REGULATION_OF_CELL_DEVELOPMENT	GOBP_POSITIVE_REGULATION_OF_CELL_DEVELOPMENT	5/109	297/18055	0.0341256	0.107134	0.0729608	HES1/IL1B/SERPINE2/SMAD7/TNF	5
GOBP_RHYTHMIC_PROCESS	GOBP_RHYTHMIC_PROCESS	5/109	298/18055	0.034547	0.108332	0.0737767	ADORA2A/BHLHE40/SRC/TNF/TNFAIP6	5
GOBP_REGULATION_OF_STRESS_ACTIVATED_PROTEIN_KINASE_SIGNALING_CASCADE	GOBP_REGULATION_OF_STRESS_ACTIVATED_PROTEIN_KINASE_SIGNALING_CASCADE	4/109	203/18055	0.0346447	0.108514	0.0739004	EIF2AK2/IL1B/NCF1/TNF	4
GOBP_NEGATIVE_REGULATION_OF_NUCLEOBASE_CONTAINING_COMPOUND_METABOLIC_PROCESS	GOBP_NEGATIVE_REGULATION_OF_NUCLEOBASE_CONTAINING_COMPOUND_METABOLIC_PROCESS	15/109	1495/18055	0.0350041	0.109514	0.0745813	ATF3/BCL3/BCL6/BHLHE40/CDKN1A/GLIS3/HES1/IFI16/IRF7/MSC/PARP14/PARP9/SMAD7/SRC/TNF	15
GOBP_OVULATION_CYCLE_PROCESS	GOBP_OVULATION_CYCLE_PROCESS	2/109	49/18055	0.0353291	0.110025	0.0749296	SRC/TNFAIP6	2
GOBP_POSITIVE_REGULATION_OF_RECEPTOR_SIGNALING_PATHWAY_VIA_STAT	GOBP_POSITIVE_REGULATION_OF_RECEPTOR_SIGNALING_PATHWAY_VIA_STAT	2/109	49/18055	0.0353291	0.110025	0.0749296	HES1/TNF	2
GOBP_REGULATION_OF_LEUKOCYTE_DEGRANULATION	GOBP_REGULATION_OF_LEUKOCYTE_DEGRANULATION	2/109	49/18055	0.0353291	0.110025	0.0749296	HMOX1/PTAFR	2
GOBP_RESPONSE_TO_NICOTINE	GOBP_RESPONSE_TO_NICOTINE	2/109	49/18055	0.0353291	0.110025	0.0749296	HMOX1/TNF	2
GOBP_TISSUE_MORPHOGENESIS	GOBP_TISSUE_MORPHOGENESIS	8/109	625/18055	0.0355015	0.110435	0.0752092	HES1/NRP2/PDGFA/SMAD7/SOCS3/SPRY1/SRC/TNF	8
GOBP_INSULIN_RECEPTOR_SIGNALING_PATHWAY	GOBP_INSULIN_RECEPTOR_SIGNALING_PATHWAY	3/109	120/18055	0.0361533	0.112207	0.0764155	IL1B/SOCS3/SRC	3
GOBP_RESPONSE_TO_ETHANOL	GOBP_RESPONSE_TO_ETHANOL	3/109	120/18055	0.0361533	0.112207	0.0764155	CYBB/SOD2/TNF	3
GOBP_ADHERENS_JUNCTION_ORGANIZATION	GOBP_ADHERENS_JUNCTION_ORGANIZATION	2/109	50/18055	0.0366589	0.113004	0.0769584	SMAD7/SRC	2
GOBP_FOREBRAIN_GENERATION_OF_NEURONS	GOBP_FOREBRAIN_GENERATION_OF_NEURONS	2/109	50/18055	0.0366589	0.113004	0.0769584	HES1/NRP2	2
GOBP_LUNG_MORPHOGENESIS	GOBP_LUNG_MORPHOGENESIS	2/109	50/18055	0.0366589	0.113004	0.0769584	SPRY1/TNF	2
GOBP_NEGATIVE_REGULATION_OF_LEUKOCYTE_APOPTOTIC_PROCESS	GOBP_NEGATIVE_REGULATION_OF_LEUKOCYTE_APOPTOTIC_PROCESS	2/109	50/18055	0.0366589	0.113004	0.0769584	BCL6/IRF7	2
GOBP_POSITIVE_REGULATION_OF_EXTRINSIC_APOPTOTIC_SIGNALING_PATHWAY	GOBP_POSITIVE_REGULATION_OF_EXTRINSIC_APOPTOTIC_SIGNALING_PATHWAY	2/109	50/18055	0.0366589	0.113004	0.0769584	ATF3/TNF	2
GOBP_REGULATION_OF_CD4_POSITIVE_ALPHA_BETA_T_CELL_DIFFERENTIATION	GOBP_REGULATION_OF_CD4_POSITIVE_ALPHA_BETA_T_CELL_DIFFERENTIATION	2/109	50/18055	0.0366589	0.113004	0.0769584	BCL6/SMAD7	2
GOBP_CELL_CELL_JUNCTION_ORGANIZATION	GOBP_CELL_CELL_JUNCTION_ORGANIZATION	4/109	207/18055	0.03681	0.113213	0.0771011	IL1B/SMAD7/SRC/TNF	4
GOBP_CELLULAR_RESPONSE_TO_INSULIN_STIMULUS	GOBP_CELLULAR_RESPONSE_TO_INSULIN_STIMULUS	4/109	207/18055	0.03681	0.113213	0.0771011	IL1B/SOCS3/SRC/ZFP36L1	4
GOBP_EPITHELIAL_CELL_DEVELOPMENT	GOBP_EPITHELIAL_CELL_DEVELOPMENT	4/109	208/18055	0.0373632	0.114786	0.0781717	ICAM1/IL1B/SRC/TNF	4
GOBP_REGULATION_OF_CELL_MORPHOGENESIS	GOBP_REGULATION_OF_CELL_MORPHOGENESIS	5/109	305/18055	0.0375873	0.115214	0.0784637	CCL2/CCL3/GBP1/RND3/SRC	5
GOBP_REGULATION_OF_TRANSPORTER_ACTIVITY	GOBP_REGULATION_OF_TRANSPORTER_ACTIVITY	5/109	305/18055	0.0375873	0.115214	0.0784637	CCL2/MMP9/PTAFR/SCN1B/SGK1	5
GOBP_NEGATIVE_REGULATION_OF_PROTEIN_SERINE_THREONINE_KINASE_ACTIVITY	GOBP_NEGATIVE_REGULATION_OF_PROTEIN_SERINE_THREONINE_KINASE_ACTIVITY	3/109	122/18055	0.0376836	0.11538	0.0785762	CDKN1A/IL1B/SPRY1	3
GOBP_NEGATIVE_REGULATION_OF_NEURON_DEATH	GOBP_NEGATIVE_REGULATION_OF_NEURON_DEATH	4/109	209/18055	0.0379213	0.115464	0.0786338	ADORA2A/CCL2/HMOX1/SOD2	4
GOBP_DETECTION_OF_MECHANICAL_STIMULUS	GOBP_DETECTION_OF_MECHANICAL_STIMULUS	2/109	51/18055	0.0380078	0.115464	0.0786338	SERPINE2/TNF	2
GOBP_GLIAL_CELL_MIGRATION	GOBP_GLIAL_CELL_MIGRATION	2/109	51/18055	0.0380078	0.115464	0.0786338	CCL2/CCL3	2
GOBP_NEGATIVE_REGULATION_OF_OSTEOBLAST_DIFFERENTIATION	GOBP_NEGATIVE_REGULATION_OF_OSTEOBLAST_DIFFERENTIATION	2/109	51/18055	0.0380078	0.115464	0.0786338	TNF/TNFAIP6	2
GOBP_REGULATION_OF_MORPHOGENESIS_OF_A_BRANCHING_STRUCTURE	GOBP_REGULATION_OF_MORPHOGENESIS_OF_A_BRANCHING_STRUCTURE	2/109	51/18055	0.0380078	0.115464	0.0786338	PDGFA/TNF	2
GOBP_REGULATION_OF_STEM_CELL_PROLIFERATION	GOBP_REGULATION_OF_STEM_CELL_PROLIFERATION	2/109	51/18055	0.0380078	0.115464	0.0786338	EIF2AK2/ZFP36L1	2
GOBP_VIRAL_TRANSCRIPTION	GOBP_VIRAL_TRANSCRIPTION	2/109	51/18055	0.0380078	0.115464	0.0786338	CCL3/CCL4	2
GOBP_TISSUE_DEVELOPMENT	GOBP_TISSUE_DEVELOPMENT	18/109	1916/18055	0.0380862	0.115573	0.0787081	ATF3/CCL3/HES1/ICAM1/IL1B/ISG15/MMP9/MSC/NRP2/PDGFA/RIPOR2/SERPINE2/SMAD7/SOCS3/SPRY1/SRC/TNF/ZFP36L1	18
GOBP_GLAND_MORPHOGENESIS	GOBP_GLAND_MORPHOGENESIS	3/109	123/18055	0.0384611	0.116193	0.0791305	PDGFA/SRC/TNF	3
GOBP_HEMATOPOIETIC_PROGENITOR_CELL_DIFFERENTIATION	GOBP_HEMATOPOIETIC_PROGENITOR_CELL_DIFFERENTIATION	3/109	123/18055	0.0384611	0.116193	0.0791305	EIF2AK2/HES1/OSM	3
GOBP_NEGATIVE_REGULATION_OF_DNA_METABOLIC_PROCESS	GOBP_NEGATIVE_REGULATION_OF_DNA_METABOLIC_PROCESS	3/109	123/18055	0.0384611	0.116193	0.0791305	BCL6/CDKN1A/SRC	3
GOBP_REGULATION_OF_CELL_MATRIX_ADHESION	GOBP_REGULATION_OF_CELL_MATRIX_ADHESION	3/109	123/18055	0.0384611	0.116193	0.0791305	BCL6/RIN2/SRC	3
GOBP_FEMALE_SEX_DIFFERENTIATION	GOBP_FEMALE_SEX_DIFFERENTIATION	3/109	124/18055	0.0392468	0.1183	0.0805652	CYP19A1/SRC/TNFAIP6	3
GOBP_EPHRIN_RECEPTOR_SIGNALING_PATHWAY	GOBP_EPHRIN_RECEPTOR_SIGNALING_PATHWAY	2/109	52/18055	0.0393755	0.1183	0.0805652	MMP9/SRC	2
GOBP_NEGATIVE_REGULATION_OF_COAGULATION	GOBP_NEGATIVE_REGULATION_OF_COAGULATION	2/109	52/18055	0.0393755	0.1183	0.0805652	PDGFA/SERPINE2	2
GOBP_NEGATIVE_REGULATION_OF_DNA_BINDING	GOBP_NEGATIVE_REGULATION_OF_DNA_BINDING	2/109	52/18055	0.0393755	0.1183	0.0805652	HMOX1/IFI16	2
GOBP_SOMATIC_DIVERSIFICATION_OF_IMMUNOGLOBULINS_INVOLVED_IN_IMMUNE_RESPONSE	GOBP_SOMATIC_DIVERSIFICATION_OF_IMMUNOGLOBULINS_INVOLVED_IN_IMMUNE_RESPONSE	2/109	52/18055	0.0393755	0.1183	0.0805652	BCL6/CD40	2
GOBP_REGULATION_OF_DNA_TEMPLATED_TRANSCRIPTION_IN_RESPONSE_TO_STRESS	GOBP_REGULATION_OF_DNA_TEMPLATED_TRANSCRIPTION_IN_RESPONSE_TO_STRESS	2/109	53/18055	0.0407617	0.12233	0.0833097	ATF3/HMOX1	2
GOBP_CARDIAC_CHAMBER_MORPHOGENESIS	GOBP_CARDIAC_CHAMBER_MORPHOGENESIS	3/109	126/18055	0.0408425	0.122438	0.083383	HES1/NRP2/SMAD7	3
GOBP_CELLULAR_RESPONSE_TO_CAMP	GOBP_CELLULAR_RESPONSE_TO_CAMP	2/109	54/18055	0.0421662	0.126116	0.0858883	PTAFR/ZFP36L1	2
GOBP_NEGATIVE_REGULATION_OF_EPITHELIAL_CELL_APOPTOTIC_PROCESS	GOBP_NEGATIVE_REGULATION_OF_EPITHELIAL_CELL_APOPTOTIC_PROCESS	2/109	54/18055	0.0421662	0.126116	0.0858883	HMOX1/ICAM1	2
GOBP_REGULATION_OF_CELLULAR_RESPONSE_TO_GROWTH_FACTOR_STIMULUS	GOBP_REGULATION_OF_CELLULAR_RESPONSE_TO_GROWTH_FACTOR_STIMULUS	5/109	315/18055	0.0422085	0.126116	0.0858883	HES1/IL1B/SMAD7/SPRY1/TNFAIP6	5
GOBP_NEGATIVE_REGULATION_OF_ESTABLISHMENT_OF_PROTEIN_LOCALIZATION	GOBP_NEGATIVE_REGULATION_OF_ESTABLISHMENT_OF_PROTEIN_LOCALIZATION	3/109	128/18055	0.0424708	0.126607	0.0862226	IL1B/RHBDF2/RSAD2	3
GOBP_RESPONSE_TO_HYDROGEN_PEROXIDE	GOBP_RESPONSE_TO_HYDROGEN_PEROXIDE	3/109	128/18055	0.0424708	0.126607	0.0862226	HMOX1/SOD2/SRC	3
GOBP_REGULATION_OF_CELL_SUBSTRATE_ADHESION	GOBP_REGULATION_OF_CELL_SUBSTRATE_ADHESION	4/109	217/18055	0.0425586	0.126607	0.0862226	BCL6/GBP1/RIN2/SRC	4
GOBP_STEM_CELL_DIFFERENTIATION	GOBP_STEM_CELL_DIFFERENTIATION	4/109	217/18055	0.0425586	0.126607	0.0862226	EIF2AK2/HES1/NRP2/OSM	4
GOBP_REGULATION_OF_ANIMAL_ORGAN_MORPHOGENESIS	GOBP_REGULATION_OF_ANIMAL_ORGAN_MORPHOGENESIS	3/109	129/18055	0.043297	0.128663	0.0876228	PDGFA/SPRY1/TNF	3
GOBP_CALCIUM_ION_TRANSPORT	GOBP_CALCIUM_ION_TRANSPORT	6/109	424/18055	0.0435707	0.128688	0.0876397	ADORA2A/CCL2/CCL3/CCL4/CXCL11/HES1	6
GOBP_HYDROGEN_PEROXIDE_METABOLIC_PROCESS	GOBP_HYDROGEN_PEROXIDE_METABOLIC_PROCESS	2/109	55/18055	0.0435887	0.128688	0.0876397	CYBB/SOD2	2
GOBP_NEGATIVE_REGULATION_OF_LYMPHOCYTE_DIFFERENTIATION	GOBP_NEGATIVE_REGULATION_OF_LYMPHOCYTE_DIFFERENTIATION	2/109	55/18055	0.0435887	0.128688	0.0876397	BCL6/SMAD7	2
GOBP_PLATELET_DERIVED_GROWTH_FACTOR_RECEPTOR_SIGNALING_PATHWAY	GOBP_PLATELET_DERIVED_GROWTH_FACTOR_RECEPTOR_SIGNALING_PATHWAY	2/109	55/18055	0.0435887	0.128688	0.0876397	PDGFA/SRC	2
GOBP_POSITIVE_REGULATION_OF_MYELOID_LEUKOCYTE_DIFFERENTIATION	GOBP_POSITIVE_REGULATION_OF_MYELOID_LEUKOCYTE_DIFFERENTIATION	2/109	55/18055	0.0435887	0.128688	0.0876397	TNF/ZFP36L1	2
GOBP_POSITIVE_REGULATION_OF_PROTEIN_TYROSINE_KINASE_ACTIVITY	GOBP_POSITIVE_REGULATION_OF_PROTEIN_TYROSINE_KINASE_ACTIVITY	2/109	55/18055	0.0435887	0.128688	0.0876397	NCF1/SRC	2
GOBP_LEUKOCYTE_MEDIATED_CYTOTOXICITY	GOBP_LEUKOCYTE_MEDIATED_CYTOTOXICITY	3/109	130/18055	0.0441313	0.130008	0.0885388	HAVCR2/ICAM1/SLAMF7	3
GOBP_REGULATION_OF_DEPHOSPHORYLATION	GOBP_REGULATION_OF_DEPHOSPHORYLATION	3/109	130/18055	0.0441313	0.130008	0.0885388	ITGA1/SRC/TNF	3
GOBP_EPITHELIUM_DEVELOPMENT	GOBP_EPITHELIUM_DEVELOPMENT	12/109	1149/18055	0.0443095	0.130392	0.0888003	HES1/ICAM1/IL1B/MMP9/PDGFA/SERPINE2/SMAD7/SOCS3/SPRY1/SRC/TNF/ZFP36L1	12
GOBP_CELLULAR_RESPONSE_TO_INORGANIC_SUBSTANCE	GOBP_CELLULAR_RESPONSE_TO_INORGANIC_SUBSTANCE	4/109	220/18055	0.0443768	0.13045	0.0888394	CYBB/HMOX1/MMP9/NCF1	4
GOBP_LEUKOCYTE_ADHESION_TO_VASCULAR_ENDOTHELIAL_CELL	GOBP_LEUKOCYTE_ADHESION_TO_VASCULAR_ENDOTHELIAL_CELL	2/109	56/18055	0.0450289	0.131798	0.0897574	PTAFR/TNF	2
GOBP_POSITIVE_REGULATION_OF_CELLULAR_CARBOHYDRATE_METABOLIC_PROCESS	GOBP_POSITIVE_REGULATION_OF_CELLULAR_CARBOHYDRATE_METABOLIC_PROCESS	2/109	56/18055	0.0450289	0.131798	0.0897574	PTAFR/SRC	2
GOBP_REGULATION_OF_BIOLOGICAL_PROCESS_INVOLVED_IN_SYMBIOTIC_INTERACTION	GOBP_REGULATION_OF_BIOLOGICAL_PROCESS_INVOLVED_IN_SYMBIOTIC_INTERACTION	2/109	56/18055	0.0450289	0.131798	0.0897574	CXCL8/IFITM1	2
GOBP_RESPONSE_TO_GAMMA_RADIATION	GOBP_RESPONSE_TO_GAMMA_RADIATION	2/109	56/18055	0.0450289	0.131798	0.0897574	CDKN1A/SOD2	2
GOBP_IMMUNE_RESPONSE_REGULATING_CELL_SURFACE_RECEPTOR_SIGNALING_PATHWAY	GOBP_IMMUNE_RESPONSE_REGULATING_CELL_SURFACE_RECEPTOR_SIGNALING_PATHWAY	5/109	321/18055	0.0451395	0.13198	0.0898813	C3AR1/CD40/GBP1/PLSCR1/SRC	5
GOBP_POSITIVE_REGULATION_OF_NEUROGENESIS	GOBP_POSITIVE_REGULATION_OF_NEUROGENESIS	4/109	222/18055	0.045613	0.133079	0.0906297	HES1/IL1B/SERPINE2/TNF	4
GOBP_REGULATION_OF_CELL_PROJECTION_ASSEMBLY	GOBP_REGULATION_OF_CELL_PROJECTION_ASSEMBLY	4/109	222/18055	0.045613	0.133079	0.0906297	ICAM1/RIPOR2/SRC/TBC1D2	4
GOBP_REGULATION_OF_TRANS_SYNAPTIC_SIGNALING	GOBP_REGULATION_OF_TRANS_SYNAPTIC_SIGNALING	6/109	429/18055	0.0456713	0.133106	0.0906485	ADORA2A/CCL2/IL1B/SERPINE2/SRC/TNF	6
GOBP_EMBRYO_IMPLANTATION	GOBP_EMBRYO_IMPLANTATION	2/109	57/18055	0.0464865	0.134762	0.0917758	IL1B/MMP9	2
GOBP_OVARIAN_FOLLICLE_DEVELOPMENT	GOBP_OVARIAN_FOLLICLE_DEVELOPMENT	2/109	57/18055	0.0464865	0.134762	0.0917758	SRC/TNFAIP6	2
GOBP_PROTEIN_HOMOTETRAMERIZATION	GOBP_PROTEIN_HOMOTETRAMERIZATION	2/109	57/18055	0.0464865	0.134762	0.0917758	SOD2/TDO2	2
GOBP_REGULATION_OF_MONOOXYGENASE_ACTIVITY	GOBP_REGULATION_OF_MONOOXYGENASE_ACTIVITY	2/109	57/18055	0.0464865	0.134762	0.0917758	IL1B/TNF	2
GOBP_REGULATION_OF_PHOSPHATIDYLINOSITOL_3_KINASE_ACTIVITY	GOBP_REGULATION_OF_PHOSPHATIDYLINOSITOL_3_KINASE_ACTIVITY	2/109	57/18055	0.0464865	0.134762	0.0917758	SOCS3/SRC	2
GOBP_REGULATION_OF_WOUND_HEALING	GOBP_REGULATION_OF_WOUND_HEALING	3/109	133/18055	0.0466822	0.135185	0.0920642	PDGFA/SERPINE2/TNF	3
GOBP_POSITIVE_REGULATION_OF_APOPTOTIC_SIGNALING_PATHWAY	GOBP_POSITIVE_REGULATION_OF_APOPTOTIC_SIGNALING_PATHWAY	3/109	134/18055	0.0475485	0.137547	0.093673	ADORA2A/ATF3/TNF	3
GOBP_ACTIVATION_OF_INNATE_IMMUNE_RESPONSE	GOBP_ACTIVATION_OF_INNATE_IMMUNE_RESPONSE	2/109	58/18055	0.0479614	0.137864	0.0938885	IFI16/SRC	2
GOBP_CELL_DIFFERENTIATION_INVOLVED_IN_KIDNEY_DEVELOPMENT	GOBP_CELL_DIFFERENTIATION_INVOLVED_IN_KIDNEY_DEVELOPMENT	2/109	58/18055	0.0479614	0.137864	0.0938885	HES1/MMP9	2
GOBP_MEMBRANE_PROTEIN_PROTEOLYSIS	GOBP_MEMBRANE_PROTEIN_PROTEOLYSIS	2/109	58/18055	0.0479614	0.137864	0.0938885	IL1B/TNF	2
GOBP_NEGATIVE_REGULATION_OF_BMP_SIGNALING_PATHWAY	GOBP_NEGATIVE_REGULATION_OF_BMP_SIGNALING_PATHWAY	2/109	58/18055	0.0479614	0.137864	0.0938885	SMAD7/TNFAIP6	2
GOBP_NEGATIVE_REGULATION_OF_PEPTIDYL_TYROSINE_PHOSPHORYLATION	GOBP_NEGATIVE_REGULATION_OF_PEPTIDYL_TYROSINE_PHOSPHORYLATION	2/109	58/18055	0.0479614	0.137864	0.0938885	PARP14/SOCS3	2
GOBP_VASCULAR_ENDOTHELIAL_GROWTH_FACTOR_RECEPTOR_SIGNALING_PATHWAY	GOBP_VASCULAR_ENDOTHELIAL_GROWTH_FACTOR_RECEPTOR_SIGNALING_PATHWAY	2/109	58/18055	0.0479614	0.137864	0.0938885	IL1B/SRC	2
GOBP_MAMMARY_GLAND_DEVELOPMENT	GOBP_MAMMARY_GLAND_DEVELOPMENT	3/109	135/18055	0.0484226	0.13875	0.0944924	CYP19A1/OAS2/SRC	3
GOBP_NEGATIVE_REGULATION_OF_TRANSMEMBRANE_RECEPTOR_PROTEIN_SERINE_THREONINE_KINASE_SIGNALING_PATHWAY	GOBP_NEGATIVE_REGULATION_OF_TRANSMEMBRANE_RECEPTOR_PROTEIN_SERINE_THREONINE_KINASE_SIGNALING_PATHWAY	3/109	135/18055	0.0484226	0.13875	0.0944924	SMAD7/SPRY1/TNFAIP6	3
GOBP_REGULATION_OF_OSTEOBLAST_DIFFERENTIATION	GOBP_REGULATION_OF_OSTEOBLAST_DIFFERENTIATION	3/109	135/18055	0.0484226	0.13875	0.0944924	IFITM1/TNF/TNFAIP6	3
GOBP_RESPONSE_TO_OXIDATIVE_STRESS	GOBP_RESPONSE_TO_OXIDATIVE_STRESS	6/109	436/18055	0.0487173	0.139448	0.0949675	HMOX1/MMP9/NCF1/SOD2/SRC/TNF	6
GOBP_RESPONSE_TO_CARBOHYDRATE	GOBP_RESPONSE_TO_CARBOHYDRATE	4/109	227/18055	0.0487872	0.139502	0.095004	ICAM1/IL1B/SOD2/ZFP36L1	4
GOBP_CELLULAR_HOMEOSTASIS	GOBP_CELLULAR_HOMEOSTASIS	10/109	912/18055	0.0488821	0.139626	0.0950889	C3AR1/CCL2/CCL3/CD40/CXCL11/FTH1/HMOX1/ICAM1/SLAMF8/SLC12A8	10
GOBP_POSITIVE_REGULATION_OF_CELL_CYCLE	GOBP_POSITIVE_REGULATION_OF_CELL_CYCLE	5/109	329/18055	0.0492333	0.140375	0.0955988	HES1/IL1B/PLSCR1/SRC/TNF	5
GOBP_CELLULAR_RESPONSE_TO_CORTICOSTEROID_STIMULUS	GOBP_CELLULAR_RESPONSE_TO_CORTICOSTEROID_STIMULUS	2/109	59/18055	0.0494533	0.140375	0.0955988	SGK1/ZFP36L1	2
GOBP_NEGATIVE_REGULATION_OF_FAT_CELL_DIFFERENTIATION	GOBP_NEGATIVE_REGULATION_OF_FAT_CELL_DIFFERENTIATION	2/109	59/18055	0.0494533	0.140375	0.0955988	SOD2/TNF	2
GOBP_POSITIVE_REGULATION_OF_NUCLEAR_DIVISION	GOBP_POSITIVE_REGULATION_OF_NUCLEAR_DIVISION	2/109	59/18055	0.0494533	0.140375	0.0955988	IL1B/TNF	2
GOBP_POSITIVE_REGULATION_OF_OXIDOREDUCTASE_ACTIVITY	GOBP_POSITIVE_REGULATION_OF_OXIDOREDUCTASE_ACTIVITY	2/109	59/18055	0.0494533	0.140375	0.0955988	IL1B/TNF	2
GOBP_REGULATION_OF_PHOSPHOPROTEIN_PHOSPHATASE_ACTIVITY	GOBP_REGULATION_OF_PHOSPHOPROTEIN_PHOSPHATASE_ACTIVITY	2/109	59/18055	0.0494533	0.140375	0.0955988	ITGA1/TNF	2
GOBP_MAINTENANCE_OF_LOCATION	GOBP_MAINTENANCE_OF_LOCATION	5/109	330/18055	0.04976	0.141099	0.0960917	CCL3/CXCL11/FTH1/IL1B/TNF	5
GOBP_EPITHELIAL_CELL_DIFFERENTIATION	GOBP_EPITHELIAL_CELL_DIFFERENTIATION	8/109	670/18055	0.0498924	0.141327	0.0962472	HES1/ICAM1/IL1B/MMP9/SPRY1/SRC/TNF/ZFP36L1	8
GOBP_NEGATIVE_REGULATION_OF_HORMONE_SECRETION	GOBP_NEGATIVE_REGULATION_OF_HORMONE_SECRETION	2/109	60/18055	0.0509618	0.143908	0.0980045	IL1B/OSM	2
GOBP_NEGATIVE_REGULATION_OF_MAP_KINASE_ACTIVITY	GOBP_NEGATIVE_REGULATION_OF_MAP_KINASE_ACTIVITY	2/109	60/18055	0.0509618	0.143908	0.0980045	IL1B/SPRY1	2
GOBP_REGULATION_OF_MYELOID_LEUKOCYTE_MEDIATED_IMMUNITY	GOBP_REGULATION_OF_MYELOID_LEUKOCYTE_MEDIATED_IMMUNITY	2/109	60/18055	0.0509618	0.143908	0.0980045	HMOX1/PTAFR	2
GOBP_ENDOTHELIUM_DEVELOPMENT	GOBP_ENDOTHELIUM_DEVELOPMENT	3/109	138/18055	0.0510924	0.144127	0.098154	ICAM1/IL1B/TNF	3
GOBP_DEVELOPMENT_OF_PRIMARY_SEXUAL_CHARACTERISTICS	GOBP_DEVELOPMENT_OF_PRIMARY_SEXUAL_CHARACTERISTICS	4/109	231/18055	0.0514128	0.144731	0.0985654	CYP19A1/PDGFA/SRC/TNFAIP6	4
GOBP_POSITIVE_REGULATION_OF_DNA_METABOLIC_PROCESS	GOBP_POSITIVE_REGULATION_OF_DNA_METABOLIC_PROCESS	4/109	231/18055	0.0514128	0.144731	0.0985654	CD40/PARP9/SRC/TNF	4
GOBP_REGULATION_OF_G_PROTEIN_COUPLED_RECEPTOR_SIGNALING_PATHWAY	GOBP_REGULATION_OF_G_PROTEIN_COUPLED_RECEPTOR_SIGNALING_PATHWAY	3/109	139/18055	0.051998	0.146077	0.0994818	CXCL8/MGLL/RGS16	3
GOBP_TRANSITION_METAL_ION_HOMEOSTASIS	GOBP_TRANSITION_METAL_ION_HOMEOSTASIS	3/109	139/18055	0.051998	0.146077	0.0994818	FTH1/HMOX1/SOD2	3
GOBP_CORTICAL_CYTOSKELETON_ORGANIZATION	GOBP_CORTICAL_CYTOSKELETON_ORGANIZATION	2/109	61/18055	0.0524868	0.146844	0.100005	RND3/TNF	2
GOBP_POSITIVE_REGULATION_OF_DEPHOSPHORYLATION	GOBP_POSITIVE_REGULATION_OF_DEPHOSPHORYLATION	2/109	61/18055	0.0524868	0.146844	0.100005	ITGA1/SRC	2
GOBP_REGULATION_OF_LIPID_CATABOLIC_PROCESS	GOBP_REGULATION_OF_LIPID_CATABOLIC_PROCESS	2/109	61/18055	0.0524868	0.146844	0.100005	IL1B/TNF	2
GOBP_REGULATION_OF_NEUROTRANSMITTER_RECEPTOR_ACTIVITY	GOBP_REGULATION_OF_NEUROTRANSMITTER_RECEPTOR_ACTIVITY	2/109	61/18055	0.0524868	0.146844	0.100005	CCL2/SRC	2
GOBP_POSITIVE_REGULATION_OF_PROTEIN_LOCALIZATION	GOBP_POSITIVE_REGULATION_OF_PROTEIN_LOCALIZATION	6/109	445/18055	0.0528149	0.147578	0.100504	ADORA2A/IL1B/PARP9/SRC/TNF/TNFAIP6	6
GOBP_KIDNEY_EPITHELIUM_DEVELOPMENT	GOBP_KIDNEY_EPITHELIUM_DEVELOPMENT	3/109	140/18055	0.0529114	0.147578	0.100504	HES1/SMAD7/SPRY1	3
GOBP_REGULATION_OF_REGULATED_SECRETORY_PATHWAY	GOBP_REGULATION_OF_REGULATED_SECRETORY_PATHWAY	3/109	140/18055	0.0529114	0.147578	0.100504	ADORA2A/HMOX1/PTAFR	3
GOBP_REGULATION_OF_HORMONE_SECRETION	GOBP_REGULATION_OF_HORMONE_SECRETION	4/109	234/18055	0.053432	0.148878	0.101389	CYP19A1/IL1B/OSM/TNF	4
GOBP_POSITIVE_REGULATION_OF_TRANSLATION	GOBP_POSITIVE_REGULATION_OF_TRANSLATION	3/109	141/18055	0.0538325	0.149687	0.101941	BCL3/PTAFR/TNF	3
GOBP_REGULATION_OF_JNK_CASCADE	GOBP_REGULATION_OF_JNK_CASCADE	3/109	141/18055	0.0538325	0.149687	0.101941	IL1B/NCF1/TNF	3
GOBP_CATION_TRANSPORT	GOBP_CATION_TRANSPORT	12/109	1186/18055	0.053996	0.149772	0.101998	ADORA2A/CCL2/CCL3/CCL4/CXCL11/FTH1/HES1/MMP9/SCN1B/SERPINE2/SGK1/SLC12A8	12
GOBP_POSITIVE_REGULATION_OF_INTERLEUKIN_8_PRODUCTION	GOBP_POSITIVE_REGULATION_OF_INTERLEUKIN_8_PRODUCTION	2/109	62/18055	0.0540279	0.149772	0.101998	IL1B/TNF	2
GOBP_REGULATION_OF_MACROPHAGE_ACTIVATION	GOBP_REGULATION_OF_MACROPHAGE_ACTIVATION	2/109	62/18055	0.0540279	0.149772	0.101998	CCL3/HAVCR2	2
GOBP_PEPTIDYL_SERINE_MODIFICATION	GOBP_PEPTIDYL_SERINE_MODIFICATION	5/109	338/18055	0.0540939	0.149803	0.102019	OSM/SGK1/SMAD7/SRC/TNF	5
GOBP_MUSCLE_SYSTEM_PROCESS	GOBP_MUSCLE_SYSTEM_PROCESS	6/109	449/18055	0.0547019	0.151302	0.10304	HMOX1/IL1B/PTAFR/SCN1B/SMAD7/TNF	6
GOBP_NEGATIVE_REGULATION_OF_TRANSMEMBRANE_TRANSPORT	GOBP_NEGATIVE_REGULATION_OF_TRANSMEMBRANE_TRANSPORT	3/109	142/18055	0.0547614	0.151302	0.10304	IL1B/MMP9/TNF	3
GOBP_CELL_MATRIX_ADHESION	GOBP_CELL_MATRIX_ADHESION	4/109	236/18055	0.054802	0.151302	0.10304	BCL6/ITGA1/RIN2/SRC	4
GOBP_NEGATIVE_REGULATION_OF_KINASE_ACTIVITY	GOBP_NEGATIVE_REGULATION_OF_KINASE_ACTIVITY	4/109	237/18055	0.0554941	0.152845	0.104091	ADORA2A/CDKN1A/IL1B/SPRY1	4
GOBP_ACIDIC_AMINO_ACID_TRANSPORT	GOBP_ACIDIC_AMINO_ACID_TRANSPORT	2/109	63/18055	0.0555851	0.152845	0.104091	ADORA2A/TNF	2
GOBP_INTERLEUKIN_10_PRODUCTION	GOBP_INTERLEUKIN_10_PRODUCTION	2/109	63/18055	0.0555851	0.152845	0.104091	BCL3/ISG15	2
GOBP_SYNCYTIUM_FORMATION	GOBP_SYNCYTIUM_FORMATION	2/109	63/18055	0.0555851	0.152845	0.104091	CYP19A1/RIPOR2	2
GOBP_EPITHELIAL_CELL_PROLIFERATION	GOBP_EPITHELIAL_CELL_PROLIFERATION	6/109	451/18055	0.0556607	0.152847	0.104092	CCL2/HES1/HMOX1/NRP2/TNF/ZFP36L1	6
GOBP_RESPONSE_TO_IONIZING_RADIATION	GOBP_RESPONSE_TO_IONIZING_RADIATION	3/109	143/18055	0.0556979	0.152847	0.104092	CDKN1A/IFI16/SOD2	3
GOBP_REGULATION_OF_PEPTIDYL_SERINE_PHOSPHORYLATION	GOBP_REGULATION_OF_PEPTIDYL_SERINE_PHOSPHORYLATION	3/109	144/18055	0.0566421	0.154736	0.105379	OSM/SMAD7/TNF	3
GOBP_POSITIVE_CHEMOTAXIS	GOBP_POSITIVE_CHEMOTAXIS	2/109	64/18055	0.0571579	0.154736	0.105379	CCL3/CXCL8	2
GOBP_ESTABLISHMENT_OF_CELL_POLARITY	GOBP_ESTABLISHMENT_OF_CELL_POLARITY	3/109	145/18055	0.057594	0.154736	0.105379	HES1/RIPOR2/SPRY1	3
GOBP_NEGATIVE_REGULATION_OF_NERVOUS_SYSTEM_DEVELOPMENT	GOBP_NEGATIVE_REGULATION_OF_NERVOUS_SYSTEM_DEVELOPMENT	3/109	145/18055	0.057594	0.154736	0.105379	HES1/IL1B/TNF	3
GOBP_POSITIVE_REGULATION_OF_B_CELL_ACTIVATION	GOBP_POSITIVE_REGULATION_OF_B_CELL_ACTIVATION	3/109	145/18055	0.057594	0.154736	0.105379	BCL6/CD40/CDKN1A	3
GOBP_OSTEOBLAST_DIFFERENTIATION	GOBP_OSTEOBLAST_DIFFERENTIATION	4/109	241/18055	0.0583099	0.154736	0.105379	CCL3/IFITM1/TNF/TNFAIP6	4
GOBP_POSITIVE_REGULATION_OF_CYSTEINE_TYPE_ENDOPEPTIDASE_ACTIVITY	GOBP_POSITIVE_REGULATION_OF_CYSTEINE_TYPE_ENDOPEPTIDASE_ACTIVITY	3/109	146/18055	0.0585534	0.154736	0.105379	IFI16/TNF/TNFSF15	3
GOBP_ANIMAL_ORGAN_FORMATION	GOBP_ANIMAL_ORGAN_FORMATION	2/109	65/18055	0.0587462	0.154736	0.105379	HES1/SPRY1	2
GOBP_ANIMAL_ORGAN_REGENERATION	GOBP_ANIMAL_ORGAN_REGENERATION	2/109	65/18055	0.0587462	0.154736	0.105379	HMOX1/TNF	2
GOBP_EXCRETION	GOBP_EXCRETION	2/109	65/18055	0.0587462	0.154736	0.105379	ADORA2A/HMOX1	2
GOBP_REGULATION_OF_EPIDERMIS_DEVELOPMENT	GOBP_REGULATION_OF_EPIDERMIS_DEVELOPMENT	2/109	65/18055	0.0587462	0.154736	0.105379	HES1/ZFP36L1	2
GOBP_REGULATION_OF_MORPHOGENESIS_OF_AN_EPITHELIUM	GOBP_REGULATION_OF_MORPHOGENESIS_OF_AN_EPITHELIUM	2/109	65/18055	0.0587462	0.154736	0.105379	PDGFA/TNF	2
GOBP_RESPONSE_TO_ACTIVITY	GOBP_RESPONSE_TO_ACTIVITY	2/109	65/18055	0.0587462	0.154736	0.105379	SOD2/TNF	2
GOBP_ZYMOGEN_ACTIVATION	GOBP_ZYMOGEN_ACTIVATION	2/109	65/18055	0.0587462	0.154736	0.105379	IFI16/SERPINE2	2
KEGG_GLIOMA	KEGG_GLIOMA	2/109	65/18055	0.0587462	0.154736	0.105379	CDKN1A/PDGFA	2
GOBP_CELLULAR_RESPONSE_TO_MINERALOCORTICOID_STIMULUS	GOBP_CELLULAR_RESPONSE_TO_MINERALOCORTICOID_STIMULUS	1/109	10/18055	0.0587714	0.154736	0.105379	SGK1	1
GOBP_GAS_HOMEOSTASIS	GOBP_GAS_HOMEOSTASIS	1/109	10/18055	0.0587714	0.154736	0.105379	SOD2	1
GOBP_HYPOTHALAMUS_CELL_DIFFERENTIATION	GOBP_HYPOTHALAMUS_CELL_DIFFERENTIATION	1/109	10/18055	0.0587714	0.154736	0.105379	NRP2	1
GOBP_IMMATURE_T_CELL_PROLIFERATION	GOBP_IMMATURE_T_CELL_PROLIFERATION	1/109	10/18055	0.0587714	0.154736	0.105379	IL1B	1
GOBP_METANEPHRIC_TUBULE_MORPHOGENESIS	GOBP_METANEPHRIC_TUBULE_MORPHOGENESIS	1/109	10/18055	0.0587714	0.154736	0.105379	HES1	1
GOBP_NAD_BIOSYNTHESIS_VIA_NICOTINAMIDE_RIBOSIDE_SALVAGE_PATHWAY	GOBP_NAD_BIOSYNTHESIS_VIA_NICOTINAMIDE_RIBOSIDE_SALVAGE_PATHWAY	1/109	10/18055	0.0587714	0.154736	0.105379	PARP9	1
GOBP_NATURAL_KILLER_CELL_MEDIATED_IMMUNE_RESPONSE_TO_TUMOR_CELL	GOBP_NATURAL_KILLER_CELL_MEDIATED_IMMUNE_RESPONSE_TO_TUMOR_CELL	1/109	10/18055	0.0587714	0.154736	0.105379	HAVCR2	1
GOBP_NEGATIVE_REGULATION_OF_MAST_CELL_ACTIVATION_INVOLVED_IN_IMMUNE_RESPONSE	GOBP_NEGATIVE_REGULATION_OF_MAST_CELL_ACTIVATION_INVOLVED_IN_IMMUNE_RESPONSE	1/109	10/18055	0.0587714	0.154736	0.105379	HMOX1	1
GOBP_NEGATIVE_REGULATION_OF_TRANSCRIPTION_BY_COMPETITIVE_PROMOTER_BINDING	GOBP_NEGATIVE_REGULATION_OF_TRANSCRIPTION_BY_COMPETITIVE_PROMOTER_BINDING	1/109	10/18055	0.0587714	0.154736	0.105379	SMAD7	1
GOBP_PHARYNGEAL_ARCH_ARTERY_MORPHOGENESIS	GOBP_PHARYNGEAL_ARCH_ARTERY_MORPHOGENESIS	1/109	10/18055	0.0587714	0.154736	0.105379	HES1	1
GOBP_POSITIVE_REGULATION_OF_HEPATOCYTE_PROLIFERATION	GOBP_POSITIVE_REGULATION_OF_HEPATOCYTE_PROLIFERATION	1/109	10/18055	0.0587714	0.154736	0.105379	TNF	1
GOBP_POSITIVE_REGULATION_OF_ISOTYPE_SWITCHING_TO_IGG_ISOTYPES	GOBP_POSITIVE_REGULATION_OF_ISOTYPE_SWITCHING_TO_IGG_ISOTYPES	1/109	10/18055	0.0587714	0.154736	0.105379	CD40	1
GOBP_POSITIVE_REGULATION_OF_MICROGLIAL_CELL_ACTIVATION	GOBP_POSITIVE_REGULATION_OF_MICROGLIAL_CELL_ACTIVATION	1/109	10/18055	0.0587714	0.154736	0.105379	CCL3	1
GOBP_POSITIVE_REGULATION_OF_MONOCYTE_DIFFERENTIATION	GOBP_POSITIVE_REGULATION_OF_MONOCYTE_DIFFERENTIATION	1/109	10/18055	0.0587714	0.154736	0.105379	ZFP36L1	1
GOBP_POSITIVE_REGULATION_OF_PROTEIN_KINASE_C_SIGNALING	GOBP_POSITIVE_REGULATION_OF_PROTEIN_KINASE_C_SIGNALING	1/109	10/18055	0.0587714	0.154736	0.105379	CD40	1
GOBP_POSITIVE_REGULATION_OF_RIG_I_SIGNALING_PATHWAY	GOBP_POSITIVE_REGULATION_OF_RIG_I_SIGNALING_PATHWAY	1/109	10/18055	0.0587714	0.154736	0.105379	OASL	1
GOBP_REGULATION_OF_APOPTOTIC_CELL_CLEARANCE	GOBP_REGULATION_OF_APOPTOTIC_CELL_CLEARANCE	1/109	10/18055	0.0587714	0.154736	0.105379	CCL2	1
GOBP_REGULATION_OF_ATRIAL_CARDIAC_MUSCLE_CELL_MEMBRANE_DEPOLARIZATION	GOBP_REGULATION_OF_ATRIAL_CARDIAC_MUSCLE_CELL_MEMBRANE_DEPOLARIZATION	1/109	10/18055	0.0587714	0.154736	0.105379	SCN1B	1
GOBP_REGULATION_OF_FC_RECEPTOR_MEDIATED_STIMULATORY_SIGNALING_PATHWAY	GOBP_REGULATION_OF_FC_RECEPTOR_MEDIATED_STIMULATORY_SIGNALING_PATHWAY	1/109	10/18055	0.0587714	0.154736	0.105379	PLSCR1	1
GOBP_REGULATION_OF_INTERLEUKIN_1_MEDIATED_SIGNALING_PATHWAY	GOBP_REGULATION_OF_INTERLEUKIN_1_MEDIATED_SIGNALING_PATHWAY	1/109	10/18055	0.0587714	0.154736	0.105379	IL1RN	1
GOBP_REGULATION_OF_LYMPHOID_PROGENITOR_CELL_DIFFERENTIATION	GOBP_REGULATION_OF_LYMPHOID_PROGENITOR_CELL_DIFFERENTIATION	1/109	10/18055	0.0587714	0.154736	0.105379	HES1	1
GOBP_REGULATION_OF_MACROPHAGE_APOPTOTIC_PROCESS	GOBP_REGULATION_OF_MACROPHAGE_APOPTOTIC_PROCESS	1/109	10/18055	0.0587714	0.154736	0.105379	IRF7	1
GOBP_REGULATION_OF_TRANSLATIONAL_INITIATION_BY_EIF2_ALPHA_PHOSPHORYLATION	GOBP_REGULATION_OF_TRANSLATIONAL_INITIATION_BY_EIF2_ALPHA_PHOSPHORYLATION	1/109	10/18055	0.0587714	0.154736	0.105379	EIF2AK2	1
GOBP_T_CELL_MEDIATED_IMMUNE_RESPONSE_TO_TUMOR_CELL	GOBP_T_CELL_MEDIATED_IMMUNE_RESPONSE_TO_TUMOR_CELL	1/109	10/18055	0.0587714	0.154736	0.105379	IL4I1	1
GOBP_VESTIBULOCOCHLEAR_NERVE_DEVELOPMENT	GOBP_VESTIBULOCOCHLEAR_NERVE_DEVELOPMENT	1/109	10/18055	0.0587714	0.154736	0.105379	NRP2	1
GOBP_VIRION_ATTACHMENT_TO_HOST_CELL	GOBP_VIRION_ATTACHMENT_TO_HOST_CELL	1/109	10/18055	0.0587714	0.154736	0.105379	ICAM1	1
GOBP_VITAMIN_D_BIOSYNTHETIC_PROCESS	GOBP_VITAMIN_D_BIOSYNTHETIC_PROCESS	1/109	10/18055	0.0587714	0.154736	0.105379	TNF	1
GOBP_REGULATION_OF_CELLULAR_RESPONSE_TO_STRESS	GOBP_REGULATION_OF_CELLULAR_RESPONSE_TO_STRESS	8/109	695/18055	0.0593312	0.156059	0.10628	BCL6/EIF2AK2/IER3/IL1B/NCF1/PARP9/SOD2/TNF	8
GOBP_REGULATION_OF_REACTIVE_OXYGEN_SPECIES_METABOLIC_PROCESS	GOBP_REGULATION_OF_REACTIVE_OXYGEN_SPECIES_METABOLIC_PROCESS	3/109	147/18055	0.0595204	0.156255	0.106414	CDKN1A/SOD2/TNF	3
GOBP_RESPONSE_TO_UV	GOBP_RESPONSE_TO_UV	3/109	147/18055	0.0595204	0.156255	0.106414	BCL3/CDKN1A/MMP9	3
GOBP_CELLULAR_NITROGEN_COMPOUND_CATABOLIC_PROCESS	GOBP_CELLULAR_NITROGEN_COMPOUND_CATABOLIC_PROCESS	6/109	459/18055	0.0595975	0.156307	0.106449	HMOX1/IL4I1/ISG20/OAS2/TDO2/ZFP36L1	6
GOBP_CELLULAR_IRON_ION_HOMEOSTASIS	GOBP_CELLULAR_IRON_ION_HOMEOSTASIS	2/109	66/18055	0.0603497	0.157976	0.107585	FTH1/HMOX1	2
GOBP_REGULATION_OF_CD4_POSITIVE_ALPHA_BETA_T_CELL_ACTIVATION	GOBP_REGULATION_OF_CD4_POSITIVE_ALPHA_BETA_T_CELL_ACTIVATION	2/109	66/18055	0.0603497	0.157976	0.107585	BCL6/SMAD7	2
GOBP_PLACENTA_DEVELOPMENT	GOBP_PLACENTA_DEVELOPMENT	3/109	148/18055	0.0604949	0.158204	0.107741	HES1/SOCS3/ZFP36L1	3
GOBP_REGIONALIZATION	GOBP_REGIONALIZATION	5/109	351/18055	0.0615921	0.159677	0.108744	BHLHE40/HES1/MAFB/NRP2/SPRY1	5
GOBP_GLOMERULUS_DEVELOPMENT	GOBP_GLOMERULUS_DEVELOPMENT	2/109	67/18055	0.0619682	0.159677	0.108744	HES1/PDGFA	2
GOBP_MODULATION_BY_HOST_OF_SYMBIONT_PROCESS	GOBP_MODULATION_BY_HOST_OF_SYMBIONT_PROCESS	2/109	67/18055	0.0619682	0.159677	0.108744	CCL3/CCL4	2
GOBP_REGULATION_OF_ALPHA_BETA_T_CELL_DIFFERENTIATION	GOBP_REGULATION_OF_ALPHA_BETA_T_CELL_DIFFERENTIATION	2/109	67/18055	0.0619682	0.159677	0.108744	BCL6/SMAD7	2
KEGG_ADIPOCYTOKINE_SIGNALING_PATHWAY	KEGG_ADIPOCYTOKINE_SIGNALING_PATHWAY	2/109	67/18055	0.0619682	0.159677	0.108744	SOCS3/TNF	2
GOBP_CELL_CELL_JUNCTION_ASSEMBLY	GOBP_CELL_CELL_JUNCTION_ASSEMBLY	3/109	150/18055	0.0624665	0.159677	0.108744	IL1B/SMAD7/TNF	3
GOBP_HINDBRAIN_DEVELOPMENT	GOBP_HINDBRAIN_DEVELOPMENT	3/109	150/18055	0.0624665	0.159677	0.108744	HES1/MAFB/SERPINE2	3
GOBP_RESPONSE_TO_NUTRIENT	GOBP_RESPONSE_TO_NUTRIENT	3/109	150/18055	0.0624665	0.159677	0.108744	CYBB/HMOX1/SOD2	3
GOBP_RESPONSE_TO_TOXIC_SUBSTANCE	GOBP_RESPONSE_TO_TOXIC_SUBSTANCE	4/109	247/18055	0.062675	0.159677	0.108744	CCL3/CCL4/SOD2/TNF	4
GOBP_REGULATION_OF_CELL_SHAPE	GOBP_REGULATION_OF_CELL_SHAPE	3/109	151/18055	0.0634635	0.159677	0.108744	CCL2/CCL3/RND3	3
GOBP_REGULATION_OF_T_CELL_DIFFERENTIATION	GOBP_REGULATION_OF_T_CELL_DIFFERENTIATION	3/109	151/18055	0.0634635	0.159677	0.108744	BCL6/IL4I1/SMAD7	3
GOBP_NEGATIVE_REGULATION_OF_T_CELL_PROLIFERATION	GOBP_NEGATIVE_REGULATION_OF_T_CELL_PROLIFERATION	2/109	68/18055	0.0636014	0.159677	0.108744	HAVCR2/IL4I1	2
GOBP_REGULATION_OF_PROTEIN_MATURATION	GOBP_REGULATION_OF_PROTEIN_MATURATION	2/109	68/18055	0.0636014	0.159677	0.108744	SERPINE2/SRC	2
KEGG_P53_SIGNALING_PATHWAY	KEGG_P53_SIGNALING_PATHWAY	2/109	68/18055	0.0636014	0.159677	0.108744	CDKN1A/IGFBP3	2
GOBP_CARDIOBLAST_PROLIFERATION	GOBP_CARDIOBLAST_PROLIFERATION	1/109	11/18055	0.0644568	0.159677	0.108744	HES1	1
GOBP_CAVEOLIN_MEDIATED_ENDOCYTOSIS	GOBP_CAVEOLIN_MEDIATED_ENDOCYTOSIS	1/109	11/18055	0.0644568	0.159677	0.108744	SRC	1
GOBP_CELLULAR_RESPONSE_TO_SALT_STRESS	GOBP_CELLULAR_RESPONSE_TO_SALT_STRESS	1/109	11/18055	0.0644568	0.159677	0.108744	ZFP36L1	1
GOBP_CELLULAR_RESPONSE_TO_UV_A	GOBP_CELLULAR_RESPONSE_TO_UV_A	1/109	11/18055	0.0644568	0.159677	0.108744	MMP9	1
GOBP_CHEMOKINE_C_C_MOTIF_LIGAND_5_PRODUCTION	GOBP_CHEMOKINE_C_C_MOTIF_LIGAND_5_PRODUCTION	1/109	11/18055	0.0644568	0.159677	0.108744	OAS3	1
GOBP_CRANIAL_NERVE_STRUCTURAL_ORGANIZATION	GOBP_CRANIAL_NERVE_STRUCTURAL_ORGANIZATION	1/109	11/18055	0.0644568	0.159677	0.108744	NRP2	1
GOBP_ESTROGEN_BIOSYNTHETIC_PROCESS	GOBP_ESTROGEN_BIOSYNTHETIC_PROCESS	1/109	11/18055	0.0644568	0.159677	0.108744	CYP19A1	1
GOBP_FACIAL_NERVE_MORPHOGENESIS	GOBP_FACIAL_NERVE_MORPHOGENESIS	1/109	11/18055	0.0644568	0.159677	0.108744	NRP2	1
GOBP_GASTRO_INTESTINAL_SYSTEM_SMOOTH_MUSCLE_CONTRACTION	GOBP_GASTRO_INTESTINAL_SYSTEM_SMOOTH_MUSCLE_CONTRACTION	1/109	11/18055	0.0644568	0.159677	0.108744	PTAFR	1
GOBP_HORMONE_CATABOLIC_PROCESS	GOBP_HORMONE_CATABOLIC_PROCESS	1/109	11/18055	0.0644568	0.159677	0.108744	CYP19A1	1
GOBP_KYNURENINE_METABOLIC_PROCESS	GOBP_KYNURENINE_METABOLIC_PROCESS	1/109	11/18055	0.0644568	0.159677	0.108744	TDO2	1
GOBP_LEPTIN_MEDIATED_SIGNALING_PATHWAY	GOBP_LEPTIN_MEDIATED_SIGNALING_PATHWAY	1/109	11/18055	0.0644568	0.159677	0.108744	EBI3	1
GOBP_MEMBRANE_HYPERPOLARIZATION	GOBP_MEMBRANE_HYPERPOLARIZATION	1/109	11/18055	0.0644568	0.159677	0.108744	SOD2	1
GOBP_NEGATIVE_REGULATION_OF_AMYLOID_BETA_CLEARANCE	GOBP_NEGATIVE_REGULATION_OF_AMYLOID_BETA_CLEARANCE	1/109	11/18055	0.0644568	0.159677	0.108744	TNF	1
GOBP_NEGATIVE_REGULATION_OF_CELL_FATE_COMMITMENT	GOBP_NEGATIVE_REGULATION_OF_CELL_FATE_COMMITMENT	1/109	11/18055	0.0644568	0.159677	0.108744	HES1	1
GOBP_NEGATIVE_REGULATION_OF_CELLULAR_RESPIRATION	GOBP_NEGATIVE_REGULATION_OF_CELLULAR_RESPIRATION	1/109	11/18055	0.0644568	0.159677	0.108744	TNF	1
GOBP_NEGATIVE_REGULATION_OF_HEMATOPOIETIC_PROGENITOR_CELL_DIFFERENTIATION	GOBP_NEGATIVE_REGULATION_OF_HEMATOPOIETIC_PROGENITOR_CELL_DIFFERENTIATION	1/109	11/18055	0.0644568	0.159677	0.108744	HES1	1
GOBP_NEGATIVE_REGULATION_OF_MYELINATION	GOBP_NEGATIVE_REGULATION_OF_MYELINATION	1/109	11/18055	0.0644568	0.159677	0.108744	TNF	1
GOBP_NEGATIVE_REGULATION_OF_PRODUCTION_OF_MIRNAS_INVOLVED_IN_GENE_SILENCING_BY_MIRNA	GOBP_NEGATIVE_REGULATION_OF_PRODUCTION_OF_MIRNAS_INVOLVED_IN_GENE_SILENCING_BY_MIRNA	1/109	11/18055	0.0644568	0.159677	0.108744	TNF	1
GOBP_NEGATIVE_REGULATION_OF_T_CELL_CYTOKINE_PRODUCTION	GOBP_NEGATIVE_REGULATION_OF_T_CELL_CYTOKINE_PRODUCTION	1/109	11/18055	0.0644568	0.159677	0.108744	SMAD7	1
GOBP_NEGATIVE_REGULATION_OF_T_HELPER_17_TYPE_IMMUNE_RESPONSE	GOBP_NEGATIVE_REGULATION_OF_T_HELPER_17_TYPE_IMMUNE_RESPONSE	1/109	11/18055	0.0644568	0.159677	0.108744	SMAD7	1
GOBP_NEGATIVE_REGULATION_OF_TELOMERASE_ACTIVITY	GOBP_NEGATIVE_REGULATION_OF_TELOMERASE_ACTIVITY	1/109	11/18055	0.0644568	0.159677	0.108744	SRC	1
GOBP_NUCLEOSIDE_MONOPHOSPHATE_PHOSPHORYLATION	GOBP_NUCLEOSIDE_MONOPHOSPHATE_PHOSPHORYLATION	1/109	11/18055	0.0644568	0.159677	0.108744	CMPK2	1
GOBP_POSITIVE_REGULATION_OF_ANION_TRANSMEMBRANE_TRANSPORT	GOBP_POSITIVE_REGULATION_OF_ANION_TRANSMEMBRANE_TRANSPORT	1/109	11/18055	0.0644568	0.159677	0.108744	PTAFR	1
GOBP_POSITIVE_REGULATION_OF_GLIAL_CELL_MIGRATION	GOBP_POSITIVE_REGULATION_OF_GLIAL_CELL_MIGRATION	1/109	11/18055	0.0644568	0.159677	0.108744	CCL3	1
GOBP_POSITIVE_REGULATION_OF_INTEGRIN_ACTIVATION	GOBP_POSITIVE_REGULATION_OF_INTEGRIN_ACTIVATION	1/109	11/18055	0.0644568	0.159677	0.108744	SRC	1
GOBP_POSITIVE_REGULATION_OF_LEUKOCYTE_TETHERING_OR_ROLLING	GOBP_POSITIVE_REGULATION_OF_LEUKOCYTE_TETHERING_OR_ROLLING	1/109	11/18055	0.0644568	0.159677	0.108744	PTAFR	1
GOBP_POSITIVE_REGULATION_OF_TOLL_LIKE_RECEPTOR_4_SIGNALING_PATHWAY	GOBP_POSITIVE_REGULATION_OF_TOLL_LIKE_RECEPTOR_4_SIGNALING_PATHWAY	1/109	11/18055	0.0644568	0.159677	0.108744	IFI35	1
GOBP_POSITIVE_REGULATION_OF_TRANSCRIPTION_FROM_RNA_POLYMERASE_II_PROMOTER_IN_RESPONSE_TO_ENDOPLASMIC_RETICULUM_STRESS	GOBP_POSITIVE_REGULATION_OF_TRANSCRIPTION_FROM_RNA_POLYMERASE_II_PROMOTER_IN_RESPONSE_TO_ENDOPLASMIC_RETICULUM_STRESS	1/109	11/18055	0.0644568	0.159677	0.108744	ATF3	1
GOBP_REGULATION_OF_CHLORIDE_TRANSPORT	GOBP_REGULATION_OF_CHLORIDE_TRANSPORT	1/109	11/18055	0.0644568	0.159677	0.108744	PTAFR	1
GOBP_REGULATION_OF_DENDRITIC_CELL_CHEMOTAXIS	GOBP_REGULATION_OF_DENDRITIC_CELL_CHEMOTAXIS	1/109	11/18055	0.0644568	0.159677	0.108744	SLAMF8	1
GOBP_REGULATION_OF_GASTRIC_ACID_SECRETION	GOBP_REGULATION_OF_GASTRIC_ACID_SECRETION	1/109	11/18055	0.0644568	0.159677	0.108744	SGK1	1
GOBP_REGULATION_OF_GLIAL_CELL_APOPTOTIC_PROCESS	GOBP_REGULATION_OF_GLIAL_CELL_APOPTOTIC_PROCESS	1/109	11/18055	0.0644568	0.159677	0.108744	CCL2	1
GOBP_REGULATION_OF_HEMATOPOIETIC_STEM_CELL_PROLIFERATION	GOBP_REGULATION_OF_HEMATOPOIETIC_STEM_CELL_PROLIFERATION	1/109	11/18055	0.0644568	0.159677	0.108744	EIF2AK2	1
GOBP_REGULATION_OF_LAMELLIPODIUM_MORPHOGENESIS	GOBP_REGULATION_OF_LAMELLIPODIUM_MORPHOGENESIS	1/109	11/18055	0.0644568	0.159677	0.108744	SRC	1
GOBP_REGULATION_OF_NAD_P_H_OXIDASE_ACTIVITY	GOBP_REGULATION_OF_NAD_P_H_OXIDASE_ACTIVITY	1/109	11/18055	0.0644568	0.159677	0.108744	SLAMF8	1
GOBP_REGULATION_OF_NEUROTROPHIN_TRK_RECEPTOR_SIGNALING_PATHWAY	GOBP_REGULATION_OF_NEUROTROPHIN_TRK_RECEPTOR_SIGNALING_PATHWAY	1/109	11/18055	0.0644568	0.159677	0.108744	SPRY1	1
GOBP_REGULATION_OF_T_HELPER_2_CELL_DIFFERENTIATION	GOBP_REGULATION_OF_T_HELPER_2_CELL_DIFFERENTIATION	1/109	11/18055	0.0644568	0.159677	0.108744	BCL6	1
GOBP_REGULATION_OF_TOLL_LIKE_RECEPTOR_9_SIGNALING_PATHWAY	GOBP_REGULATION_OF_TOLL_LIKE_RECEPTOR_9_SIGNALING_PATHWAY	1/109	11/18055	0.0644568	0.159677	0.108744	RSAD2	1
GOBP_REGULATION_OF_TRANSCRIPTION_FROM_RNA_POLYMERASE_II_PROMOTER_IN_RESPONSE_TO_OXIDATIVE_STRESS	GOBP_REGULATION_OF_TRANSCRIPTION_FROM_RNA_POLYMERASE_II_PROMOTER_IN_RESPONSE_TO_OXIDATIVE_STRESS	1/109	11/18055	0.0644568	0.159677	0.108744	HMOX1	1
GOBP_REGULATION_OF_TRANSLATIONAL_TERMINATION	GOBP_REGULATION_OF_TRANSLATIONAL_TERMINATION	1/109	11/18055	0.0644568	0.159677	0.108744	SHFL	1
GOBP_RENAL_SODIUM_ION_TRANSPORT	GOBP_RENAL_SODIUM_ION_TRANSPORT	1/109	11/18055	0.0644568	0.159677	0.108744	SGK1	1
GOBP_RESPONSE_TO_ETHER	GOBP_RESPONSE_TO_ETHER	1/109	11/18055	0.0644568	0.159677	0.108744	PTAFR	1
GOBP_VASCULAR_ASSOCIATED_SMOOTH_MUSCLE_CELL_DEVELOPMENT	GOBP_VASCULAR_ASSOCIATED_SMOOTH_MUSCLE_CELL_DEVELOPMENT	1/109	11/18055	0.0644568	0.159677	0.108744	HES1	1
GOBP_MAST_CELL_ACTIVATION	GOBP_MAST_CELL_ACTIVATION	2/109	69/18055	0.0652492	0.160909	0.109583	HMOX1/PLSCR1	2
GOBP_NEGATIVE_REGULATION_OF_INTERLEUKIN_6_PRODUCTION	GOBP_NEGATIVE_REGULATION_OF_INTERLEUKIN_6_PRODUCTION	2/109	69/18055	0.0652492	0.160909	0.109583	HAVCR2/TNF	2
GOBP_REGULATION_OF_LIPID_KINASE_ACTIVITY	GOBP_REGULATION_OF_LIPID_KINASE_ACTIVITY	2/109	69/18055	0.0652492	0.160909	0.109583	SOCS3/SRC	2
GOBP_SOMATIC_DIVERSIFICATION_OF_IMMUNOGLOBULINS	GOBP_SOMATIC_DIVERSIFICATION_OF_IMMUNOGLOBULINS	2/109	69/18055	0.0652492	0.160909	0.109583	BCL6/CD40	2
KEGG_COMPLEMENT_AND_COAGULATION_CASCADES	KEGG_COMPLEMENT_AND_COAGULATION_CASCADES	2/109	69/18055	0.0652492	0.160909	0.109583	C3AR1/PLAUR	2
GOBP_BRANCHING_MORPHOGENESIS_OF_AN_EPITHELIAL_TUBE	GOBP_BRANCHING_MORPHOGENESIS_OF_AN_EPITHELIAL_TUBE	3/109	153/18055	0.0654795	0.161039	0.109672	SPRY1/SRC/TNF	3
GOBP_MONOVALENT_INORGANIC_CATION_HOMEOSTASIS	GOBP_MONOVALENT_INORGANIC_CATION_HOMEOSTASIS	3/109	153/18055	0.0654795	0.161039	0.109672	ADORA2A/SLAMF8/SLC12A8	3
GOBP_POSITIVE_REGULATION_OF_LIPID_METABOLIC_PROCESS	GOBP_POSITIVE_REGULATION_OF_LIPID_METABOLIC_PROCESS	3/109	153/18055	0.0654795	0.161039	0.109672	IL1B/SRC/TNF	3
GOBP_CELLULAR_RESPONSE_TO_MECHANICAL_STIMULUS	GOBP_CELLULAR_RESPONSE_TO_MECHANICAL_STIMULUS	2/109	70/18055	0.0669113	0.164116	0.111767	CD40/IL1B	2
GOBP_REGULATION_OF_BEHAVIOR	GOBP_REGULATION_OF_BEHAVIOR	2/109	70/18055	0.0669113	0.164116	0.111767	ADORA2A/CCL3	2
KEGG_VIRAL_MYOCARDITIS	KEGG_VIRAL_MYOCARDITIS	2/109	70/18055	0.0669113	0.164116	0.111767	CD40/ICAM1	2
GOBP_EXOCYTOSIS	GOBP_EXOCYTOSIS	5/109	360/18055	0.0671133	0.164464	0.112004	ADORA2A/CCL3/HMOX1/PTAFR/STX11	5
GOBP_REGULATION_OF_NEUROGENESIS	GOBP_REGULATION_OF_NEUROGENESIS	5/109	361/18055	0.0677434	0.165859	0.112954	BHLHE40/HES1/IL1B/SERPINE2/TNF	5
GOBP_OVULATION_CYCLE	GOBP_OVULATION_CYCLE	2/109	71/18055	0.0685874	0.166851	0.11363	SRC/TNFAIP6	2
GOBP_POSITIVE_REGULATION_OF_REACTIVE_OXYGEN_SPECIES_METABOLIC_PROCESS	GOBP_POSITIVE_REGULATION_OF_REACTIVE_OXYGEN_SPECIES_METABOLIC_PROCESS	2/109	71/18055	0.0685874	0.166851	0.11363	CDKN1A/SOD2	2
GOBP_REGULATION_OF_COAGULATION	GOBP_REGULATION_OF_COAGULATION	2/109	71/18055	0.0685874	0.166851	0.11363	PDGFA/SERPINE2	2
KEGG_MELANOMA	KEGG_MELANOMA	2/109	71/18055	0.0685874	0.166851	0.11363	CDKN1A/PDGFA	2
GOBP_HEART_MORPHOGENESIS	GOBP_HEART_MORPHOGENESIS	4/109	255/18055	0.0687567	0.166851	0.11363	HES1/NRP2/SMAD7/SPRY1	4
GOBP_ADHERENS_JUNCTION_ASSEMBLY	GOBP_ADHERENS_JUNCTION_ASSEMBLY	1/109	12/18055	0.0701082	0.166851	0.11363	SMAD7	1
GOBP_ADHESION_OF_SYMBIONT_TO_HOST_CELL	GOBP_ADHESION_OF_SYMBIONT_TO_HOST_CELL	1/109	12/18055	0.0701082	0.166851	0.11363	ICAM1	1
GOBP_BILE_ACID_SECRETION	GOBP_BILE_ACID_SECRETION	1/109	12/18055	0.0701082	0.166851	0.11363	TNF	1
GOBP_CELL_CELL_ADHESION_INVOLVED_IN_GASTRULATION	GOBP_CELL_CELL_ADHESION_INVOLVED_IN_GASTRULATION	1/109	12/18055	0.0701082	0.166851	0.11363	IL1RN	1
GOBP_GLOMERULAR_MESANGIAL_CELL_PROLIFERATION	GOBP_GLOMERULAR_MESANGIAL_CELL_PROLIFERATION	1/109	12/18055	0.0701082	0.166851	0.11363	PDGFA	1
GOBP_INOSITOL_TRISPHOSPHATE_METABOLIC_PROCESS	GOBP_INOSITOL_TRISPHOSPHATE_METABOLIC_PROCESS	1/109	12/18055	0.0701082	0.166851	0.11363	PTAFR	1
GOBP_NEGATIVE_REGULATION_OF_HEART_RATE	GOBP_NEGATIVE_REGULATION_OF_HEART_RATE	1/109	12/18055	0.0701082	0.166851	0.11363	TNF	1
GOBP_NEGATIVE_REGULATION_OF_IMMUNOGLOBULIN_PRODUCTION	GOBP_NEGATIVE_REGULATION_OF_IMMUNOGLOBULIN_PRODUCTION	1/109	12/18055	0.0701082	0.166851	0.11363	BCL6	1
GOBP_NEGATIVE_REGULATION_OF_MYELOID_LEUKOCYTE_MEDIATED_IMMUNITY	GOBP_NEGATIVE_REGULATION_OF_MYELOID_LEUKOCYTE_MEDIATED_IMMUNITY	1/109	12/18055	0.0701082	0.166851	0.11363	HMOX1	1
GOBP_NEGATIVE_REGULATION_OF_OLIGODENDROCYTE_DIFFERENTIATION	GOBP_NEGATIVE_REGULATION_OF_OLIGODENDROCYTE_DIFFERENTIATION	1/109	12/18055	0.0701082	0.166851	0.11363	HES1	1
GOBP_NEGATIVE_REGULATION_OF_PATHWAY_RESTRICTED_SMAD_PROTEIN_PHOSPHORYLATION	GOBP_NEGATIVE_REGULATION_OF_PATHWAY_RESTRICTED_SMAD_PROTEIN_PHOSPHORYLATION	1/109	12/18055	0.0701082	0.166851	0.11363	SMAD7	1
GOBP_POSITIVE_REGULATION_OF_GLUTAMATE_SECRETION	GOBP_POSITIVE_REGULATION_OF_GLUTAMATE_SECRETION	1/109	12/18055	0.0701082	0.166851	0.11363	ADORA2A	1
GOBP_POSITIVE_REGULATION_OF_HAIR_FOLLICLE_DEVELOPMENT	GOBP_POSITIVE_REGULATION_OF_HAIR_FOLLICLE_DEVELOPMENT	1/109	12/18055	0.0701082	0.166851	0.11363	TNF	1
GOBP_POSITIVE_REGULATION_OF_INFLAMMATORY_RESPONSE_TO_ANTIGENIC_STIMULUS	GOBP_POSITIVE_REGULATION_OF_INFLAMMATORY_RESPONSE_TO_ANTIGENIC_STIMULUS	1/109	12/18055	0.0701082	0.166851	0.11363	TNF	1
GOBP_POSITIVE_REGULATION_OF_VASCULOGENESIS	GOBP_POSITIVE_REGULATION_OF_VASCULOGENESIS	1/109	12/18055	0.0701082	0.166851	0.11363	RIN2	1
GOBP_PREPULSE_INHIBITION	GOBP_PREPULSE_INHIBITION	1/109	12/18055	0.0701082	0.166851	0.11363	ADORA2A	1
GOBP_PRO_B_CELL_DIFFERENTIATION	GOBP_PRO_B_CELL_DIFFERENTIATION	1/109	12/18055	0.0701082	0.166851	0.11363	HES1	1
GOBP_PROSTATE_GLAND_GROWTH	GOBP_PROSTATE_GLAND_GROWTH	1/109	12/18055	0.0701082	0.166851	0.11363	CYP19A1	1
GOBP_PROTEIN_AUTO_ADP_RIBOSYLATION	GOBP_PROTEIN_AUTO_ADP_RIBOSYLATION	1/109	12/18055	0.0701082	0.166851	0.11363	PARP12	1
GOBP_RADIAL_GLIAL_CELL_DIFFERENTIATION	GOBP_RADIAL_GLIAL_CELL_DIFFERENTIATION	1/109	12/18055	0.0701082	0.166851	0.11363	HES1	1
GOBP_REGULATION_OF_HELICASE_ACTIVITY	GOBP_REGULATION_OF_HELICASE_ACTIVITY	1/109	12/18055	0.0701082	0.166851	0.11363	IFIT1	1
GOBP_REGULATION_OF_NATURAL_KILLER_CELL_DIFFERENTIATION	GOBP_REGULATION_OF_NATURAL_KILLER_CELL_DIFFERENTIATION	1/109	12/18055	0.0701082	0.166851	0.11363	IL15RA	1
GOBP_REGULATION_OF_RECEPTOR_CLUSTERING	GOBP_REGULATION_OF_RECEPTOR_CLUSTERING	1/109	12/18055	0.0701082	0.166851	0.11363	TNFAIP6	1
GOBP_REGULATION_OF_VITAMIN_METABOLIC_PROCESS	GOBP_REGULATION_OF_VITAMIN_METABOLIC_PROCESS	1/109	12/18055	0.0701082	0.166851	0.11363	TNF	1
GOBP_RESPONSE_TO_SELENIUM_ION	GOBP_RESPONSE_TO_SELENIUM_ION	1/109	12/18055	0.0701082	0.166851	0.11363	SOD2	1
GOBP_REVERSIBLE_DIFFERENTIATION	GOBP_REVERSIBLE_DIFFERENTIATION	1/109	12/18055	0.0701082	0.166851	0.11363	SOD2	1
GOBP_TETRAPYRROLE_CATABOLIC_PROCESS	GOBP_TETRAPYRROLE_CATABOLIC_PROCESS	1/109	12/18055	0.0701082	0.166851	0.11363	HMOX1	1
GOBP_DNA_DAMAGE_RESPONSE_SIGNAL_TRANSDUCTION_BY_P53_CLASS_MEDIATOR	GOBP_DNA_DAMAGE_RESPONSE_SIGNAL_TRANSDUCTION_BY_P53_CLASS_MEDIATOR	2/109	72/18055	0.0702773	0.166863	0.113638	BCL3/CDKN1A	2
GOBP_POSITIVE_REGULATION_OF_MITOCHONDRION_ORGANIZATION	GOBP_POSITIVE_REGULATION_OF_MITOCHONDRION_ORGANIZATION	2/109	72/18055	0.0702773	0.166863	0.113638	MMP9/PLAUR	2
GOBP_CELL_SUBSTRATE_ADHESION	GOBP_CELL_SUBSTRATE_ADHESION	5/109	365/18055	0.0702968	0.166863	0.113638	BCL6/GBP1/ITGA1/RIN2/SRC	5
HALLMARK_FATTY_ACID_METABOLISM	HALLMARK_FATTY_ACID_METABOLISM	3/109	158/18055	0.0706473	0.167549	0.114105	IL4I1/MGLL/TDO2	3
GOBP_HEART_PROCESS	GOBP_HEART_PROCESS	4/109	258/18055	0.0711136	0.168508	0.114758	SCN1B/SMAD7/SRC/TNF	4
GOBP_IMMUNOGLOBULIN_PRODUCTION_INVOLVED_IN_IMMUNOGLOBULIN_MEDIATED_IMMUNE_RESPONSE	GOBP_IMMUNOGLOBULIN_PRODUCTION_INVOLVED_IN_IMMUNOGLOBULIN_MEDIATED_IMMUNE_RESPONSE	2/109	73/18055	0.0719808	0.169972	0.115755	BCL6/CD40	2
GOBP_POSITIVE_REGULATION_OF_DNA_BIOSYNTHETIC_PROCESS	GOBP_POSITIVE_REGULATION_OF_DNA_BIOSYNTHETIC_PROCESS	2/109	73/18055	0.0719808	0.169972	0.115755	SRC/TNF	2
GOBP_SMOOTH_MUSCLE_CELL_DIFFERENTIATION	GOBP_SMOOTH_MUSCLE_CELL_DIFFERENTIATION	2/109	73/18055	0.0719808	0.169972	0.115755	HES1/SOD2	2
GOBP_VENTRICULAR_SEPTUM_DEVELOPMENT	GOBP_VENTRICULAR_SEPTUM_DEVELOPMENT	2/109	73/18055	0.0719808	0.169972	0.115755	HES1/SMAD7	2
GOBP_RESPONSE_TO_INSULIN	GOBP_RESPONSE_TO_INSULIN	4/109	261/18055	0.0735117	0.17326	0.117994	IL1B/SOCS3/SRC/ZFP36L1	4
GOBP_MYELOID_CELL_DEVELOPMENT	GOBP_MYELOID_CELL_DEVELOPMENT	2/109	74/18055	0.0736978	0.17326	0.117994	BCL6/SRC	2
GOBP_REGULATION_OF_ATP_DEPENDENT_ACTIVITY	GOBP_REGULATION_OF_ATP_DEPENDENT_ACTIVITY	2/109	74/18055	0.0736978	0.17326	0.117994	IFIT1/PLSCR1	2
GOBP_CELL_GROWTH	GOBP_CELL_GROWTH	6/109	487/18055	0.074664	0.17326	0.117994	BCL6/CDKN1A/NRP2/SERPINE2/SGK1/SMAD7	6
GOBP_MONOSACCHARIDE_METABOLIC_PROCESS	GOBP_MONOSACCHARIDE_METABOLIC_PROCESS	4/109	263/18055	0.0751332	0.17326	0.117994	ATF3/OAS1/SRC/TNF	4
GOBP_CELLULAR_RESPONSE_TO_IONIZING_RADIATION	GOBP_CELLULAR_RESPONSE_TO_IONIZING_RADIATION	2/109	75/18055	0.0754278	0.17326	0.117994	CDKN1A/IFI16	2
GOBP_DIENCEPHALON_DEVELOPMENT	GOBP_DIENCEPHALON_DEVELOPMENT	2/109	75/18055	0.0754278	0.17326	0.117994	HES1/NRP2	2
GOBP_ENDOPLASMIC_RETICULUM_UNFOLDED_PROTEIN_RESPONSE	GOBP_ENDOPLASMIC_RETICULUM_UNFOLDED_PROTEIN_RESPONSE	2/109	75/18055	0.0754278	0.17326	0.117994	ATF3/EIF2AK2	2
GOBP_REGULATION_OF_GLIAL_CELL_DIFFERENTIATION	GOBP_REGULATION_OF_GLIAL_CELL_DIFFERENTIATION	2/109	75/18055	0.0754278	0.17326	0.117994	HES1/SERPINE2	2
GOBP_TRANSMEMBRANE_RECEPTOR_PROTEIN_SERINE_THREONINE_KINASE_SIGNALING_PATHWAY	GOBP_TRANSMEMBRANE_RECEPTOR_PROTEIN_SERINE_THREONINE_KINASE_SIGNALING_PATHWAY	5/109	373/18055	0.0755621	0.17326	0.117994	HES1/SMAD7/SPRY1/SRC/TNFAIP6	5
GOBP_BRANCHING_INVOLVED_IN_LABYRINTHINE_LAYER_MORPHOGENESIS	GOBP_BRANCHING_INVOLVED_IN_LABYRINTHINE_LAYER_MORPHOGENESIS	1/109	13/18055	0.0757258	0.17326	0.117994	SOCS3	1
GOBP_CARDIAC_NEURAL_CREST_CELL_DEVELOPMENT_INVOLVED_IN_OUTFLOW_TRACT_MORPHOGENESIS	GOBP_CARDIAC_NEURAL_CREST_CELL_DEVELOPMENT_INVOLVED_IN_OUTFLOW_TRACT_MORPHOGENESIS	1/109	13/18055	0.0757258	0.17326	0.117994	HES1	1
GOBP_CELLULAR_RESPONSE_TO_ALDEHYDE	GOBP_CELLULAR_RESPONSE_TO_ALDEHYDE	1/109	13/18055	0.0757258	0.17326	0.117994	SGK1	1
GOBP_CEREBELLAR_GRANULAR_LAYER_DEVELOPMENT	GOBP_CEREBELLAR_GRANULAR_LAYER_DEVELOPMENT	1/109	13/18055	0.0757258	0.17326	0.117994	SERPINE2	1
GOBP_COMPLEMENT_RECEPTOR_MEDIATED_SIGNALING_PATHWAY	GOBP_COMPLEMENT_RECEPTOR_MEDIATED_SIGNALING_PATHWAY	1/109	13/18055	0.0757258	0.17326	0.117994	C3AR1	1
GOBP_FAT_SOLUBLE_VITAMIN_BIOSYNTHETIC_PROCESS	GOBP_FAT_SOLUBLE_VITAMIN_BIOSYNTHETIC_PROCESS	1/109	13/18055	0.0757258	0.17326	0.117994	TNF	1
GOBP_G_PROTEIN_COUPLED_PURINERGIC_RECEPTOR_SIGNALING_PATHWAY	GOBP_G_PROTEIN_COUPLED_PURINERGIC_RECEPTOR_SIGNALING_PATHWAY	1/109	13/18055	0.0757258	0.17326	0.117994	ADORA2A	1
GOBP_INSEMINATION	GOBP_INSEMINATION	1/109	13/18055	0.0757258	0.17326	0.117994	SERPINE2	1
GOBP_INTERLEUKIN_18_PRODUCTION	GOBP_INTERLEUKIN_18_PRODUCTION	1/109	13/18055	0.0757258	0.17326	0.117994	TNF	1
GOBP_LEUKOCYTE_AGGREGATION	GOBP_LEUKOCYTE_AGGREGATION	1/109	13/18055	0.0757258	0.17326	0.117994	IL1B	1
GOBP_MACROPHAGE_APOPTOTIC_PROCESS	GOBP_MACROPHAGE_APOPTOTIC_PROCESS	1/109	13/18055	0.0757258	0.17326	0.117994	IRF7	1
GOBP_NEGATIVE_REGULATION_OF_CELL_MORPHOGENESIS_INVOLVED_IN_DIFFERENTIATION	GOBP_NEGATIVE_REGULATION_OF_CELL_MORPHOGENESIS_INVOLVED_IN_DIFFERENTIATION	1/109	13/18055	0.0757258	0.17326	0.117994	GBP1	1
GOBP_NEGATIVE_REGULATION_OF_EPIDERMIS_DEVELOPMENT	GOBP_NEGATIVE_REGULATION_OF_EPIDERMIS_DEVELOPMENT	1/109	13/18055	0.0757258	0.17326	0.117994	HES1	1
GOBP_NEGATIVE_REGULATION_OF_GLIAL_CELL_PROLIFERATION	GOBP_NEGATIVE_REGULATION_OF_GLIAL_CELL_PROLIFERATION	1/109	13/18055	0.0757258	0.17326	0.117994	HES1	1
GOBP_NEGATIVE_REGULATION_OF_OSTEOBLAST_PROLIFERATION	GOBP_NEGATIVE_REGULATION_OF_OSTEOBLAST_PROLIFERATION	1/109	13/18055	0.0757258	0.17326	0.117994	EIF2AK2	1
GOBP_NUCLEOSIDE_DIPHOSPHATE_BIOSYNTHETIC_PROCESS	GOBP_NUCLEOSIDE_DIPHOSPHATE_BIOSYNTHETIC_PROCESS	1/109	13/18055	0.0757258	0.17326	0.117994	CMPK2	1
GOBP_POSITIVE_REGULATION_OF_DEFENSE_RESPONSE_TO_BACTERIUM	GOBP_POSITIVE_REGULATION_OF_DEFENSE_RESPONSE_TO_BACTERIUM	1/109	13/18055	0.0757258	0.17326	0.117994	HAVCR2	1
GOBP_POSITIVE_REGULATION_OF_EPIDERMAL_GROWTH_FACTOR_ACTIVATED_RECEPTOR_ACTIVITY	GOBP_POSITIVE_REGULATION_OF_EPIDERMAL_GROWTH_FACTOR_ACTIVATED_RECEPTOR_ACTIVITY	1/109	13/18055	0.0757258	0.17326	0.117994	NCF1	1
GOBP_POSITIVE_REGULATION_OF_RENAL_SODIUM_EXCRETION	GOBP_POSITIVE_REGULATION_OF_RENAL_SODIUM_EXCRETION	1/109	13/18055	0.0757258	0.17326	0.117994	ADORA2A	1
GOBP_POSITIVE_REGULATION_OF_URINE_VOLUME	GOBP_POSITIVE_REGULATION_OF_URINE_VOLUME	1/109	13/18055	0.0757258	0.17326	0.117994	ADORA2A	1
GOBP_PROGRAMMED_CELL_DEATH_INVOLVED_IN_CELL_DEVELOPMENT	GOBP_PROGRAMMED_CELL_DEATH_INVOLVED_IN_CELL_DEVELOPMENT	1/109	13/18055	0.0757258	0.17326	0.117994	IL1B	1
GOBP_REGULATION_OF_NUCLEAR_CELL_CYCLE_DNA_REPLICATION	GOBP_REGULATION_OF_NUCLEAR_CELL_CYCLE_DNA_REPLICATION	1/109	13/18055	0.0757258	0.17326	0.117994	BCL6	1
GOBP_RESPONSE_TO_CAFFEINE	GOBP_RESPONSE_TO_CAFFEINE	1/109	13/18055	0.0757258	0.17326	0.117994	ADORA2A	1
GOBP_RESPONSE_TO_LAMINAR_FLUID_SHEAR_STRESS	GOBP_RESPONSE_TO_LAMINAR_FLUID_SHEAR_STRESS	1/109	13/18055	0.0757258	0.17326	0.117994	SMAD7	1
GOBP_T_HELPER_2_CELL_CYTOKINE_PRODUCTION	GOBP_T_HELPER_2_CELL_CYTOKINE_PRODUCTION	1/109	13/18055	0.0757258	0.17326	0.117994	RSAD2	1
GOBP_TRAIL_ACTIVATED_APOPTOTIC_SIGNALING_PATHWAY	GOBP_TRAIL_ACTIVATED_APOPTOTIC_SIGNALING_PATHWAY	1/109	13/18055	0.0757258	0.17326	0.117994	ATF3	1
KEGG_CIRCADIAN_RHYTHM_MAMMAL	KEGG_CIRCADIAN_RHYTHM_MAMMAL	1/109	13/18055	0.0757258	0.17326	0.117994	BHLHE40	1
GOBP_POSITIVE_REGULATION_OF_ION_TRANSMEMBRANE_TRANSPORT	GOBP_POSITIVE_REGULATION_OF_ION_TRANSMEMBRANE_TRANSPORT	3/109	163/18055	0.0759939	0.173728	0.118313	CCL2/CXCL11/PTAFR	3
GOBP_INTRACELLULAR_RECEPTOR_SIGNALING_PATHWAY	GOBP_INTRACELLULAR_RECEPTOR_SIGNALING_PATHWAY	4/109	265/18055	0.0767729	0.175361	0.119425	IRF7/OAS3/OASL/SRC	4
GOBP_EPITHELIAL_TO_MESENCHYMAL_TRANSITION	GOBP_EPITHELIAL_TO_MESENCHYMAL_TRANSITION	3/109	164/18055	0.0770842	0.175681	0.119643	IL1B/SMAD7/SPRY1	3
GOBP_NATURAL_KILLER_CELL_MEDIATED_IMMUNITY	GOBP_NATURAL_KILLER_CELL_MEDIATED_IMMUNITY	2/109	76/18055	0.0771709	0.175681	0.119643	HAVCR2/SLAMF7	2
GOBP_POSITIVE_REGULATION_OF_BLOOD_VESSEL_ENDOTHELIAL_CELL_MIGRATION	GOBP_POSITIVE_REGULATION_OF_BLOOD_VESSEL_ENDOTHELIAL_CELL_MIGRATION	2/109	76/18055	0.0771709	0.175681	0.119643	CD40/HMOX1	2
GOBP_STEM_CELL_PROLIFERATION	GOBP_STEM_CELL_PROLIFERATION	2/109	76/18055	0.0771709	0.175681	0.119643	EIF2AK2/ZFP36L1	2
GOBP_NEGATIVE_REGULATION_OF_ENDOTHELIAL_CELL_PROLIFERATION	GOBP_NEGATIVE_REGULATION_OF_ENDOTHELIAL_CELL_PROLIFERATION	2/109	77/18055	0.0789266	0.178829	0.121787	CCL2/TNF	2
GOBP_POSITIVE_REGULATION_OF_CARBOHYDRATE_METABOLIC_PROCESS	GOBP_POSITIVE_REGULATION_OF_CARBOHYDRATE_METABOLIC_PROCESS	2/109	77/18055	0.0789266	0.178829	0.121787	PTAFR/SRC	2
GOBP_REGULATION_OF_OXIDATIVE_STRESS_INDUCED_CELL_DEATH	GOBP_REGULATION_OF_OXIDATIVE_STRESS_INDUCED_CELL_DEATH	2/109	77/18055	0.0789266	0.178829	0.121787	SOD2/TNF	2
GOBP_REGULATION_OF_RESPONSE_TO_WOUNDING	GOBP_REGULATION_OF_RESPONSE_TO_WOUNDING	3/109	166/18055	0.0792856	0.178829	0.121787	PDGFA/SERPINE2/TNF	3
GOBP_SKELETAL_MUSCLE_ORGAN_DEVELOPMENT	GOBP_SKELETAL_MUSCLE_ORGAN_DEVELOPMENT	3/109	166/18055	0.0792856	0.178829	0.121787	ATF3/MSC/RIPOR2	3
GOBP_POSITIVE_REGULATION_OF_NERVOUS_SYSTEM_DEVELOPMENT	GOBP_POSITIVE_REGULATION_OF_NERVOUS_SYSTEM_DEVELOPMENT	4/109	269/18055	0.0801061	0.178829	0.121787	HES1/IL1B/SERPINE2/TNF	4
GOBP_REGULATION_OF_TRANSMEMBRANE_RECEPTOR_PROTEIN_SERINE_THREONINE_KINASE_SIGNALING_PATHWAY	GOBP_REGULATION_OF_TRANSMEMBRANE_RECEPTOR_PROTEIN_SERINE_THREONINE_KINASE_SIGNALING_PATHWAY	4/109	269/18055	0.0801061	0.178829	0.121787	HES1/SMAD7/SPRY1/TNFAIP6	4
GOBP_CARDIAC_CHAMBER_DEVELOPMENT	GOBP_CARDIAC_CHAMBER_DEVELOPMENT	3/109	167/18055	0.0803966	0.178829	0.121787	HES1/NRP2/SMAD7	3
GOBP_POSITIVE_REGULATION_OF_CELLULAR_AMIDE_METABOLIC_PROCESS	GOBP_POSITIVE_REGULATION_OF_CELLULAR_AMIDE_METABOLIC_PROCESS	3/109	167/18055	0.0803966	0.178829	0.121787	BCL3/PTAFR/TNF	3
GOBP_ENDODERM_DEVELOPMENT	GOBP_ENDODERM_DEVELOPMENT	2/109	78/18055	0.0806949	0.178829	0.121787	MMP9/ZFP36L1	2
GOBP_REGULATION_OF_GLUCOSE_TRANSMEMBRANE_TRANSPORT	GOBP_REGULATION_OF_GLUCOSE_TRANSMEMBRANE_TRANSPORT	2/109	78/18055	0.0806949	0.178829	0.121787	IL1B/TNF	2
GOBP_ADENOHYPOPHYSIS_DEVELOPMENT	GOBP_ADENOHYPOPHYSIS_DEVELOPMENT	1/109	14/18055	0.0813098	0.178829	0.121787	HES1	1
GOBP_ANGIOTENSIN_ACTIVATED_SIGNALING_PATHWAY	GOBP_ANGIOTENSIN_ACTIVATED_SIGNALING_PATHWAY	1/109	14/18055	0.0813098	0.178829	0.121787	SRC	1
GOBP_DETECTION_OF_MECHANICAL_STIMULUS_INVOLVED_IN_SENSORY_PERCEPTION_OF_PAIN	GOBP_DETECTION_OF_MECHANICAL_STIMULUS_INVOLVED_IN_SENSORY_PERCEPTION_OF_PAIN	1/109	14/18055	0.0813098	0.178829	0.121787	TNF	1
GOBP_ESTABLISHMENT_OF_LYMPHOCYTE_POLARITY	GOBP_ESTABLISHMENT_OF_LYMPHOCYTE_POLARITY	1/109	14/18055	0.0813098	0.178829	0.121787	RIPOR2	1
GOBP_G_PROTEIN_COUPLED_PURINERGIC_NUCLEOTIDE_RECEPTOR_SIGNALING_PATHWAY	GOBP_G_PROTEIN_COUPLED_PURINERGIC_NUCLEOTIDE_RECEPTOR_SIGNALING_PATHWAY	1/109	14/18055	0.0813098	0.178829	0.121787	PTAFR	1
GOBP_HYALURONAN_BIOSYNTHETIC_PROCESS	GOBP_HYALURONAN_BIOSYNTHETIC_PROCESS	1/109	14/18055	0.0813098	0.178829	0.121787	IL1B	1
GOBP_IMMUNOLOGICAL_MEMORY_FORMATION_PROCESS	GOBP_IMMUNOLOGICAL_MEMORY_FORMATION_PROCESS	1/109	14/18055	0.0813098	0.178829	0.121787	BCL6	1
GOBP_INDUCTION_OF_POSITIVE_CHEMOTAXIS	GOBP_INDUCTION_OF_POSITIVE_CHEMOTAXIS	1/109	14/18055	0.0813098	0.178829	0.121787	CXCL8	1
GOBP_INTESTINAL_EPITHELIAL_CELL_DEVELOPMENT	GOBP_INTESTINAL_EPITHELIAL_CELL_DEVELOPMENT	1/109	14/18055	0.0813098	0.178829	0.121787	SRC	1
GOBP_MITOTIC_DNA_REPLICATION	GOBP_MITOTIC_DNA_REPLICATION	1/109	14/18055	0.0813098	0.178829	0.121787	BCL6	1
GOBP_MONOACYLGLYCEROL_METABOLIC_PROCESS	GOBP_MONOACYLGLYCEROL_METABOLIC_PROCESS	1/109	14/18055	0.0813098	0.178829	0.121787	MGLL	1
GOBP_NEGATIVE_REGULATION_OF_B_CELL_APOPTOTIC_PROCESS	GOBP_NEGATIVE_REGULATION_OF_B_CELL_APOPTOTIC_PROCESS	1/109	14/18055	0.0813098	0.178829	0.121787	BCL6	1
GOBP_NEGATIVE_REGULATION_OF_HOMOTYPIC_CELL_CELL_ADHESION	GOBP_NEGATIVE_REGULATION_OF_HOMOTYPIC_CELL_CELL_ADHESION	1/109	14/18055	0.0813098	0.178829	0.121787	SERPINE2	1
GOBP_NEGATIVE_REGULATION_OF_LEUKOCYTE_DEGRANULATION	GOBP_NEGATIVE_REGULATION_OF_LEUKOCYTE_DEGRANULATION	1/109	14/18055	0.0813098	0.178829	0.121787	HMOX1	1
GOBP_NEGATIVE_REGULATION_OF_MAST_CELL_ACTIVATION	GOBP_NEGATIVE_REGULATION_OF_MAST_CELL_ACTIVATION	1/109	14/18055	0.0813098	0.178829	0.121787	HMOX1	1
GOBP_NEGATIVE_REGULATION_OF_MYELOID_CELL_APOPTOTIC_PROCESS	GOBP_NEGATIVE_REGULATION_OF_MYELOID_CELL_APOPTOTIC_PROCESS	1/109	14/18055	0.0813098	0.178829	0.121787	IRF7	1
GOBP_NEGATIVE_REGULATION_OF_TYPE_2_IMMUNE_RESPONSE	GOBP_NEGATIVE_REGULATION_OF_TYPE_2_IMMUNE_RESPONSE	1/109	14/18055	0.0813098	0.178829	0.121787	BCL6	1
GOBP_NERVOUS_SYSTEM_PROCESS_INVOLVED_IN_REGULATION_OF_SYSTEMIC_ARTERIAL_BLOOD_PRESSURE	GOBP_NERVOUS_SYSTEM_PROCESS_INVOLVED_IN_REGULATION_OF_SYSTEMIC_ARTERIAL_BLOOD_PRESSURE	1/109	14/18055	0.0813098	0.178829	0.121787	SOD2	1
GOBP_NEUTROPHIL_DEGRANULATION	GOBP_NEUTROPHIL_DEGRANULATION	1/109	14/18055	0.0813098	0.178829	0.121787	PTAFR	1
GOBP_NOREPINEPHRINE_SECRETION	GOBP_NOREPINEPHRINE_SECRETION	1/109	14/18055	0.0813098	0.178829	0.121787	ADORA2A	1
GOBP_POSITIVE_REGULATION_OF_CHROMATIN_BINDING	GOBP_POSITIVE_REGULATION_OF_CHROMATIN_BINDING	1/109	14/18055	0.0813098	0.178829	0.121787	PARP9	1
GOBP_POSITIVE_REGULATION_OF_EXTRINSIC_APOPTOTIC_SIGNALING_PATHWAY_VIA_DEATH_DOMAIN_RECEPTORS	GOBP_POSITIVE_REGULATION_OF_EXTRINSIC_APOPTOTIC_SIGNALING_PATHWAY_VIA_DEATH_DOMAIN_RECEPTORS	1/109	14/18055	0.0813098	0.178829	0.121787	ATF3	1
GOBP_POSITIVE_REGULATION_OF_SYNAPTIC_TRANSMISSION_GABAERGIC	GOBP_POSITIVE_REGULATION_OF_SYNAPTIC_TRANSMISSION_GABAERGIC	1/109	14/18055	0.0813098	0.178829	0.121787	ADORA2A	1
GOBP_POSITIVE_REGULATION_OF_VASCULAR_ASSOCIATED_SMOOTH_MUSCLE_CELL_DIFFERENTIATION	GOBP_POSITIVE_REGULATION_OF_VASCULAR_ASSOCIATED_SMOOTH_MUSCLE_CELL_DIFFERENTIATION	1/109	14/18055	0.0813098	0.178829	0.121787	SOD2	1
GOBP_REGULATION_OF_AMINO_ACID_TRANSMEMBRANE_TRANSPORT	GOBP_REGULATION_OF_AMINO_ACID_TRANSMEMBRANE_TRANSPORT	1/109	14/18055	0.0813098	0.178829	0.121787	TNF	1
GOBP_REGULATION_OF_KERATINOCYTE_MIGRATION	GOBP_REGULATION_OF_KERATINOCYTE_MIGRATION	1/109	14/18055	0.0813098	0.178829	0.121787	MMP9	1
GOBP_REGULATION_OF_PROSTAGLANDIN_SECRETION	GOBP_REGULATION_OF_PROSTAGLANDIN_SECRETION	1/109	14/18055	0.0813098	0.178829	0.121787	IL1B	1
GOBP_REGULATION_OF_TRANSLATIONAL_INITIATION_IN_RESPONSE_TO_STRESS	GOBP_REGULATION_OF_TRANSLATIONAL_INITIATION_IN_RESPONSE_TO_STRESS	1/109	14/18055	0.0813098	0.178829	0.121787	EIF2AK2	1
GOBP_REGULATION_OF_VASCULAR_WOUND_HEALING	GOBP_REGULATION_OF_VASCULAR_WOUND_HEALING	1/109	14/18055	0.0813098	0.178829	0.121787	TNF	1
GOBP_RESPONSE_TO_UV_A	GOBP_RESPONSE_TO_UV_A	1/109	14/18055	0.0813098	0.178829	0.121787	MMP9	1
GOBP_RESPONSE_TO_UV_C	GOBP_RESPONSE_TO_UV_C	1/109	14/18055	0.0813098	0.178829	0.121787	BCL3	1
GOBP_REGULATION_OF_HORMONE_LEVELS	GOBP_REGULATION_OF_HORMONE_LEVELS	6/109	499/18055	0.0817332	0.179615	0.122322	CYP19A1/IL1B/IL1RN/IL4I1/OSM/TNF	6
GOBP_ARTERY_MORPHOGENESIS	GOBP_ARTERY_MORPHOGENESIS	2/109	79/18055	0.0824755	0.180955	0.123234	HES1/SMAD7	2
GOBP_NEGATIVE_REGULATION_OF_TUMOR_NECROSIS_FACTOR_SUPERFAMILY_CYTOKINE_PRODUCTION	GOBP_NEGATIVE_REGULATION_OF_TUMOR_NECROSIS_FACTOR_SUPERFAMILY_CYTOKINE_PRODUCTION	2/109	79/18055	0.0824755	0.180955	0.123234	BCL3/HAVCR2	2
GOBP_CENTRAL_NERVOUS_SYSTEM_NEURON_DIFFERENTIATION	GOBP_CENTRAL_NERVOUS_SYSTEM_NEURON_DIFFERENTIATION	3/109	169/18055	0.0826389	0.181167	0.123379	HES1/NRP2/SCN1B	3
GOBP_DEVELOPMENTAL_PROCESS_INVOLVED_IN_REPRODUCTION	GOBP_DEVELOPMENTAL_PROCESS_INVOLVED_IN_REPRODUCTION	10/109	1010/18055	0.0841304	0.183999	0.125308	BCL6/CYP19A1/HES1/IL1B/PDGFA/SERPINE2/SOCS3/SRC/TNFAIP6/ZFP36L1	10
GOBP_CENTRAL_NERVOUS_SYSTEM_NEURON_DEVELOPMENT	GOBP_CENTRAL_NERVOUS_SYSTEM_NEURON_DEVELOPMENT	2/109	80/18055	0.0842682	0.183999	0.125308	NRP2/SCN1B	2
GOBP_REGULATION_OF_BONE_MINERALIZATION	GOBP_REGULATION_OF_BONE_MINERALIZATION	2/109	80/18055	0.0842682	0.183999	0.125308	CCL3/ISG15	2
GOBP_RESPONSE_TO_OSMOTIC_STRESS	GOBP_RESPONSE_TO_OSMOTIC_STRESS	2/109	80/18055	0.0842682	0.183999	0.125308	TNF/ZFP36L1	2
GOBP_VASCULOGENESIS	GOBP_VASCULOGENESIS	2/109	80/18055	0.0842682	0.183999	0.125308	RIN2/ZFP36L1	2
GOBP_NEGATIVE_REGULATION_OF_CELL_CYCLE	GOBP_NEGATIVE_REGULATION_OF_CELL_CYCLE	5/109	387/18055	0.0852797	0.185643	0.126427	BCL6/CCL2/CDKN1A/TNF/ZFP36L1	5
GOBP_REGULATION_OF_PROTEIN_LOCALIZATION_TO_MEMBRANE	GOBP_REGULATION_OF_PROTEIN_LOCALIZATION_TO_MEMBRANE	3/109	172/18055	0.0860528	0.185643	0.126427	GBP1/TNF/TNFAIP6	3
GOBP_ACTIVATION_OF_CYSTEINE_TYPE_ENDOPEPTIDASE_ACTIVITY_INVOLVED_IN_APOPTOTIC_PROCESS	GOBP_ACTIVATION_OF_CYSTEINE_TYPE_ENDOPEPTIDASE_ACTIVITY_INVOLVED_IN_APOPTOTIC_PROCESS	2/109	81/18055	0.0860727	0.185643	0.126427	TNF/TNFSF15	2
GOBP_NEGATIVE_REGULATION_OF_TRANSFORMING_GROWTH_FACTOR_BETA_RECEPTOR_SIGNALING_PATHWAY	GOBP_NEGATIVE_REGULATION_OF_TRANSFORMING_GROWTH_FACTOR_BETA_RECEPTOR_SIGNALING_PATHWAY	2/109	81/18055	0.0860727	0.185643	0.126427	SMAD7/SPRY1	2
GOBP_OUTFLOW_TRACT_MORPHOGENESIS	GOBP_OUTFLOW_TRACT_MORPHOGENESIS	2/109	81/18055	0.0860727	0.185643	0.126427	HES1/NRP2	2
GOBP_POSITIVE_REGULATION_OF_ORGANELLE_ASSEMBLY	GOBP_POSITIVE_REGULATION_OF_ORGANELLE_ASSEMBLY	2/109	81/18055	0.0860727	0.185643	0.126427	SRC/TNF	2
GOBP_REGULATION_OF_TRANSLATIONAL_INITIATION	GOBP_REGULATION_OF_TRANSLATIONAL_INITIATION	2/109	81/18055	0.0860727	0.185643	0.126427	EIF2AK2/TNF	2
GOBP_IMMUNOLOGICAL_SYNAPSE_FORMATION	GOBP_IMMUNOLOGICAL_SYNAPSE_FORMATION	1/109	15/18055	0.0868603	0.185643	0.126427	HAVCR2	1
GOBP_INHIBITORY_POSTSYNAPTIC_POTENTIAL	GOBP_INHIBITORY_POSTSYNAPTIC_POTENTIAL	1/109	15/18055	0.0868603	0.185643	0.126427	ADORA2A	1
GOBP_ISOTYPE_SWITCHING_TO_IGG_ISOTYPES	GOBP_ISOTYPE_SWITCHING_TO_IGG_ISOTYPES	1/109	15/18055	0.0868603	0.185643	0.126427	CD40	1
GOBP_NEGATIVE_REGULATION_OF_AMINO_ACID_TRANSPORT	GOBP_NEGATIVE_REGULATION_OF_AMINO_ACID_TRANSPORT	1/109	15/18055	0.0868603	0.185643	0.126427	TNF	1
GOBP_NEGATIVE_REGULATION_OF_CALCIUM_ION_IMPORT	GOBP_NEGATIVE_REGULATION_OF_CALCIUM_ION_IMPORT	1/109	15/18055	0.0868603	0.185643	0.126427	HES1	1
GOBP_NEGATIVE_REGULATION_OF_CELL_ADHESION_MOLECULE_PRODUCTION	GOBP_NEGATIVE_REGULATION_OF_CELL_ADHESION_MOLECULE_PRODUCTION	1/109	15/18055	0.0868603	0.185643	0.126427	CXCL8	1
GOBP_NEGATIVE_REGULATION_OF_DNA_DEPENDENT_DNA_REPLICATION	GOBP_NEGATIVE_REGULATION_OF_DNA_DEPENDENT_DNA_REPLICATION	1/109	15/18055	0.0868603	0.185643	0.126427	BCL6	1
GOBP_NEUTROPHIL_EXTRAVASATION	GOBP_NEUTROPHIL_EXTRAVASATION	1/109	15/18055	0.0868603	0.185643	0.126427	RIPOR2	1
GOBP_PARTURITION	GOBP_PARTURITION	1/109	15/18055	0.0868603	0.185643	0.126427	PTAFR	1
GOBP_POSITIVE_REGULATION_OF_HOMOTYPIC_CELL_CELL_ADHESION	GOBP_POSITIVE_REGULATION_OF_HOMOTYPIC_CELL_CELL_ADHESION	1/109	15/18055	0.0868603	0.185643	0.126427	PLAUR	1
GOBP_POSITIVE_REGULATION_OF_NUCLEAR_TRANSCRIBED_MRNA_CATABOLIC_PROCESS_DEADENYLATION_DEPENDENT_DECAY	GOBP_POSITIVE_REGULATION_OF_NUCLEAR_TRANSCRIBED_MRNA_CATABOLIC_PROCESS_DEADENYLATION_DEPENDENT_DECAY	1/109	15/18055	0.0868603	0.185643	0.126427	ZFP36L1	1
GOBP_REGULATION_OF_CELL_PROLIFERATION_INVOLVED_IN_KIDNEY_DEVELOPMENT	GOBP_REGULATION_OF_CELL_PROLIFERATION_INVOLVED_IN_KIDNEY_DEVELOPMENT	1/109	15/18055	0.0868603	0.185643	0.126427	PDGFA	1
GOBP_REGULATION_OF_GTP_BINDING	GOBP_REGULATION_OF_GTP_BINDING	1/109	15/18055	0.0868603	0.185643	0.126427	RIPOR2	1
GOBP_REGULATION_OF_HEPATOCYTE_PROLIFERATION	GOBP_REGULATION_OF_HEPATOCYTE_PROLIFERATION	1/109	15/18055	0.0868603	0.185643	0.126427	TNF	1
GOBP_REGULATION_OF_HISTONE_PHOSPHORYLATION	GOBP_REGULATION_OF_HISTONE_PHOSPHORYLATION	1/109	15/18055	0.0868603	0.185643	0.126427	IL1B	1
GOBP_REGULATION_OF_PLASMINOGEN_ACTIVATION	GOBP_REGULATION_OF_PLASMINOGEN_ACTIVATION	1/109	15/18055	0.0868603	0.185643	0.126427	SERPINE2	1
GOBP_REGULATION_OF_UNSATURATED_FATTY_ACID_BIOSYNTHETIC_PROCESS	GOBP_REGULATION_OF_UNSATURATED_FATTY_ACID_BIOSYNTHETIC_PROCESS	1/109	15/18055	0.0868603	0.185643	0.126427	IL1B	1
GOBP_TROPHOBLAST_GIANT_CELL_DIFFERENTIATION	GOBP_TROPHOBLAST_GIANT_CELL_DIFFERENTIATION	1/109	15/18055	0.0868603	0.185643	0.126427	SOCS3	1
GOBP_TYROSINE_METABOLIC_PROCESS	GOBP_TYROSINE_METABOLIC_PROCESS	1/109	15/18055	0.0868603	0.185643	0.126427	IL4I1	1
GOBP_VASCULAR_ASSOCIATED_SMOOTH_MUSCLE_CELL_APOPTOTIC_PROCESS	GOBP_VASCULAR_ASSOCIATED_SMOOTH_MUSCLE_CELL_APOPTOTIC_PROCESS	1/109	15/18055	0.0868603	0.185643	0.126427	SOD2	1
GOBP_RESPONSE_TO_BMP	GOBP_RESPONSE_TO_BMP	3/109	173/18055	0.087204	0.186231	0.126828	HES1/SMAD7/TNFAIP6	3
GOBP_SOMATIC_DIVERSIFICATION_OF_IMMUNE_RECEPTORS	GOBP_SOMATIC_DIVERSIFICATION_OF_IMMUNE_RECEPTORS	2/109	82/18055	0.087889	0.187547	0.127724	BCL6/CD40	2
GOBP_JNK_CASCADE	GOBP_JNK_CASCADE	3/109	175/18055	0.089526	0.190742	0.129899	IL1B/NCF1/TNF	3
GOBP_REGULATION_OF_LIPID_BIOSYNTHETIC_PROCESS	GOBP_REGULATION_OF_LIPID_BIOSYNTHETIC_PROCESS	3/109	175/18055	0.089526	0.190742	0.129899	IL1B/PDGFA/TNF	3
KEGG_HYPERTROPHIC_CARDIOMYOPATHY_HCM	KEGG_HYPERTROPHIC_CARDIOMYOPATHY_HCM	2/109	83/18055	0.0897167	0.190998	0.130074	ITGA1/TNF	2
GOBP_MORPHOGENESIS_OF_AN_EPITHELIUM	GOBP_MORPHOGENESIS_OF_AN_EPITHELIUM	6/109	513/18055	0.0904405	0.192013	0.130765	HES1/PDGFA/SOCS3/SPRY1/SRC/TNF	6
GOBP_SEX_DIFFERENTIATION	GOBP_SEX_DIFFERENTIATION	4/109	281/18055	0.0905306	0.192013	0.130765	CYP19A1/PDGFA/SRC/TNFAIP6	4
GOBP_BLOOD_VESSEL_ENDOTHELIAL_CELL_MIGRATION	GOBP_BLOOD_VESSEL_ENDOTHELIAL_CELL_MIGRATION	3/109	176/18055	0.0906968	0.192013	0.130765	CD40/HMOX1/TNF	3
GOBP_MEMBRANE_DOCKING	GOBP_MEMBRANE_DOCKING	2/109	84/18055	0.0915557	0.192013	0.130765	ICAM1/STX11	2
GOBP_POSITIVE_REGULATION_OF_PROTEIN_LOCALIZATION_TO_NUCLEUS	GOBP_POSITIVE_REGULATION_OF_PROTEIN_LOCALIZATION_TO_NUCLEUS	2/109	84/18055	0.0915557	0.192013	0.130765	PARP9/SRC	2
GOBP_REGULATION_OF_PHOSPHATASE_ACTIVITY	GOBP_REGULATION_OF_PHOSPHATASE_ACTIVITY	2/109	84/18055	0.0915557	0.192013	0.130765	ITGA1/TNF	2
GOBP_VESICLE_MEDIATED_TRANSPORT	GOBP_VESICLE_MEDIATED_TRANSPORT	14/109	1575/18055	0.0918637	0.192013	0.130765	ADORA2A/CCL2/CCL3/CXCL8/HMOX1/IL15RA/IL1B/LGALS3BP/PLSCR1/PTAFR/RIN2/SRC/STX11/TNF	14
GOBP_SENSORY_PERCEPTION_OF_MECHANICAL_STIMULUS	GOBP_SENSORY_PERCEPTION_OF_MECHANICAL_STIMULUS	3/109	177/18055	0.091874	0.192013	0.130765	RIPOR2/SERPINE2/TNF	3
GOBP_TEMPERATURE_HOMEOSTASIS	GOBP_TEMPERATURE_HOMEOSTASIS	3/109	177/18055	0.091874	0.192013	0.130765	IL18R1/IL1B/TNF	3
GOBP_DEVELOPMENTAL_GROWTH	GOBP_DEVELOPMENTAL_GROWTH	7/109	639/18055	0.0920064	0.192013	0.130765	CDKN1A/CYP19A1/NRP2/SMAD7/SPRY1/TNFAIP6/ZFP36L1	7
GOBP_ADHESION_OF_SYMBIONT_TO_HOST	GOBP_ADHESION_OF_SYMBIONT_TO_HOST	1/109	16/18055	0.0923776	0.192013	0.130765	ICAM1	1
GOBP_CARDIAC_NEURAL_CREST_CELL_DIFFERENTIATION_INVOLVED_IN_HEART_DEVELOPMENT	GOBP_CARDIAC_NEURAL_CREST_CELL_DIFFERENTIATION_INVOLVED_IN_HEART_DEVELOPMENT	1/109	16/18055	0.0923776	0.192013	0.130765	HES1	1
GOBP_CD40_SIGNALING_PATHWAY	GOBP_CD40_SIGNALING_PATHWAY	1/109	16/18055	0.0923776	0.192013	0.130765	CD40	1
GOBP_DEOXYRIBONUCLEOSIDE_TRIPHOSPHATE_METABOLIC_PROCESS	GOBP_DEOXYRIBONUCLEOSIDE_TRIPHOSPHATE_METABOLIC_PROCESS	1/109	16/18055	0.0923776	0.192013	0.130765	CMPK2	1
GOBP_DEOXYRIBONUCLEOTIDE_BIOSYNTHETIC_PROCESS	GOBP_DEOXYRIBONUCLEOTIDE_BIOSYNTHETIC_PROCESS	1/109	16/18055	0.0923776	0.192013	0.130765	CMPK2	1
GOBP_GLIAL_CELL_APOPTOTIC_PROCESS	GOBP_GLIAL_CELL_APOPTOTIC_PROCESS	1/109	16/18055	0.0923776	0.192013	0.130765	CCL2	1
GOBP_L_GLUTAMATE_IMPORT_ACROSS_PLASMA_MEMBRANE	GOBP_L_GLUTAMATE_IMPORT_ACROSS_PLASMA_MEMBRANE	1/109	16/18055	0.0923776	0.192013	0.130765	TNF	1
GOBP_MONOVALENT_INORGANIC_ANION_HOMEOSTASIS	GOBP_MONOVALENT_INORGANIC_ANION_HOMEOSTASIS	1/109	16/18055	0.0923776	0.192013	0.130765	SLC12A8	1
GOBP_NEGATIVE_REGULATION_OF_B_CELL_MEDIATED_IMMUNITY	GOBP_NEGATIVE_REGULATION_OF_B_CELL_MEDIATED_IMMUNITY	1/109	16/18055	0.0923776	0.192013	0.130765	BCL6	1
GOBP_POSITIVE_REGULATION_OF_CALCINEURIN_MEDIATED_SIGNALING	GOBP_POSITIVE_REGULATION_OF_CALCINEURIN_MEDIATED_SIGNALING	1/109	16/18055	0.0923776	0.192013	0.130765	TNF	1
GOBP_POSITIVE_REGULATION_OF_DOUBLE_STRAND_BREAK_REPAIR_VIA_NONHOMOLOGOUS_END_JOINING	GOBP_POSITIVE_REGULATION_OF_DOUBLE_STRAND_BREAK_REPAIR_VIA_NONHOMOLOGOUS_END_JOINING	1/109	16/18055	0.0923776	0.192013	0.130765	PARP9	1
GOBP_POSITIVE_REGULATION_OF_MYOBLAST_FUSION	GOBP_POSITIVE_REGULATION_OF_MYOBLAST_FUSION	1/109	16/18055	0.0923776	0.192013	0.130765	RIPOR2	1
GOBP_POSITIVE_REGULATION_OF_SMOOTH_MUSCLE_CELL_APOPTOTIC_PROCESS	GOBP_POSITIVE_REGULATION_OF_SMOOTH_MUSCLE_CELL_APOPTOTIC_PROCESS	1/109	16/18055	0.0923776	0.192013	0.130765	SOD2	1
GOBP_REGULATION_OF_EPITHELIAL_CELL_DIFFERENTIATION_INVOLVED_IN_KIDNEY_DEVELOPMENT	GOBP_REGULATION_OF_EPITHELIAL_CELL_DIFFERENTIATION_INVOLVED_IN_KIDNEY_DEVELOPMENT	1/109	16/18055	0.0923776	0.192013	0.130765	MMP9	1
GOBP_REGULATION_OF_GLIAL_CELL_MIGRATION	GOBP_REGULATION_OF_GLIAL_CELL_MIGRATION	1/109	16/18055	0.0923776	0.192013	0.130765	CCL3	1
GOBP_REGULATION_OF_INOSITOL_PHOSPHATE_BIOSYNTHETIC_PROCESS	GOBP_REGULATION_OF_INOSITOL_PHOSPHATE_BIOSYNTHETIC_PROCESS	1/109	16/18055	0.0923776	0.192013	0.130765	PTAFR	1
GOBP_REGULATION_OF_LEUKOCYTE_TETHERING_OR_ROLLING	GOBP_REGULATION_OF_LEUKOCYTE_TETHERING_OR_ROLLING	1/109	16/18055	0.0923776	0.192013	0.130765	PTAFR	1
GOBP_REGULATION_OF_VASCULOGENESIS	GOBP_REGULATION_OF_VASCULOGENESIS	1/109	16/18055	0.0923776	0.192013	0.130765	RIN2	1
GOBP_RESPONSE_TO_UV_B	GOBP_RESPONSE_TO_UV_B	1/109	16/18055	0.0923776	0.192013	0.130765	CDKN1A	1
GOBP_SEMAPHORIN_PLEXIN_SIGNALING_PATHWAY_INVOLVED_IN_NEURON_PROJECTION_GUIDANCE	GOBP_SEMAPHORIN_PLEXIN_SIGNALING_PATHWAY_INVOLVED_IN_NEURON_PROJECTION_GUIDANCE	1/109	16/18055	0.0923776	0.192013	0.130765	NRP2	1
GOBP_SEQUESTERING_OF_METAL_ION	GOBP_SEQUESTERING_OF_METAL_ION	1/109	16/18055	0.0923776	0.192013	0.130765	FTH1	1
GOBP_STRIATED_MUSCLE_CONTRACTION	GOBP_STRIATED_MUSCLE_CONTRACTION	3/109	178/18055	0.0930576	0.193265	0.131618	SCN1B/SMAD7/TNF	3
GOBP_CELLULAR_RESPONSE_TO_ACID_CHEMICAL	GOBP_CELLULAR_RESPONSE_TO_ACID_CHEMICAL	2/109	85/18055	0.0934057	0.193265	0.131618	CYBB/TNF	2
GOBP_POSITIVE_REGULATION_OF_LIPID_BIOSYNTHETIC_PROCESS	GOBP_POSITIVE_REGULATION_OF_LIPID_BIOSYNTHETIC_PROCESS	2/109	85/18055	0.0934057	0.193265	0.131618	IL1B/TNF	2
GOBP_POSITIVE_REGULATION_OF_REPRODUCTIVE_PROCESS	GOBP_POSITIVE_REGULATION_OF_REPRODUCTIVE_PROCESS	2/109	85/18055	0.0934057	0.193265	0.131618	PTAFR/SRC	2
GOBP_REGULATION_OF_LEUKOCYTE_APOPTOTIC_PROCESS	GOBP_REGULATION_OF_LEUKOCYTE_APOPTOTIC_PROCESS	2/109	85/18055	0.0934057	0.193265	0.131618	BCL6/IRF7	2
GOBP_REGULATION_OF_LEUKOCYTE_MEDIATED_CYTOTOXICITY	GOBP_REGULATION_OF_LEUKOCYTE_MEDIATED_CYTOTOXICITY	2/109	85/18055	0.0934057	0.193265	0.131618	HAVCR2/ICAM1	2
GOBP_INSULIN_SECRETION	GOBP_INSULIN_SECRETION	3/109	179/18055	0.0942475	0.194859	0.132704	IL1B/IL1RN/TNF	3
GOBP_REGULATION_OF_ESTABLISHMENT_OF_PROTEIN_LOCALIZATION	GOBP_REGULATION_OF_ESTABLISHMENT_OF_PROTEIN_LOCALIZATION	6/109	519/18055	0.0943225	0.194866	0.132709	ADORA2A/IL1B/RHBDF2/RSAD2/SRC/TNF	6
GOBP_CELL_ADHESION_MEDIATED_BY_INTEGRIN	GOBP_CELL_ADHESION_MEDIATED_BY_INTEGRIN	2/109	86/18055	0.0952667	0.19637	0.133733	ICAM1/ITGA1	2
GOBP_LIPID_STORAGE	GOBP_LIPID_STORAGE	2/109	86/18055	0.0952667	0.19637	0.133733	IL1B/TNF	2
KEGG_TGF_BETA_SIGNALING_PATHWAY	KEGG_TGF_BETA_SIGNALING_PATHWAY	2/109	86/18055	0.0952667	0.19637	0.133733	SMAD7/TNF	2
GOBP_REGULATION_OF_PROTEIN_CONTAINING_COMPLEX_ASSEMBLY	GOBP_REGULATION_OF_PROTEIN_CONTAINING_COMPLEX_ASSEMBLY	5/109	401/18055	0.0956273	0.196965	0.134138	EIF2AK2/HES1/ISG15/SRC/TNF	5
GOBP_MUSCLE_CELL_APOPTOTIC_PROCESS	GOBP_MUSCLE_CELL_APOPTOTIC_PROCESS	2/109	87/18055	0.0971383	0.19708	0.134216	HMOX1/SOD2	2
GOBP_POSITIVE_REGULATION_OF_LIPID_TRANSPORT	GOBP_POSITIVE_REGULATION_OF_LIPID_TRANSPORT	2/109	87/18055	0.0971383	0.19708	0.134216	CYP19A1/IL1B	2
KEGG_ERBB_SIGNALING_PATHWAY	KEGG_ERBB_SIGNALING_PATHWAY	2/109	87/18055	0.0971383	0.19708	0.134216	CDKN1A/SRC	2
GOBP_3_UTR_MEDIATED_MRNA_DESTABILIZATION	GOBP_3_UTR_MEDIATED_MRNA_DESTABILIZATION	1/109	17/18055	0.0978619	0.19708	0.134216	ZFP36L1	1
GOBP_ANATOMICAL_STRUCTURE_ARRANGEMENT	GOBP_ANATOMICAL_STRUCTURE_ARRANGEMENT	1/109	17/18055	0.0978619	0.19708	0.134216	NRP2	1
GOBP_CHEMICAL_HOMEOSTASIS_WITHIN_A_TISSUE	GOBP_CHEMICAL_HOMEOSTASIS_WITHIN_A_TISSUE	1/109	17/18055	0.0978619	0.19708	0.134216	OAS1	1
GOBP_CIRCADIAN_SLEEP_WAKE_CYCLE_SLEEP	GOBP_CIRCADIAN_SLEEP_WAKE_CYCLE_SLEEP	1/109	17/18055	0.0978619	0.19708	0.134216	ADORA2A	1
GOBP_G_PROTEIN_COUPLED_RECEPTOR_SIGNALING_PATHWAY_INVOLVED_IN_HEART_PROCESS	GOBP_G_PROTEIN_COUPLED_RECEPTOR_SIGNALING_PATHWAY_INVOLVED_IN_HEART_PROCESS	1/109	17/18055	0.0978619	0.19708	0.134216	SRC	1
GOBP_GANGLION_DEVELOPMENT	GOBP_GANGLION_DEVELOPMENT	1/109	17/18055	0.0978619	0.19708	0.134216	NRP2	1
GOBP_GAP_JUNCTION_ASSEMBLY	GOBP_GAP_JUNCTION_ASSEMBLY	1/109	17/18055	0.0978619	0.19708	0.134216	IL1B	1
GOBP_GLOMERULAR_MESANGIUM_DEVELOPMENT	GOBP_GLOMERULAR_MESANGIUM_DEVELOPMENT	1/109	17/18055	0.0978619	0.19708	0.134216	PDGFA	1
GOBP_GRANULOCYTE_MACROPHAGE_COLONY_STIMULATING_FACTOR_PRODUCTION	GOBP_GRANULOCYTE_MACROPHAGE_COLONY_STIMULATING_FACTOR_PRODUCTION	1/109	17/18055	0.0978619	0.19708	0.134216	IL1B	1
GOBP_IMMUNOLOGICAL_MEMORY_PROCESS	GOBP_IMMUNOLOGICAL_MEMORY_PROCESS	1/109	17/18055	0.0978619	0.19708	0.134216	BCL6	1
GOBP_INFLAMMATORY_RESPONSE_TO_WOUNDING	GOBP_INFLAMMATORY_RESPONSE_TO_WOUNDING	1/109	17/18055	0.0978619	0.19708	0.134216	HMOX1	1
GOBP_LAMELLIPODIUM_MORPHOGENESIS	GOBP_LAMELLIPODIUM_MORPHOGENESIS	1/109	17/18055	0.0978619	0.19708	0.134216	SRC	1
GOBP_NEGATIVE_REGULATION_OF_ANOIKIS	GOBP_NEGATIVE_REGULATION_OF_ANOIKIS	1/109	17/18055	0.0978619	0.19708	0.134216	SRC	1
GOBP_NEGATIVE_REGULATION_OF_CELL_SUBSTRATE_JUNCTION_ORGANIZATION	GOBP_NEGATIVE_REGULATION_OF_CELL_SUBSTRATE_JUNCTION_ORGANIZATION	1/109	17/18055	0.0978619	0.19708	0.134216	SRC	1
GOBP_NEGATIVE_REGULATION_OF_GLUCOSE_IMPORT	GOBP_NEGATIVE_REGULATION_OF_GLUCOSE_IMPORT	1/109	17/18055	0.0978619	0.19708	0.134216	TNF	1
GOBP_PHENOTYPIC_SWITCHING	GOBP_PHENOTYPIC_SWITCHING	1/109	17/18055	0.0978619	0.19708	0.134216	SOD2	1
GOBP_POSITIVE_REGULATION_OF_CIRCADIAN_RHYTHM	GOBP_POSITIVE_REGULATION_OF_CIRCADIAN_RHYTHM	1/109	17/18055	0.0978619	0.19708	0.134216	ADORA2A	1
GOBP_POSITIVE_REGULATION_OF_NEUROTRANSMITTER_SECRETION	GOBP_POSITIVE_REGULATION_OF_NEUROTRANSMITTER_SECRETION	1/109	17/18055	0.0978619	0.19708	0.134216	ADORA2A	1
GOBP_POSITIVE_REGULATION_OF_NITRIC_OXIDE_SYNTHASE_BIOSYNTHETIC_PROCESS	GOBP_POSITIVE_REGULATION_OF_NITRIC_OXIDE_SYNTHASE_BIOSYNTHETIC_PROCESS	1/109	17/18055	0.0978619	0.19708	0.134216	CCL2	1
GOBP_POSITIVE_REGULATION_OF_PROTEIN_EXPORT_FROM_NUCLEUS	GOBP_POSITIVE_REGULATION_OF_PROTEIN_EXPORT_FROM_NUCLEUS	1/109	17/18055	0.0978619	0.19708	0.134216	IL1B	1
GOBP_POSITIVE_REGULATION_OF_TYPE_2_IMMUNE_RESPONSE	GOBP_POSITIVE_REGULATION_OF_TYPE_2_IMMUNE_RESPONSE	1/109	17/18055	0.0978619	0.19708	0.134216	RSAD2	1
GOBP_POSITIVE_REGULATION_OF_VASCULAR_ENDOTHELIAL_GROWTH_FACTOR_RECEPTOR_SIGNALING_PATHWAY	GOBP_POSITIVE_REGULATION_OF_VASCULAR_ENDOTHELIAL_GROWTH_FACTOR_RECEPTOR_SIGNALING_PATHWAY	1/109	17/18055	0.0978619	0.19708	0.134216	IL1B	1
GOBP_REGULATION_OF_INTEGRIN_ACTIVATION	GOBP_REGULATION_OF_INTEGRIN_ACTIVATION	1/109	17/18055	0.0978619	0.19708	0.134216	SRC	1
GOBP_REGULATION_OF_POSTSYNAPTIC_NEUROTRANSMITTER_RECEPTOR_ACTIVITY	GOBP_REGULATION_OF_POSTSYNAPTIC_NEUROTRANSMITTER_RECEPTOR_ACTIVITY	1/109	17/18055	0.0978619	0.19708	0.134216	SRC	1
GOBP_REGULATION_OF_PROTEIN_KINASE_C_SIGNALING	GOBP_REGULATION_OF_PROTEIN_KINASE_C_SIGNALING	1/109	17/18055	0.0978619	0.19708	0.134216	CD40	1
GOBP_REPLICATIVE_SENESCENCE	GOBP_REPLICATIVE_SENESCENCE	1/109	17/18055	0.0978619	0.19708	0.134216	CDKN1A	1
GOBP_SEGMENT_SPECIFICATION	GOBP_SEGMENT_SPECIFICATION	1/109	17/18055	0.0978619	0.19708	0.134216	MAFB	1
GOBP_RESPONSE_TO_PEPTIDE_HORMONE	GOBP_RESPONSE_TO_PEPTIDE_HORMONE	5/109	404/18055	0.0979251	0.19708	0.134216	CYBB/IL1B/SOCS3/SRC/ZFP36L1	5
GOBP_MUCOPOLYSACCHARIDE_METABOLIC_PROCESS	GOBP_MUCOPOLYSACCHARIDE_METABOLIC_PROCESS	2/109	88/18055	0.0990204	0.19865	0.135285	IL1B/TNFAIP6	2
GOBP_PROTEIN_TETRAMERIZATION	GOBP_PROTEIN_TETRAMERIZATION	2/109	88/18055	0.0990204	0.19865	0.135285	SOD2/TDO2	2
GOBP_REGULATION_OF_RHO_PROTEIN_SIGNAL_TRANSDUCTION	GOBP_REGULATION_OF_RHO_PROTEIN_SIGNAL_TRANSDUCTION	2/109	88/18055	0.0990204	0.19865	0.135285	BCL6/RIPOR2	2
GOBP_NEGATIVE_REGULATION_OF_MITOTIC_CELL_CYCLE_PHASE_TRANSITION	GOBP_NEGATIVE_REGULATION_OF_MITOTIC_CELL_CYCLE_PHASE_TRANSITION	3/109	183/18055	0.0990699	0.19865	0.135285	CCL2/CDKN1A/ZFP36L1	3
GOBP_REGULATION_OF_LIPID_LOCALIZATION	GOBP_REGULATION_OF_LIPID_LOCALIZATION	3/109	183/18055	0.0990699	0.19865	0.135285	CYP19A1/IL1B/TNF	3
GOBP_REGULATION_OF_CELLULAR_AMIDE_METABOLIC_PROCESS	GOBP_REGULATION_OF_CELLULAR_AMIDE_METABOLIC_PROCESS	6/109	528/18055	0.100313	0.200994	0.136882	BCL3/EIF2AK2/PTAFR/SHFL/TNF/ZFP36L1	6
GOBP_CELLULAR_RESPONSE_TO_UV	GOBP_CELLULAR_RESPONSE_TO_UV	2/109	89/18055	0.100913	0.201604	0.137297	CDKN1A/MMP9	2
GOBP_MESENCHYMAL_CELL_DEVELOPMENT	GOBP_MESENCHYMAL_CELL_DEVELOPMENT	2/109	89/18055	0.100913	0.201604	0.137297	HES1/NRP2	2
GOBP_RESPONSE_TO_CAMP	GOBP_RESPONSE_TO_CAMP	2/109	89/18055	0.100913	0.201604	0.137297	PTAFR/ZFP36L1	2
KEGG_PROSTATE_CANCER	KEGG_PROSTATE_CANCER	2/109	89/18055	0.100913	0.201604	0.137297	CDKN1A/PDGFA	2
GOBP_CELLULAR_RESPONSE_TO_PEPTIDE_HORMONE_STIMULUS	GOBP_CELLULAR_RESPONSE_TO_PEPTIDE_HORMONE_STIMULUS	4/109	294/18055	0.102522	0.202539	0.137934	IL1B/SOCS3/SRC/ZFP36L1	4
GOBP_NEGATIVE_REGULATION_OF_CELL_GROWTH	GOBP_NEGATIVE_REGULATION_OF_CELL_GROWTH	3/109	186/18055	0.102751	0.202539	0.137934	BCL6/CDKN1A/SERPINE2	3
GOBP_REGULATION_OF_CELL_DIVISION	GOBP_REGULATION_OF_CELL_DIVISION	3/109	186/18055	0.102751	0.202539	0.137934	IL1B/OSM/PDGFA	3
GOBP_REGULATION_OF_PROTEIN_TYROSINE_KINASE_ACTIVITY	GOBP_REGULATION_OF_PROTEIN_TYROSINE_KINASE_ACTIVITY	2/109	90/18055	0.102815	0.202539	0.137934	NCF1/SRC	2
GOBP_REGULATION_OF_SODIUM_ION_TRANSPORT	GOBP_REGULATION_OF_SODIUM_ION_TRANSPORT	2/109	90/18055	0.102815	0.202539	0.137934	SCN1B/SERPINE2	2
KEGG_DILATED_CARDIOMYOPATHY	KEGG_DILATED_CARDIOMYOPATHY	2/109	90/18055	0.102815	0.202539	0.137934	ITGA1/TNF	2
KEGG_GAP_JUNCTION	KEGG_GAP_JUNCTION	2/109	90/18055	0.102815	0.202539	0.137934	PDGFA/SRC	2
GOBP_ACTIVATION_OF_NF_KAPPAB_INDUCING_KINASE_ACTIVITY	GOBP_ACTIVATION_OF_NF_KAPPAB_INDUCING_KINASE_ACTIVITY	1/109	18/18055	0.103313	0.202539	0.137934	TNFSF15	1
GOBP_BRANCH_ELONGATION_OF_AN_EPITHELIUM	GOBP_BRANCH_ELONGATION_OF_AN_EPITHELIUM	1/109	18/18055	0.103313	0.202539	0.137934	SPRY1	1
GOBP_CELLULAR_RESPONSE_TO_EXOGENOUS_DSRNA	GOBP_CELLULAR_RESPONSE_TO_EXOGENOUS_DSRNA	1/109	18/18055	0.103313	0.202539	0.137934	IFIT1	1
GOBP_CELLULAR_RESPONSE_TO_LEPTIN_STIMULUS	GOBP_CELLULAR_RESPONSE_TO_LEPTIN_STIMULUS	1/109	18/18055	0.103313	0.202539	0.137934	EBI3	1
GOBP_DNA_DAMAGE_RESPONSE_SIGNAL_TRANSDUCTION_BY_P53_CLASS_MEDIATOR_RESULTING_IN_CELL_CYCLE_ARREST	GOBP_DNA_DAMAGE_RESPONSE_SIGNAL_TRANSDUCTION_BY_P53_CLASS_MEDIATOR_RESULTING_IN_CELL_CYCLE_ARREST	1/109	18/18055	0.103313	0.202539	0.137934	CDKN1A	1
GOBP_DNA_DAMAGE_RESPONSE_SIGNAL_TRANSDUCTION_RESULTING_IN_TRANSCRIPTION	GOBP_DNA_DAMAGE_RESPONSE_SIGNAL_TRANSDUCTION_RESULTING_IN_TRANSCRIPTION	1/109	18/18055	0.103313	0.202539	0.137934	CDKN1A	1
GOBP_FEMALE_GENITALIA_DEVELOPMENT	GOBP_FEMALE_GENITALIA_DEVELOPMENT	1/109	18/18055	0.103313	0.202539	0.137934	CYP19A1	1
GOBP_GASTRIC_ACID_SECRETION	GOBP_GASTRIC_ACID_SECRETION	1/109	18/18055	0.103313	0.202539	0.137934	SGK1	1
GOBP_NEGATIVE_REGULATION_OF_VASCULAR_PERMEABILITY	GOBP_NEGATIVE_REGULATION_OF_VASCULAR_PERMEABILITY	1/109	18/18055	0.103313	0.202539	0.137934	ADORA2A	1
GOBP_OSTEOCLAST_DEVELOPMENT	GOBP_OSTEOCLAST_DEVELOPMENT	1/109	18/18055	0.103313	0.202539	0.137934	SRC	1
GOBP_POSITIVE_REGULATION_OF_CHROMOSOME_SEPARATION	GOBP_POSITIVE_REGULATION_OF_CHROMOSOME_SEPARATION	1/109	18/18055	0.103313	0.202539	0.137934	PLSCR1	1
GOBP_POSITIVE_REGULATION_OF_MACROPHAGE_CHEMOTAXIS	GOBP_POSITIVE_REGULATION_OF_MACROPHAGE_CHEMOTAXIS	1/109	18/18055	0.103313	0.202539	0.137934	C3AR1	1
GOBP_REGULATION_OF_EARLY_ENDOSOME_TO_LATE_ENDOSOME_TRANSPORT	GOBP_REGULATION_OF_EARLY_ENDOSOME_TO_LATE_ENDOSOME_TRANSPORT	1/109	18/18055	0.103313	0.202539	0.137934	SRC	1
GOBP_REGULATION_OF_HUMORAL_IMMUNE_RESPONSE_MEDIATED_BY_CIRCULATING_IMMUNOGLOBULIN	GOBP_REGULATION_OF_HUMORAL_IMMUNE_RESPONSE_MEDIATED_BY_CIRCULATING_IMMUNOGLOBULIN	1/109	18/18055	0.103313	0.202539	0.137934	TNF	1
GOBP_REGULATION_OF_PHOSPHOLIPID_BIOSYNTHETIC_PROCESS	GOBP_REGULATION_OF_PHOSPHOLIPID_BIOSYNTHETIC_PROCESS	1/109	18/18055	0.103313	0.202539	0.137934	PDGFA	1
GOBP_REGULATION_OF_T_HELPER_17_CELL_DIFFERENTIATION	GOBP_REGULATION_OF_T_HELPER_17_CELL_DIFFERENTIATION	1/109	18/18055	0.103313	0.202539	0.137934	SMAD7	1
GOBP_TRANSLATIONAL_TERMINATION	GOBP_TRANSLATIONAL_TERMINATION	1/109	18/18055	0.103313	0.202539	0.137934	SHFL	1
GOBP_VIRAL_TRANSLATION	GOBP_VIRAL_TRANSLATION	1/109	18/18055	0.103313	0.202539	0.137934	SHFL	1
KEGG_PHENYLALANINE_METABOLISM	KEGG_PHENYLALANINE_METABOLISM	1/109	18/18055	0.103313	0.202539	0.137934	IL4I1	1
GOBP_CELL_KILLING	GOBP_CELL_KILLING	3/109	187/18055	0.103991	0.20372	0.138738	HAVCR2/ICAM1/SLAMF7	3
GOBP_CELLULAR_SENESCENCE	GOBP_CELLULAR_SENESCENCE	2/109	91/18055	0.104728	0.204722	0.139421	BCL6/CDKN1A	2
GOBP_NEGATIVE_REGULATION_OF_LEUKOCYTE_PROLIFERATION	GOBP_NEGATIVE_REGULATION_OF_LEUKOCYTE_PROLIFERATION	2/109	91/18055	0.104728	0.204722	0.139421	HAVCR2/IL4I1	2
GOBP_REGULATION_OF_PROTEIN_DEPHOSPHORYLATION	GOBP_REGULATION_OF_PROTEIN_DEPHOSPHORYLATION	2/109	91/18055	0.104728	0.204722	0.139421	ITGA1/TNF	2
GOBP_CELLULAR_RESPONSE_TO_RADIATION	GOBP_CELLULAR_RESPONSE_TO_RADIATION	3/109	188/18055	0.105236	0.205274	0.139796	CDKN1A/IFI16/MMP9	3
GOBP_REGENERATION	GOBP_REGENERATION	3/109	188/18055	0.105236	0.205274	0.139796	CDKN1A/HMOX1/TNF	3
GOBP_REGULATION_OF_RAS_PROTEIN_SIGNAL_TRANSDUCTION	GOBP_REGULATION_OF_RAS_PROTEIN_SIGNAL_TRANSDUCTION	3/109	188/18055	0.105236	0.205274	0.139796	BCL6/RIPOR2/SPRY1	3
GOBP_REGULATION_OF_GROWTH	GOBP_REGULATION_OF_GROWTH	7/109	663/18055	0.106387	0.20729	0.14117	BCL6/CDKN1A/OSM/SERPINE2/SGK1/SMAD7/SOCS3	7
GOBP_COLUMNAR_CUBOIDAL_EPITHELIAL_CELL_DIFFERENTIATION	GOBP_COLUMNAR_CUBOIDAL_EPITHELIAL_CELL_DIFFERENTIATION	2/109	92/18055	0.10665	0.20729	0.14117	HES1/SRC	2
GOBP_DICARBOXYLIC_ACID_TRANSPORT	GOBP_DICARBOXYLIC_ACID_TRANSPORT	2/109	92/18055	0.10665	0.20729	0.14117	ADORA2A/TNF	2
GOBP_HOMOTYPIC_CELL_CELL_ADHESION	GOBP_HOMOTYPIC_CELL_CELL_ADHESION	2/109	92/18055	0.10665	0.20729	0.14117	PLAUR/SERPINE2	2
GOBP_INORGANIC_ANION_TRANSMEMBRANE_TRANSPORT	GOBP_INORGANIC_ANION_TRANSMEMBRANE_TRANSPORT	2/109	92/18055	0.10665	0.20729	0.14117	PTAFR/SLC12A8	2
GOBP_POSITIVE_REGULATION_OF_SECRETION	GOBP_POSITIVE_REGULATION_OF_SECRETION	4/109	300/18055	0.108293	0.208659	0.142101	ADORA2A/CYP19A1/IL1B/PTAFR	4
GOBP_REGULATION_OF_SMALL_GTPASE_MEDIATED_SIGNAL_TRANSDUCTION	GOBP_REGULATION_OF_SMALL_GTPASE_MEDIATED_SIGNAL_TRANSDUCTION	4/109	300/18055	0.108293	0.208659	0.142101	BCL6/RIPOR2/SPRY1/SRC	4
GOBP_SKIN_EPIDERMIS_DEVELOPMENT	GOBP_SKIN_EPIDERMIS_DEVELOPMENT	2/109	93/18055	0.108582	0.208659	0.142101	PDGFA/TNF	2
GOBP_ACTIVATION_OF_CYSTEINE_TYPE_ENDOPEPTIDASE_ACTIVITY	GOBP_ACTIVATION_OF_CYSTEINE_TYPE_ENDOPEPTIDASE_ACTIVITY	1/109	19/18055	0.108732	0.208659	0.142101	IFI16	1
GOBP_KERATINOCYTE_MIGRATION	GOBP_KERATINOCYTE_MIGRATION	1/109	19/18055	0.108732	0.208659	0.142101	MMP9	1
GOBP_NEGATIVE_REGULATION_OF_NERVOUS_SYSTEM_PROCESS	GOBP_NEGATIVE_REGULATION_OF_NERVOUS_SYSTEM_PROCESS	1/109	19/18055	0.108732	0.208659	0.142101	TNF	1
GOBP_NEGATIVE_REGULATION_OF_PEPTIDYL_THREONINE_PHOSPHORYLATION	GOBP_NEGATIVE_REGULATION_OF_PEPTIDYL_THREONINE_PHOSPHORYLATION	1/109	19/18055	0.108732	0.208659	0.142101	SMAD7	1
GOBP_NEGATIVE_REGULATION_OF_PHOSPHATIDYLINOSITOL_3_KINASE_SIGNALING	GOBP_NEGATIVE_REGULATION_OF_PHOSPHATIDYLINOSITOL_3_KINASE_SIGNALING	1/109	19/18055	0.108732	0.208659	0.142101	SERPINE2	1
GOBP_NEGATIVE_REGULATION_OF_POSTTRANSCRIPTIONAL_GENE_SILENCING	GOBP_NEGATIVE_REGULATION_OF_POSTTRANSCRIPTIONAL_GENE_SILENCING	1/109	19/18055	0.108732	0.208659	0.142101	TNF	1
GOBP_POSITIVE_REGULATION_OF_CHONDROCYTE_DIFFERENTIATION	GOBP_POSITIVE_REGULATION_OF_CHONDROCYTE_DIFFERENTIATION	1/109	19/18055	0.108732	0.208659	0.142101	SMAD7	1
GOBP_POSITIVE_REGULATION_OF_SMOOTH_MUSCLE_CELL_DIFFERENTIATION	GOBP_POSITIVE_REGULATION_OF_SMOOTH_MUSCLE_CELL_DIFFERENTIATION	1/109	19/18055	0.108732	0.208659	0.142101	SOD2	1
GOBP_POSITIVE_REGULATION_OF_TYPE_I_INTERFERON_MEDIATED_SIGNALING_PATHWAY	GOBP_POSITIVE_REGULATION_OF_TYPE_I_INTERFERON_MEDIATED_SIGNALING_PATHWAY	1/109	19/18055	0.108732	0.208659	0.142101	IRF7	1
GOBP_PROSTAGLANDIN_TRANSPORT	GOBP_PROSTAGLANDIN_TRANSPORT	1/109	19/18055	0.108732	0.208659	0.142101	IL1B	1
GOBP_PYRIMIDINE_NUCLEOSIDE_TRIPHOSPHATE_BIOSYNTHETIC_PROCESS	GOBP_PYRIMIDINE_NUCLEOSIDE_TRIPHOSPHATE_BIOSYNTHETIC_PROCESS	1/109	19/18055	0.108732	0.208659	0.142101	CMPK2	1
GOBP_REGULATION_OF_CIRCADIAN_SLEEP_WAKE_CYCLE	GOBP_REGULATION_OF_CIRCADIAN_SLEEP_WAKE_CYCLE	1/109	19/18055	0.108732	0.208659	0.142101	ADORA2A	1
GOBP_REGULATION_OF_GLUTAMATE_SECRETION	GOBP_REGULATION_OF_GLUTAMATE_SECRETION	1/109	19/18055	0.108732	0.208659	0.142101	ADORA2A	1
GOBP_REGULATION_OF_HAIR_FOLLICLE_DEVELOPMENT	GOBP_REGULATION_OF_HAIR_FOLLICLE_DEVELOPMENT	1/109	19/18055	0.108732	0.208659	0.142101	TNF	1
GOBP_RESPONSE_TO_HYPEROXIA	GOBP_RESPONSE_TO_HYPEROXIA	1/109	19/18055	0.108732	0.208659	0.142101	SOD2	1
GOBP_NEGATIVE_REGULATION_OF_CELL_CYCLE_PROCESS	GOBP_NEGATIVE_REGULATION_OF_CELL_CYCLE_PROCESS	4/109	301/18055	0.109269	0.209541	0.142702	BCL6/CCL2/CDKN1A/ZFP36L1	4
GOBP_ALPHA_AMINO_ACID_CATABOLIC_PROCESS	GOBP_ALPHA_AMINO_ACID_CATABOLIC_PROCESS	2/109	94/18055	0.110523	0.211647	0.144137	IL4I1/TDO2	2
GOBP_CELLULAR_RESPONSE_TO_KETONE	GOBP_CELLULAR_RESPONSE_TO_KETONE	2/109	94/18055	0.110523	0.211647	0.144137	SGK1/SRC	2
GOBP_REGULATION_OF_CELL_CYCLE	GOBP_REGULATION_OF_CELL_CYCLE	10/109	1068/18055	0.110924	0.212266	0.144558	BCL6/CCL2/CDKN1A/HES1/IL1B/MX2/PLSCR1/SRC/TNF/ZFP36L1	10
GOBP_CELLULAR_ION_HOMEOSTASIS	GOBP_CELLULAR_ION_HOMEOSTASIS	7/109	671/18055	0.111438	0.2131	0.145126	C3AR1/CCL3/CD40/CXCL11/FTH1/HMOX1/SLAMF8	7
GOBP_REGULATION_OF_SYSTEMIC_ARTERIAL_BLOOD_PRESSURE	GOBP_REGULATION_OF_SYSTEMIC_ARTERIAL_BLOOD_PRESSURE	2/109	95/18055	0.112473	0.214021	0.145754	SOD2/TNF	2
GOBP_NEUROGENESIS	GOBP_NEUROGENESIS	14/109	1631/18055	0.113475	0.214021	0.145754	ADORA2A/BCL6/BHLHE40/CCL2/CCL3/HES1/IL1B/ITGA1/NRP2/SCN1B/SERPINE2/SGK1/SOD2/TNF	14
GOBP_POSITIVE_REGULATION_OF_PEPTIDASE_ACTIVITY	GOBP_POSITIVE_REGULATION_OF_PEPTIDASE_ACTIVITY	3/109	195/18055	0.114116	0.214021	0.145754	IFI16/TNF/TNFSF15	3
GOBP_POSITIVE_REGULATION_OF_PROTEIN_CONTAINING_COMPLEX_ASSEMBLY	GOBP_POSITIVE_REGULATION_OF_PROTEIN_CONTAINING_COMPLEX_ASSEMBLY	3/109	195/18055	0.114116	0.214021	0.145754	ISG15/SRC/TNF	3
GOBP_LABYRINTHINE_LAYER_BLOOD_VESSEL_DEVELOPMENT	GOBP_LABYRINTHINE_LAYER_BLOOD_VESSEL_DEVELOPMENT	1/109	20/18055	0.114118	0.214021	0.145754	HES1	1
GOBP_METANEPHRIC_TUBULE_DEVELOPMENT	GOBP_METANEPHRIC_TUBULE_DEVELOPMENT	1/109	20/18055	0.114118	0.214021	0.145754	HES1	1
GOBP_NEGATIVE_REGULATION_OF_BONE_MINERALIZATION	GOBP_NEGATIVE_REGULATION_OF_BONE_MINERALIZATION	1/109	20/18055	0.114118	0.214021	0.145754	CCL3	1
GOBP_NEGATIVE_REGULATION_OF_NATURAL_KILLER_CELL_MEDIATED_IMMUNITY	GOBP_NEGATIVE_REGULATION_OF_NATURAL_KILLER_CELL_MEDIATED_IMMUNITY	1/109	20/18055	0.114118	0.214021	0.145754	HAVCR2	1
GOBP_NEGATIVE_REGULATION_OF_OXIDATIVE_STRESS_INDUCED_INTRINSIC_APOPTOTIC_SIGNALING_PATHWAY	GOBP_NEGATIVE_REGULATION_OF_OXIDATIVE_STRESS_INDUCED_INTRINSIC_APOPTOTIC_SIGNALING_PATHWAY	1/109	20/18055	0.114118	0.214021	0.145754	SOD2	1
GOBP_NEGATIVE_REGULATION_OF_TELOMERE_MAINTENANCE_VIA_TELOMERASE	GOBP_NEGATIVE_REGULATION_OF_TELOMERE_MAINTENANCE_VIA_TELOMERASE	1/109	20/18055	0.114118	0.214021	0.145754	SRC	1
GOBP_POSITIVE_REGULATION_OF_AMYLOID_BETA_FORMATION	GOBP_POSITIVE_REGULATION_OF_AMYLOID_BETA_FORMATION	1/109	20/18055	0.114118	0.214021	0.145754	TNF	1
GOBP_POSITIVE_REGULATION_OF_MYELOID_LEUKOCYTE_MEDIATED_IMMUNITY	GOBP_POSITIVE_REGULATION_OF_MYELOID_LEUKOCYTE_MEDIATED_IMMUNITY	1/109	20/18055	0.114118	0.214021	0.145754	PTAFR	1
GOBP_POSITIVE_REGULATION_OF_OXIDATIVE_STRESS_INDUCED_CELL_DEATH	GOBP_POSITIVE_REGULATION_OF_OXIDATIVE_STRESS_INDUCED_CELL_DEATH	1/109	20/18055	0.114118	0.214021	0.145754	TNF	1
GOBP_POSITIVE_REGULATION_OF_PROTEIN_LOCALIZATION_TO_CELL_SURFACE	GOBP_POSITIVE_REGULATION_OF_PROTEIN_LOCALIZATION_TO_CELL_SURFACE	1/109	20/18055	0.114118	0.214021	0.145754	TNF	1
GOBP_REGULATION_OF_AMYLOID_BETA_CLEARANCE	GOBP_REGULATION_OF_AMYLOID_BETA_CLEARANCE	1/109	20/18055	0.114118	0.214021	0.145754	TNF	1
GOBP_REGULATION_OF_DEFENSE_RESPONSE_TO_BACTERIUM	GOBP_REGULATION_OF_DEFENSE_RESPONSE_TO_BACTERIUM	1/109	20/18055	0.114118	0.214021	0.145754	HAVCR2	1
GOBP_REGULATION_OF_HYDROGEN_PEROXIDE_METABOLIC_PROCESS	GOBP_REGULATION_OF_HYDROGEN_PEROXIDE_METABOLIC_PROCESS	1/109	20/18055	0.114118	0.214021	0.145754	SOD2	1
GOBP_REGULATION_OF_MICROGLIAL_CELL_ACTIVATION	GOBP_REGULATION_OF_MICROGLIAL_CELL_ACTIVATION	1/109	20/18055	0.114118	0.214021	0.145754	CCL3	1
GOBP_REGULATION_OF_RIG_I_SIGNALING_PATHWAY	GOBP_REGULATION_OF_RIG_I_SIGNALING_PATHWAY	1/109	20/18055	0.114118	0.214021	0.145754	OASL	1
GOBP_REGULATION_OF_TOLERANCE_INDUCTION	GOBP_REGULATION_OF_TOLERANCE_INDUCTION	1/109	20/18055	0.114118	0.214021	0.145754	HAVCR2	1
GOBP_REGULATION_OF_TRANSLATION_IN_RESPONSE_TO_STRESS	GOBP_REGULATION_OF_TRANSLATION_IN_RESPONSE_TO_STRESS	1/109	20/18055	0.114118	0.214021	0.145754	EIF2AK2	1
GOBP_REGULATION_OF_TRANSLATIONAL_ELONGATION	GOBP_REGULATION_OF_TRANSLATIONAL_ELONGATION	1/109	20/18055	0.114118	0.214021	0.145754	SHFL	1
GOBP_RENAL_ABSORPTION	GOBP_RENAL_ABSORPTION	1/109	20/18055	0.114118	0.214021	0.145754	SGK1	1
GOBP_RESPONSE_TO_IMMOBILIZATION_STRESS	GOBP_RESPONSE_TO_IMMOBILIZATION_STRESS	1/109	20/18055	0.114118	0.214021	0.145754	SOD2	1
GOBP_RESPONSE_TO_LEAD_ION	GOBP_RESPONSE_TO_LEAD_ION	1/109	20/18055	0.114118	0.214021	0.145754	PLSCR1	1
GOBP_SINGLE_STRANDED_VIRAL_RNA_REPLICATION_VIA_DOUBLE_STRANDED_DNA_INTERMEDIATE	GOBP_SINGLE_STRANDED_VIRAL_RNA_REPLICATION_VIA_DOUBLE_STRANDED_DNA_INTERMEDIATE	1/109	20/18055	0.114118	0.214021	0.145754	CXCL8	1
GOBP_VITAMIN_BIOSYNTHETIC_PROCESS	GOBP_VITAMIN_BIOSYNTHETIC_PROCESS	1/109	20/18055	0.114118	0.214021	0.145754	TNF	1
GOBP_VITAMIN_D_METABOLIC_PROCESS	GOBP_VITAMIN_D_METABOLIC_PROCESS	1/109	20/18055	0.114118	0.214021	0.145754	TNF	1
GOBP_NEGATIVE_REGULATION_OF_PROTEIN_MODIFICATION_BY_SMALL_PROTEIN_CONJUGATION_OR_REMOVAL	GOBP_NEGATIVE_REGULATION_OF_PROTEIN_MODIFICATION_BY_SMALL_PROTEIN_CONJUGATION_OR_REMOVAL	2/109	96/18055	0.114432	0.214315	0.145953	ISG15/SMAD7	2
GOBP_NEURAL_CREST_CELL_DIFFERENTIATION	GOBP_NEURAL_CREST_CELL_DIFFERENTIATION	2/109	96/18055	0.114432	0.214315	0.145953	HES1/NRP2	2
GOBP_NUCLEAR_TRANSPORT	GOBP_NUCLEAR_TRANSPORT	4/109	308/18055	0.116211	0.217254	0.147955	BCL3/CDKN1A/IL1B/MX2	4
GOBP_POSITIVE_REGULATION_OF_ESTABLISHMENT_OF_PROTEIN_LOCALIZATION	GOBP_POSITIVE_REGULATION_OF_ESTABLISHMENT_OF_PROTEIN_LOCALIZATION	4/109	308/18055	0.116211	0.217254	0.147955	ADORA2A/IL1B/SRC/TNF	4
GOBP_CELLULAR_RESPONSE_TO_UNFOLDED_PROTEIN	GOBP_CELLULAR_RESPONSE_TO_UNFOLDED_PROTEIN	2/109	97/18055	0.1164	0.217254	0.147955	ATF3/EIF2AK2	2
GOBP_NEGATIVE_REGULATION_OF_CELL_CYCLE_G1_S_PHASE_TRANSITION	GOBP_NEGATIVE_REGULATION_OF_CELL_CYCLE_G1_S_PHASE_TRANSITION	2/109	97/18055	0.1164	0.217254	0.147955	CCL2/CDKN1A	2
GOBP_RESPONSE_TO_ALKALOID	GOBP_RESPONSE_TO_ALKALOID	2/109	97/18055	0.1164	0.217254	0.147955	ADORA2A/HES1	2
GOBP_RESPONSE_TO_LIGHT_STIMULUS	GOBP_RESPONSE_TO_LIGHT_STIMULUS	4/109	310/18055	0.11823	0.220422	0.150112	BCL3/BHLHE40/CDKN1A/MMP9	4
GOBP_LONG_TERM_SYNAPTIC_POTENTIATION	GOBP_LONG_TERM_SYNAPTIC_POTENTIATION	2/109	98/18055	0.118377	0.220422	0.150112	ADORA2A/SERPINE2	2
GOBP_ORGANOPHOSPHATE_BIOSYNTHETIC_PROCESS	GOBP_ORGANOPHOSPHATE_BIOSYNTHETIC_PROCESS	6/109	554/18055	0.118722	0.220422	0.150112	CMPK2/PARP9/PDGFA/PLSCR1/PTAFR/SOCS3	6
KEGG_FOCAL_ADHESION	KEGG_FOCAL_ADHESION	3/109	199/18055	0.119314	0.220422	0.150112	ITGA1/PDGFA/SRC	3
GOBP_CELL_PROLIFERATION_INVOLVED_IN_HEART_MORPHOGENESIS	GOBP_CELL_PROLIFERATION_INVOLVED_IN_HEART_MORPHOGENESIS	1/109	21/18055	0.119473	0.220422	0.150112	HES1	1
GOBP_CELLULAR_RESPONSE_TO_FLUID_SHEAR_STRESS	GOBP_CELLULAR_RESPONSE_TO_FLUID_SHEAR_STRESS	1/109	21/18055	0.119473	0.220422	0.150112	SRC	1
GOBP_I_KAPPAB_PHOSPHORYLATION	GOBP_I_KAPPAB_PHOSPHORYLATION	1/109	21/18055	0.119473	0.220422	0.150112	TNF	1
GOBP_NEGATIVE_REGULATION_OF_CELLULAR_SENESCENCE	GOBP_NEGATIVE_REGULATION_OF_CELLULAR_SENESCENCE	1/109	21/18055	0.119473	0.220422	0.150112	BCL6	1
GOBP_NEGATIVE_REGULATION_OF_SODIUM_ION_TRANSPORT	GOBP_NEGATIVE_REGULATION_OF_SODIUM_ION_TRANSPORT	1/109	21/18055	0.119473	0.220422	0.150112	SERPINE2	1
GOBP_NEUTROPHIL_ACTIVATION_INVOLVED_IN_IMMUNE_RESPONSE	GOBP_NEUTROPHIL_ACTIVATION_INVOLVED_IN_IMMUNE_RESPONSE	1/109	21/18055	0.119473	0.220422	0.150112	PTAFR	1
GOBP_NITRIC_OXIDE_SYNTHASE_BIOSYNTHETIC_PROCESS	GOBP_NITRIC_OXIDE_SYNTHASE_BIOSYNTHETIC_PROCESS	1/109	21/18055	0.119473	0.220422	0.150112	CCL2	1
GOBP_PEPTIDYL_TYROSINE_AUTOPHOSPHORYLATION	GOBP_PEPTIDYL_TYROSINE_AUTOPHOSPHORYLATION	1/109	21/18055	0.119473	0.220422	0.150112	SRC	1
GOBP_POSITIVE_REGULATION_OF_INTERFERON_ALPHA_PRODUCTION	GOBP_POSITIVE_REGULATION_OF_INTERFERON_ALPHA_PRODUCTION	1/109	21/18055	0.119473	0.220422	0.150112	IRF7	1
GOBP_REGULATION_OF_B_CELL_APOPTOTIC_PROCESS	GOBP_REGULATION_OF_B_CELL_APOPTOTIC_PROCESS	1/109	21/18055	0.119473	0.220422	0.150112	BCL6	1
GOBP_REGULATION_OF_MYOBLAST_FUSION	GOBP_REGULATION_OF_MYOBLAST_FUSION	1/109	21/18055	0.119473	0.220422	0.150112	RIPOR2	1
GOBP_REGULATION_OF_URINE_VOLUME	GOBP_REGULATION_OF_URINE_VOLUME	1/109	21/18055	0.119473	0.220422	0.150112	ADORA2A	1
GOBP_T_HELPER_1_CELL_DIFFERENTIATION	GOBP_T_HELPER_1_CELL_DIFFERENTIATION	1/109	21/18055	0.119473	0.220422	0.150112	IL18R1	1
GOBP_CELL_DEATH_IN_RESPONSE_TO_OXIDATIVE_STRESS	GOBP_CELL_DEATH_IN_RESPONSE_TO_OXIDATIVE_STRESS	2/109	99/18055	0.120362	0.221913	0.151128	SOD2/TNF	2
HALLMARK_APICAL_JUNCTION	HALLMARK_APICAL_JUNCTION	3/109	200/18055	0.120627	0.221951	0.151154	ICAM1/MMP9/SRC	3
HALLMARK_GLYCOLYSIS	HALLMARK_GLYCOLYSIS	3/109	200/18055	0.120627	0.221951	0.151154	IER3/IGFBP3/ISG20	3
HALLMARK_MYOGENESIS	HALLMARK_MYOGENESIS	3/109	200/18055	0.120627	0.221951	0.151154	BHLHE40/CDKN1A/IGFBP3	3
GOBP_REGULATION_OF_CELL_JUNCTION_ASSEMBLY	GOBP_REGULATION_OF_CELL_JUNCTION_ASSEMBLY	3/109	201/18055	0.121946	0.223433	0.152163	IL1B/SRC/TNF	3
GOBP_EMBRYO_DEVELOPMENT	GOBP_EMBRYO_DEVELOPMENT	10/109	1090/18055	0.122244	0.223433	0.152163	CXCL8/HES1/IL1RN/MAFB/MMP9/NRP2/PDGFA/SOCS3/TNF/ZFP36L1	10
GOBP_AMINE_TRANSPORT	GOBP_AMINE_TRANSPORT	2/109	100/18055	0.122356	0.223433	0.152163	ADORA2A/TNF	2
GOBP_NERVOUS_SYSTEM_PROCESS	GOBP_NERVOUS_SYSTEM_PROCESS	13/109	1510/18055	0.12255	0.223433	0.152163	ADORA2A/CCL2/CCL3/MGLL/PTAFR/RGS16/RIPOR2/SCN1B/SERPINE2/SGK1/SOD2/SRC/TNF	13
GOBP_REGULATION_OF_CELL_CYCLE_PROCESS	GOBP_REGULATION_OF_CELL_CYCLE_PROCESS	7/109	688/18055	0.12259	0.223433	0.152163	BCL6/CCL2/CDKN1A/IL1B/PLSCR1/TNF/ZFP36L1	7
GOBP_BIOLOGICAL_PROCESS_INVOLVED_IN_INTERACTION_WITH_SYMBIONT	GOBP_BIOLOGICAL_PROCESS_INVOLVED_IN_INTERACTION_WITH_SYMBIONT	2/109	101/18055	0.124357	0.223433	0.152163	CCL3/CCL4	2
GOBP_OOGENESIS	GOBP_OOGENESIS	2/109	101/18055	0.124357	0.223433	0.152163	SRC/TNFAIP6	2
GOBP_REGULATION_OF_CYCLIN_DEPENDENT_PROTEIN_KINASE_ACTIVITY	GOBP_REGULATION_OF_CYCLIN_DEPENDENT_PROTEIN_KINASE_ACTIVITY	2/109	101/18055	0.124357	0.223433	0.152163	CDKN1A/SRC	2
GOBP_REPRODUCTION	GOBP_REPRODUCTION	13/109	1514/18055	0.124358	0.223433	0.152163	BCL6/CYP19A1/HAVCR2/HES1/IL1B/MMP9/PDGFA/PTAFR/SERPINE2/SOCS3/SRC/TNFAIP6/ZFP36L1	13
GOBP_CELLULAR_RESPONSE_TO_STEROID_HORMONE_STIMULUS	GOBP_CELLULAR_RESPONSE_TO_STEROID_HORMONE_STIMULUS	3/109	203/18055	0.1246	0.223433	0.152163	SGK1/SRC/ZFP36L1	3
GOBP_CALCIUM_MEDIATED_SIGNALING_USING_INTRACELLULAR_CALCIUM_SOURCE	GOBP_CALCIUM_MEDIATED_SIGNALING_USING_INTRACELLULAR_CALCIUM_SOURCE	1/109	22/18055	0.124795	0.223433	0.152163	CCL20	1
GOBP_CELL_PROLIFERATION_INVOLVED_IN_KIDNEY_DEVELOPMENT	GOBP_CELL_PROLIFERATION_INVOLVED_IN_KIDNEY_DEVELOPMENT	1/109	22/18055	0.124795	0.223433	0.152163	PDGFA	1
GOBP_COPULATION	GOBP_COPULATION	1/109	22/18055	0.124795	0.223433	0.152163	SERPINE2	1
GOBP_FOREBRAIN_NEURON_DEVELOPMENT	GOBP_FOREBRAIN_NEURON_DEVELOPMENT	1/109	22/18055	0.124795	0.223433	0.152163	NRP2	1
GOBP_INFLAMMATORY_CELL_APOPTOTIC_PROCESS	GOBP_INFLAMMATORY_CELL_APOPTOTIC_PROCESS	1/109	22/18055	0.124795	0.223433	0.152163	IRF7	1
GOBP_LYMPHOID_PROGENITOR_CELL_DIFFERENTIATION	GOBP_LYMPHOID_PROGENITOR_CELL_DIFFERENTIATION	1/109	22/18055	0.124795	0.223433	0.152163	HES1	1
GOBP_MEMBRANE_DEPOLARIZATION_DURING_CARDIAC_MUSCLE_CELL_ACTION_POTENTIAL	GOBP_MEMBRANE_DEPOLARIZATION_DURING_CARDIAC_MUSCLE_CELL_ACTION_POTENTIAL	1/109	22/18055	0.124795	0.223433	0.152163	SCN1B	1
GOBP_NEGATIVE_REGULATION_OF_ATP_DEPENDENT_ACTIVITY	GOBP_NEGATIVE_REGULATION_OF_ATP_DEPENDENT_ACTIVITY	1/109	22/18055	0.124795	0.223433	0.152163	IFIT1	1
GOBP_NEGATIVE_REGULATION_OF_LIPID_STORAGE	GOBP_NEGATIVE_REGULATION_OF_LIPID_STORAGE	1/109	22/18055	0.124795	0.223433	0.152163	TNF	1
GOBP_NEGATIVE_REGULATION_OF_ORGANIC_ACID_TRANSPORT	GOBP_NEGATIVE_REGULATION_OF_ORGANIC_ACID_TRANSPORT	1/109	22/18055	0.124795	0.223433	0.152163	TNF	1
GOBP_NEGATIVE_REGULATION_OF_PHAGOCYTOSIS	GOBP_NEGATIVE_REGULATION_OF_PHAGOCYTOSIS	1/109	22/18055	0.124795	0.223433	0.152163	PLSCR1	1
GOBP_NEGATIVE_REGULATION_OF_UBIQUITIN_PROTEIN_TRANSFERASE_ACTIVITY	GOBP_NEGATIVE_REGULATION_OF_UBIQUITIN_PROTEIN_TRANSFERASE_ACTIVITY	1/109	22/18055	0.124795	0.223433	0.152163	SMAD7	1
GOBP_NEGATIVE_REGULATION_OF_VIRAL_ENTRY_INTO_HOST_CELL	GOBP_NEGATIVE_REGULATION_OF_VIRAL_ENTRY_INTO_HOST_CELL	1/109	22/18055	0.124795	0.223433	0.152163	IFITM1	1
GOBP_NOREPINEPHRINE_TRANSPORT	GOBP_NOREPINEPHRINE_TRANSPORT	1/109	22/18055	0.124795	0.223433	0.152163	ADORA2A	1
GOBP_POSITIVE_REGULATION_OF_BLOOD_VESSEL_ENDOTHELIAL_CELL_PROLIFERATION_INVOLVED_IN_SPROUTING_ANGIOGENESIS	GOBP_POSITIVE_REGULATION_OF_BLOOD_VESSEL_ENDOTHELIAL_CELL_PROLIFERATION_INVOLVED_IN_SPROUTING_ANGIOGENESIS	1/109	22/18055	0.124795	0.223433	0.152163	HMOX1	1
GOBP_POSITIVE_REGULATION_OF_HISTONE_DEACETYLATION	GOBP_POSITIVE_REGULATION_OF_HISTONE_DEACETYLATION	1/109	22/18055	0.124795	0.223433	0.152163	BCL6	1
GOBP_POSITIVE_REGULATION_OF_LONG_TERM_SYNAPTIC_POTENTIATION	GOBP_POSITIVE_REGULATION_OF_LONG_TERM_SYNAPTIC_POTENTIATION	1/109	22/18055	0.124795	0.223433	0.152163	ADORA2A	1
GOBP_POSITIVE_REGULATION_OF_NEUROTRANSMITTER_TRANSPORT	GOBP_POSITIVE_REGULATION_OF_NEUROTRANSMITTER_TRANSPORT	1/109	22/18055	0.124795	0.223433	0.152163	ADORA2A	1
GOBP_POSITIVE_REGULATION_OF_NITRIC_OXIDE_SYNTHASE_ACTIVITY	GOBP_POSITIVE_REGULATION_OF_NITRIC_OXIDE_SYNTHASE_ACTIVITY	1/109	22/18055	0.124795	0.223433	0.152163	TNF	1
GOBP_POSITIVE_REGULATION_OF_PHOSPHOPROTEIN_PHOSPHATASE_ACTIVITY	GOBP_POSITIVE_REGULATION_OF_PHOSPHOPROTEIN_PHOSPHATASE_ACTIVITY	1/109	22/18055	0.124795	0.223433	0.152163	ITGA1	1
GOBP_POSITIVE_REGULATION_OF_REACTIVE_OXYGEN_SPECIES_BIOSYNTHETIC_PROCESS	GOBP_POSITIVE_REGULATION_OF_REACTIVE_OXYGEN_SPECIES_BIOSYNTHETIC_PROCESS	1/109	22/18055	0.124795	0.223433	0.152163	SOD2	1
GOBP_REGULATION_OF_BICELLULAR_TIGHT_JUNCTION_ASSEMBLY	GOBP_REGULATION_OF_BICELLULAR_TIGHT_JUNCTION_ASSEMBLY	1/109	22/18055	0.124795	0.223433	0.152163	TNF	1
GOBP_REGULATION_OF_COMPLEMENT_ACTIVATION	GOBP_REGULATION_OF_COMPLEMENT_ACTIVATION	1/109	22/18055	0.124795	0.223433	0.152163	IL1B	1
GOBP_REGULATION_OF_ICOSANOID_SECRETION	GOBP_REGULATION_OF_ICOSANOID_SECRETION	1/109	22/18055	0.124795	0.223433	0.152163	IL1B	1
GOBP_REGULATION_OF_NMDA_RECEPTOR_ACTIVITY	GOBP_REGULATION_OF_NMDA_RECEPTOR_ACTIVITY	1/109	22/18055	0.124795	0.223433	0.152163	CCL2	1
GOBP_RENAL_SODIUM_EXCRETION	GOBP_RENAL_SODIUM_EXCRETION	1/109	22/18055	0.124795	0.223433	0.152163	ADORA2A	1
GOBP_RESPONSE_TO_LEPTIN	GOBP_RESPONSE_TO_LEPTIN	1/109	22/18055	0.124795	0.223433	0.152163	EBI3	1
GOBP_RESPONSE_TO_MANGANESE_ION	GOBP_RESPONSE_TO_MANGANESE_ION	1/109	22/18055	0.124795	0.223433	0.152163	SOD2	1
GOBP_SYMPATHETIC_NERVOUS_SYSTEM_DEVELOPMENT	GOBP_SYMPATHETIC_NERVOUS_SYSTEM_DEVELOPMENT	1/109	22/18055	0.124795	0.223433	0.152163	NRP2	1
GOBP_VASCULAR_WOUND_HEALING	GOBP_VASCULAR_WOUND_HEALING	1/109	22/18055	0.124795	0.223433	0.152163	TNF	1
GOBP_VESICLE_FUSION_TO_PLASMA_MEMBRANE	GOBP_VESICLE_FUSION_TO_PLASMA_MEMBRANE	1/109	22/18055	0.124795	0.223433	0.152163	STX11	1
GOBP_TRANSFORMING_GROWTH_FACTOR_BETA_RECEPTOR_SIGNALING_PATHWAY	GOBP_TRANSFORMING_GROWTH_FACTOR_BETA_RECEPTOR_SIGNALING_PATHWAY	3/109	204/18055	0.125934	0.225326	0.153452	SMAD7/SPRY1/SRC	3
GOBP_REGULATION_OF_BIOMINERALIZATION	GOBP_REGULATION_OF_BIOMINERALIZATION	2/109	102/18055	0.126367	0.225803	0.153777	CCL3/ISG15	2
GOBP_REGULATION_OF_RESPONSE_TO_OXIDATIVE_STRESS	GOBP_REGULATION_OF_RESPONSE_TO_OXIDATIVE_STRESS	2/109	102/18055	0.126367	0.225803	0.153777	SOD2/TNF	2
GOBP_REGULATION_OF_NERVOUS_SYSTEM_DEVELOPMENT	GOBP_REGULATION_OF_NERVOUS_SYSTEM_DEVELOPMENT	5/109	439/18055	0.126751	0.22634	0.154143	BHLHE40/HES1/IL1B/SERPINE2/TNF	5
GOBP_SMALL_MOLECULE_BIOSYNTHETIC_PROCESS	GOBP_SMALL_MOLECULE_BIOSYNTHETIC_PROCESS	6/109	565/18055	0.126991	0.226621	0.154334	ATF3/CYP19A1/IL1B/MGLL/PTAFR/TNF	6
GOBP_CIRCADIAN_RHYTHM	GOBP_CIRCADIAN_RHYTHM	3/109	205/18055	0.127274	0.226978	0.154577	ADORA2A/BHLHE40/TNF	3
GOBP_POSITIVE_REGULATION_OF_HISTONE_MODIFICATION	GOBP_POSITIVE_REGULATION_OF_HISTONE_MODIFICATION	2/109	103/18055	0.128384	0.228211	0.155417	BCL6/IL1B	2
GOBP_POSITIVE_REGULATION_OF_PROTEIN_LOCALIZATION_TO_MEMBRANE	GOBP_POSITIVE_REGULATION_OF_PROTEIN_LOCALIZATION_TO_MEMBRANE	2/109	103/18055	0.128384	0.228211	0.155417	TNF/TNFAIP6	2
GOBP_REGULATION_OF_CELL_KILLING	GOBP_REGULATION_OF_CELL_KILLING	2/109	103/18055	0.128384	0.228211	0.155417	HAVCR2/ICAM1	2
GOBP_REGULATION_OF_PROTEIN_LOCALIZATION_TO_PLASMA_MEMBRANE	GOBP_REGULATION_OF_PROTEIN_LOCALIZATION_TO_PLASMA_MEMBRANE	2/109	103/18055	0.128384	0.228211	0.155417	GBP1/TNF	2
GOBP_SEGMENTATION	GOBP_SEGMENTATION	2/109	103/18055	0.128384	0.228211	0.155417	MAFB/NRP2	2
GOBP_REGULATION_OF_EXOCYTOSIS	GOBP_REGULATION_OF_EXOCYTOSIS	3/109	206/18055	0.128619	0.228403	0.155548	ADORA2A/HMOX1/PTAFR	3
GOBP_BRANCHING_INVOLVED_IN_MAMMARY_GLAND_DUCT_MORPHOGENESIS	GOBP_BRANCHING_INVOLVED_IN_MAMMARY_GLAND_DUCT_MORPHOGENESIS	1/109	23/18055	0.130085	0.228403	0.155548	SRC	1
GOBP_CELLULAR_RESPONSE_TO_DSRNA	GOBP_CELLULAR_RESPONSE_TO_DSRNA	1/109	23/18055	0.130085	0.228403	0.155548	IFIT1	1
GOBP_CHONDROCYTE_PROLIFERATION	GOBP_CHONDROCYTE_PROLIFERATION	1/109	23/18055	0.130085	0.228403	0.155548	SMAD7	1
GOBP_CIRCADIAN_SLEEP_WAKE_CYCLE	GOBP_CIRCADIAN_SLEEP_WAKE_CYCLE	1/109	23/18055	0.130085	0.228403	0.155548	ADORA2A	1
GOBP_HYPOTHALAMUS_DEVELOPMENT	GOBP_HYPOTHALAMUS_DEVELOPMENT	1/109	23/18055	0.130085	0.228403	0.155548	NRP2	1
GOBP_INTESTINAL_EPITHELIAL_CELL_DIFFERENTIATION	GOBP_INTESTINAL_EPITHELIAL_CELL_DIFFERENTIATION	1/109	23/18055	0.130085	0.228403	0.155548	SRC	1
GOBP_LIVER_MORPHOGENESIS	GOBP_LIVER_MORPHOGENESIS	1/109	23/18055	0.130085	0.228403	0.155548	TNF	1
GOBP_NEURONAL_STEM_CELL_POPULATION_MAINTENANCE	GOBP_NEURONAL_STEM_CELL_POPULATION_MAINTENANCE	1/109	23/18055	0.130085	0.228403	0.155548	HES1	1
GOBP_OVULATION	GOBP_OVULATION	1/109	23/18055	0.130085	0.228403	0.155548	TNFAIP6	1
GOBP_POSITIVE_REGULATION_OF_ALPHA_BETA_T_CELL_PROLIFERATION	GOBP_POSITIVE_REGULATION_OF_ALPHA_BETA_T_CELL_PROLIFERATION	1/109	23/18055	0.130085	0.228403	0.155548	EBI3	1
GOBP_POSITIVE_REGULATION_OF_AMINO_ACID_TRANSPORT	GOBP_POSITIVE_REGULATION_OF_AMINO_ACID_TRANSPORT	1/109	23/18055	0.130085	0.228403	0.155548	ADORA2A	1
GOBP_POSITIVE_REGULATION_OF_FATTY_ACID_BIOSYNTHETIC_PROCESS	GOBP_POSITIVE_REGULATION_OF_FATTY_ACID_BIOSYNTHETIC_PROCESS	1/109	23/18055	0.130085	0.228403	0.155548	IL1B	1
GOBP_POSITIVE_REGULATION_OF_MESENCHYMAL_CELL_PROLIFERATION	GOBP_POSITIVE_REGULATION_OF_MESENCHYMAL_CELL_PROLIFERATION	1/109	23/18055	0.130085	0.228403	0.155548	PDGFA	1
GOBP_POSITIVE_REGULATION_OF_STEROID_BIOSYNTHETIC_PROCESS	GOBP_POSITIVE_REGULATION_OF_STEROID_BIOSYNTHETIC_PROCESS	1/109	23/18055	0.130085	0.228403	0.155548	TNF	1
GOBP_REGULATION_OF_PLATELET_DERIVED_GROWTH_FACTOR_RECEPTOR_SIGNALING_PATHWAY	GOBP_REGULATION_OF_PLATELET_DERIVED_GROWTH_FACTOR_RECEPTOR_SIGNALING_PATHWAY	1/109	23/18055	0.130085	0.228403	0.155548	SRC	1
GOBP_REGULATION_OF_PRODUCTION_OF_SMALL_RNA_INVOLVED_IN_GENE_SILENCING_BY_RNA	GOBP_REGULATION_OF_PRODUCTION_OF_SMALL_RNA_INVOLVED_IN_GENE_SILENCING_BY_RNA	1/109	23/18055	0.130085	0.228403	0.155548	TNF	1
GOBP_REGULATION_OF_RECEPTOR_BINDING	GOBP_REGULATION_OF_RECEPTOR_BINDING	1/109	23/18055	0.130085	0.228403	0.155548	MMP9	1
GOBP_RESPONSE_TO_LECTIN	GOBP_RESPONSE_TO_LECTIN	1/109	23/18055	0.130085	0.228403	0.155548	SRC	1
GOBP_REGULATION_OF_NUCLEOCYTOPLASMIC_TRANSPORT	GOBP_REGULATION_OF_NUCLEOCYTOPLASMIC_TRANSPORT	2/109	104/18055	0.13041	0.228826	0.155836	IL1B/MX2	2
GOBP_NEGATIVE_REGULATION_OF_ION_TRANSMEMBRANE_TRANSPORT	GOBP_NEGATIVE_REGULATION_OF_ION_TRANSMEMBRANE_TRANSPORT	2/109	105/18055	0.132442	0.232093	0.158061	MMP9/TNF	2
GOBP_REGULATION_OF_HEART_RATE	GOBP_REGULATION_OF_HEART_RATE	2/109	105/18055	0.132442	0.232093	0.158061	SCN1B/TNF	2
GOBP_POSITIVE_REGULATION_OF_EPITHELIAL_CELL_PROLIFERATION	GOBP_POSITIVE_REGULATION_OF_EPITHELIAL_CELL_PROLIFERATION	3/109	209/18055	0.132685	0.232369	0.158249	HMOX1/NRP2/TNF	3
KEGG_PATHWAYS_IN_CANCER	KEGG_PATHWAYS_IN_CANCER	4/109	325/18055	0.133849	0.233409	0.158957	CDKN1A/CXCL8/MMP9/PDGFA	4
GOBP_ARTERY_DEVELOPMENT	GOBP_ARTERY_DEVELOPMENT	2/109	106/18055	0.134482	0.233409	0.158957	HES1/SMAD7	2
GOBP_NEGATIVE_REGULATION_OF_CATABOLIC_PROCESS	GOBP_NEGATIVE_REGULATION_OF_CATABOLIC_PROCESS	4/109	326/18055	0.13492	0.233409	0.158957	HMOX1/IL1B/SERPINE2/TNF	4
GOBP_LIPID_BIOSYNTHETIC_PROCESS	GOBP_LIPID_BIOSYNTHETIC_PROCESS	7/109	706/18055	0.135005	0.233409	0.158957	CYP19A1/IL1B/MGLL/PDGFA/PLSCR1/SOCS3/TNF	7
GOBP_METANEPHRIC_EPITHELIUM_DEVELOPMENT	GOBP_METANEPHRIC_EPITHELIUM_DEVELOPMENT	1/109	24/18055	0.135343	0.233409	0.158957	HES1	1
GOBP_NATURAL_KILLER_CELL_DIFFERENTIATION	GOBP_NATURAL_KILLER_CELL_DIFFERENTIATION	1/109	24/18055	0.135343	0.233409	0.158957	IL15RA	1
GOBP_NEGATIVE_REGULATION_OF_ANION_TRANSPORT	GOBP_NEGATIVE_REGULATION_OF_ANION_TRANSPORT	1/109	24/18055	0.135343	0.233409	0.158957	TNF	1
GOBP_NEGATIVE_REGULATION_OF_FIBROBLAST_GROWTH_FACTOR_RECEPTOR_SIGNALING_PATHWAY	GOBP_NEGATIVE_REGULATION_OF_FIBROBLAST_GROWTH_FACTOR_RECEPTOR_SIGNALING_PATHWAY	1/109	24/18055	0.135343	0.233409	0.158957	SPRY1	1
GOBP_NEGATIVE_REGULATION_OF_STEM_CELL_DIFFERENTIATION	GOBP_NEGATIVE_REGULATION_OF_STEM_CELL_DIFFERENTIATION	1/109	24/18055	0.135343	0.233409	0.158957	HES1	1
GOBP_NEUROEPITHELIAL_CELL_DIFFERENTIATION	GOBP_NEUROEPITHELIAL_CELL_DIFFERENTIATION	1/109	24/18055	0.135343	0.233409	0.158957	HES1	1
GOBP_OLEFINIC_COMPOUND_BIOSYNTHETIC_PROCESS	GOBP_OLEFINIC_COMPOUND_BIOSYNTHETIC_PROCESS	1/109	24/18055	0.135343	0.233409	0.158957	CYP19A1	1
GOBP_ORGAN_INDUCTION	GOBP_ORGAN_INDUCTION	1/109	24/18055	0.135343	0.233409	0.158957	SPRY1	1
GOBP_PLASMA_MEMBRANE_PHOSPHOLIPID_SCRAMBLING	GOBP_PLASMA_MEMBRANE_PHOSPHOLIPID_SCRAMBLING	1/109	24/18055	0.135343	0.233409	0.158957	PLSCR1	1
GOBP_POSITIVE_REGULATION_OF_INTERLEUKIN_17_PRODUCTION	GOBP_POSITIVE_REGULATION_OF_INTERLEUKIN_17_PRODUCTION	1/109	24/18055	0.135343	0.233409	0.158957	OSM	1
GOBP_POSITIVE_REGULATION_OF_OSTEOCLAST_DIFFERENTIATION	GOBP_POSITIVE_REGULATION_OF_OSTEOCLAST_DIFFERENTIATION	1/109	24/18055	0.135343	0.233409	0.158957	TNF	1
GOBP_POSITIVE_REGULATION_OF_SYNCYTIUM_FORMATION_BY_PLASMA_MEMBRANE_FUSION	GOBP_POSITIVE_REGULATION_OF_SYNCYTIUM_FORMATION_BY_PLASMA_MEMBRANE_FUSION	1/109	24/18055	0.135343	0.233409	0.158957	RIPOR2	1
GOBP_POSITIVE_REGULATION_OF_TRANSCRIPTION_FROM_RNA_POLYMERASE_II_PROMOTER_IN_RESPONSE_TO_STRESS	GOBP_POSITIVE_REGULATION_OF_TRANSCRIPTION_FROM_RNA_POLYMERASE_II_PROMOTER_IN_RESPONSE_TO_STRESS	1/109	24/18055	0.135343	0.233409	0.158957	ATF3	1
GOBP_REGULATION_OF_ANOIKIS	GOBP_REGULATION_OF_ANOIKIS	1/109	24/18055	0.135343	0.233409	0.158957	SRC	1
GOBP_REGULATION_OF_CHROMATIN_BINDING	GOBP_REGULATION_OF_CHROMATIN_BINDING	1/109	24/18055	0.135343	0.233409	0.158957	PARP9	1
GOBP_REGULATION_OF_EXCRETION	GOBP_REGULATION_OF_EXCRETION	1/109	24/18055	0.135343	0.233409	0.158957	ADORA2A	1
GOBP_REGULATION_OF_INSULIN_LIKE_GROWTH_FACTOR_RECEPTOR_SIGNALING_PATHWAY	GOBP_REGULATION_OF_INSULIN_LIKE_GROWTH_FACTOR_RECEPTOR_SIGNALING_PATHWAY	1/109	24/18055	0.135343	0.233409	0.158957	IGFBP3	1
GOBP_REGULATION_OF_OXIDATIVE_PHOSPHORYLATION	GOBP_REGULATION_OF_OXIDATIVE_PHOSPHORYLATION	1/109	24/18055	0.135343	0.233409	0.158957	TNF	1
GOBP_REGULATION_OF_VIRAL_INDUCED_CYTOPLASMIC_PATTERN_RECOGNITION_RECEPTOR_SIGNALING_PATHWAY	GOBP_REGULATION_OF_VIRAL_INDUCED_CYTOPLASMIC_PATTERN_RECOGNITION_RECEPTOR_SIGNALING_PATHWAY	1/109	24/18055	0.135343	0.233409	0.158957	OASL	1
GOBP_STARTLE_RESPONSE	GOBP_STARTLE_RESPONSE	1/109	24/18055	0.135343	0.233409	0.158957	ADORA2A	1
GOBP_CELLULAR_KETONE_METABOLIC_PROCESS	GOBP_CELLULAR_KETONE_METABOLIC_PROCESS	3/109	211/18055	0.13542	0.233409	0.158957	CYP19A1/IL1B/TDO2	3
GOBP_CELLULAR_MACROMOLECULE_LOCALIZATION	GOBP_CELLULAR_MACROMOLECULE_LOCALIZATION	14/109	1683/18055	0.136081	0.2344	0.159632	BCL3/CDKN1A/GBP1/GBP2/IL1B/ISG15/NCF1/PARP9/RIPOR2/SRC/STX11/TNF/TNFAIP6/ZFP36L1	14
GOBP_POSITIVE_REGULATION_OF_PEPTIDYL_SERINE_PHOSPHORYLATION	GOBP_POSITIVE_REGULATION_OF_PEPTIDYL_SERINE_PHOSPHORYLATION	2/109	107/18055	0.136529	0.235023	0.160056	OSM/TNF	2
GOBP_REGULATION_OF_HEART_CONTRACTION	GOBP_REGULATION_OF_HEART_CONTRACTION	3/109	212/18055	0.136795	0.235333	0.160267	SCN1B/SMAD7/TNF	3
GOBP_EPITHELIAL_TUBE_MORPHOGENESIS	GOBP_EPITHELIAL_TUBE_MORPHOGENESIS	4/109	328/18055	0.137071	0.23551	0.160388	HES1/SPRY1/SRC/TNF	4
GOBP_LIPID_CATABOLIC_PROCESS	GOBP_LIPID_CATABOLIC_PROCESS	4/109	328/18055	0.137071	0.23551	0.160388	CYP19A1/IL1B/MGLL/TNF	4
GOBP_REGULATION_OF_CELLULAR_COMPONENT_BIOGENESIS	GOBP_REGULATION_OF_CELLULAR_COMPONENT_BIOGENESIS	9/109	980/18055	0.137701	0.236444	0.161024	EIF2AK2/HES1/ICAM1/IL1B/ISG15/RIPOR2/SRC/TBC1D2/TNF	9
GOBP_POSITIVE_REGULATION_OF_TRANSMEMBRANE_TRANSPORT	GOBP_POSITIVE_REGULATION_OF_TRANSMEMBRANE_TRANSPORT	3/109	213/18055	0.138175	0.237108	0.161476	CCL2/CXCL11/PTAFR	3
GOBP_SYNAPTIC_VESICLE_EXOCYTOSIS	GOBP_SYNAPTIC_VESICLE_EXOCYTOSIS	2/109	108/18055	0.138583	0.237309	0.161613	ADORA2A/STX11	2
GOBP_GLYCEROPHOSPHOLIPID_BIOSYNTHETIC_PROCESS	GOBP_GLYCEROPHOSPHOLIPID_BIOSYNTHETIC_PROCESS	3/109	214/18055	0.13956	0.237309	0.161613	PDGFA/PLSCR1/SOCS3	3
GOBP_CELLULAR_RESPONSE_TO_OXYGEN_RADICAL	GOBP_CELLULAR_RESPONSE_TO_OXYGEN_RADICAL	1/109	25/18055	0.14057	0.237309	0.161613	SOD2	1
GOBP_DETECTION_OF_STIMULUS_INVOLVED_IN_SENSORY_PERCEPTION_OF_PAIN	GOBP_DETECTION_OF_STIMULUS_INVOLVED_IN_SENSORY_PERCEPTION_OF_PAIN	1/109	25/18055	0.14057	0.237309	0.161613	TNF	1
GOBP_GLUTAMATE_SECRETION	GOBP_GLUTAMATE_SECRETION	1/109	25/18055	0.14057	0.237309	0.161613	ADORA2A	1
GOBP_INFLAMMASOME_COMPLEX_ASSEMBLY	GOBP_INFLAMMASOME_COMPLEX_ASSEMBLY	1/109	25/18055	0.14057	0.237309	0.161613	EIF2AK2	1
GOBP_METANEPHRIC_NEPHRON_MORPHOGENESIS	GOBP_METANEPHRIC_NEPHRON_MORPHOGENESIS	1/109	25/18055	0.14057	0.237309	0.161613	HES1	1
GOBP_NEGATIVE_REGULATION_OF_MYOBLAST_DIFFERENTIATION	GOBP_NEGATIVE_REGULATION_OF_MYOBLAST_DIFFERENTIATION	1/109	25/18055	0.14057	0.237309	0.161613	TNF	1
GOBP_NEGATIVE_REGULATION_OF_REGULATED_SECRETORY_PATHWAY	GOBP_NEGATIVE_REGULATION_OF_REGULATED_SECRETORY_PATHWAY	1/109	25/18055	0.14057	0.237309	0.161613	HMOX1	1
GOBP_NEGATIVE_REGULATION_OF_T_CELL_RECEPTOR_SIGNALING_PATHWAY	GOBP_NEGATIVE_REGULATION_OF_T_CELL_RECEPTOR_SIGNALING_PATHWAY	1/109	25/18055	0.14057	0.237309	0.161613	GBP1	1
GOBP_NEGATIVE_REGULATION_OF_VASCULAR_ENDOTHELIAL_CELL_PROLIFERATION	GOBP_NEGATIVE_REGULATION_OF_VASCULAR_ENDOTHELIAL_CELL_PROLIFERATION	1/109	25/18055	0.14057	0.237309	0.161613	CCL2	1
GOBP_PHOSPHATIDYLSERINE_METABOLIC_PROCESS	GOBP_PHOSPHATIDYLSERINE_METABOLIC_PROCESS	1/109	25/18055	0.14057	0.237309	0.161613	PLSCR1	1
GOBP_PLASMINOGEN_ACTIVATION	GOBP_PLASMINOGEN_ACTIVATION	1/109	25/18055	0.14057	0.237309	0.161613	SERPINE2	1
GOBP_POSITIVE_REGULATION_OF_AMYLOID_PRECURSOR_PROTEIN_CATABOLIC_PROCESS	GOBP_POSITIVE_REGULATION_OF_AMYLOID_PRECURSOR_PROTEIN_CATABOLIC_PROCESS	1/109	25/18055	0.14057	0.237309	0.161613	TNF	1
GOBP_POSITIVE_REGULATION_OF_BEHAVIOR	GOBP_POSITIVE_REGULATION_OF_BEHAVIOR	1/109	25/18055	0.14057	0.237309	0.161613	ADORA2A	1
GOBP_POSITIVE_REGULATION_OF_CELLULAR_RESPONSE_TO_INSULIN_STIMULUS	GOBP_POSITIVE_REGULATION_OF_CELLULAR_RESPONSE_TO_INSULIN_STIMULUS	1/109	25/18055	0.14057	0.237309	0.161613	SRC	1
GOBP_POSITIVE_REGULATION_OF_FATTY_ACID_TRANSPORT	GOBP_POSITIVE_REGULATION_OF_FATTY_ACID_TRANSPORT	1/109	25/18055	0.14057	0.237309	0.161613	IL1B	1
GOBP_POSITIVE_REGULATION_OF_INTERLEUKIN_4_PRODUCTION	GOBP_POSITIVE_REGULATION_OF_INTERLEUKIN_4_PRODUCTION	1/109	25/18055	0.14057	0.237309	0.161613	HAVCR2	1
GOBP_POSITIVE_REGULATION_OF_LEUKOCYTE_DEGRANULATION	GOBP_POSITIVE_REGULATION_OF_LEUKOCYTE_DEGRANULATION	1/109	25/18055	0.14057	0.237309	0.161613	PTAFR	1
GOBP_POSITIVE_REGULATION_OF_NATURAL_KILLER_CELL_ACTIVATION	GOBP_POSITIVE_REGULATION_OF_NATURAL_KILLER_CELL_ACTIVATION	1/109	25/18055	0.14057	0.237309	0.161613	IL15RA	1
GOBP_PYRIMIDINE_DEOXYRIBONUCLEOTIDE_METABOLIC_PROCESS	GOBP_PYRIMIDINE_DEOXYRIBONUCLEOTIDE_METABOLIC_PROCESS	1/109	25/18055	0.14057	0.237309	0.161613	CMPK2	1
GOBP_PYRIMIDINE_NUCLEOSIDE_TRIPHOSPHATE_METABOLIC_PROCESS	GOBP_PYRIMIDINE_NUCLEOSIDE_TRIPHOSPHATE_METABOLIC_PROCESS	1/109	25/18055	0.14057	0.237309	0.161613	CMPK2	1
GOBP_RESPONSE_TO_PLATELET_DERIVED_GROWTH_FACTOR	GOBP_RESPONSE_TO_PLATELET_DERIVED_GROWTH_FACTOR	1/109	25/18055	0.14057	0.237309	0.161613	SRC	1
KEGG_MATURITY_ONSET_DIABETES_OF_THE_YOUNG	KEGG_MATURITY_ONSET_DIABETES_OF_THE_YOUNG	1/109	25/18055	0.14057	0.237309	0.161613	HES1	1
GOBP_LEUKOCYTE_APOPTOTIC_PROCESS	GOBP_LEUKOCYTE_APOPTOTIC_PROCESS	2/109	109/18055	0.140644	0.237309	0.161613	BCL6/IRF7	2
GOBP_RESPONSE_TO_RETINOIC_ACID	GOBP_RESPONSE_TO_RETINOIC_ACID	2/109	109/18055	0.140644	0.237309	0.161613	PDGFA/TNF	2
GOBP_SUBSTRATE_ADHESION_DEPENDENT_CELL_SPREADING	GOBP_SUBSTRATE_ADHESION_DEPENDENT_CELL_SPREADING	2/109	109/18055	0.140644	0.237309	0.161613	GBP1/SRC	2
GOBP_CELLULAR_RESPONSE_TO_HORMONE_STIMULUS	GOBP_CELLULAR_RESPONSE_TO_HORMONE_STIMULUS	6/109	583/18055	0.141113	0.237954	0.162052	EBI3/IL1B/SGK1/SOCS3/SRC/ZFP36L1	6
GOBP_SENSORY_PERCEPTION	GOBP_SENSORY_PERCEPTION	9/109	987/18055	0.141963	0.239239	0.162927	ADORA2A/CCL2/CCL3/MGLL/PTAFR/RGS16/RIPOR2/SERPINE2/TNF	9
GOBP_MUSCLE_ORGAN_DEVELOPMENT	GOBP_MUSCLE_ORGAN_DEVELOPMENT	4/109	333/18055	0.142512	0.240015	0.163456	ATF3/MSC/RIPOR2/SMAD7	4
GOBP_EPIDERMIS_DEVELOPMENT	GOBP_EPIDERMIS_DEVELOPMENT	4/109	335/18055	0.144712	0.24176	0.164644	HES1/PDGFA/TNF/ZFP36L1	4
GOBP_POSITIVE_REGULATION_OF_ENDOTHELIAL_CELL_PROLIFERATION	GOBP_POSITIVE_REGULATION_OF_ENDOTHELIAL_CELL_PROLIFERATION	2/109	111/18055	0.144785	0.24176	0.164644	HMOX1/NRP2	2
GOBP_REGULATION_OF_MITOTIC_NUCLEAR_DIVISION	GOBP_REGULATION_OF_MITOTIC_NUCLEAR_DIVISION	2/109	111/18055	0.144785	0.24176	0.164644	IL1B/TNF	2
GOBP_IMMUNOGLOBULIN_PRODUCTION	GOBP_IMMUNOGLOBULIN_PRODUCTION	3/109	218/18055	0.145146	0.24176	0.164644	BCL6/CD40/TNF	3
GOBP_MAINTENANCE_OF_LOCATION_IN_CELL	GOBP_MAINTENANCE_OF_LOCATION_IN_CELL	3/109	218/18055	0.145146	0.24176	0.164644	CCL3/CXCL11/FTH1	3
GOBP_PATTERN_SPECIFICATION_PROCESS	GOBP_PATTERN_SPECIFICATION_PROCESS	5/109	460/18055	0.145731	0.24176	0.164644	BHLHE40/HES1/MAFB/NRP2/SPRY1	5
GOBP_B_CELL_APOPTOTIC_PROCESS	GOBP_B_CELL_APOPTOTIC_PROCESS	1/109	26/18055	0.145766	0.24176	0.164644	BCL6	1
GOBP_BLASTODERM_SEGMENTATION	GOBP_BLASTODERM_SEGMENTATION	1/109	26/18055	0.145766	0.24176	0.164644	NRP2	1
GOBP_CELL_DIFFERENTIATION_INVOLVED_IN_EMBRYONIC_PLACENTA_DEVELOPMENT	GOBP_CELL_DIFFERENTIATION_INVOLVED_IN_EMBRYONIC_PLACENTA_DEVELOPMENT	1/109	26/18055	0.145766	0.24176	0.164644	SOCS3	1
GOBP_CENTRAL_NERVOUS_SYSTEM_PROJECTION_NEURON_AXONOGENESIS	GOBP_CENTRAL_NERVOUS_SYSTEM_PROJECTION_NEURON_AXONOGENESIS	1/109	26/18055	0.145766	0.24176	0.164644	SCN1B	1
GOBP_DENDRITIC_CELL_CHEMOTAXIS	GOBP_DENDRITIC_CELL_CHEMOTAXIS	1/109	26/18055	0.145766	0.24176	0.164644	SLAMF8	1
GOBP_INNERVATION	GOBP_INNERVATION	1/109	26/18055	0.145766	0.24176	0.164644	SERPINE2	1
GOBP_INTEGRIN_ACTIVATION	GOBP_INTEGRIN_ACTIVATION	1/109	26/18055	0.145766	0.24176	0.164644	SRC	1
GOBP_INTERLEUKIN_6_MEDIATED_SIGNALING_PATHWAY	GOBP_INTERLEUKIN_6_MEDIATED_SIGNALING_PATHWAY	1/109	26/18055	0.145766	0.24176	0.164644	SRC	1
GOBP_NEGATIVE_REGULATION_OF_PHOSPHOPROTEIN_PHOSPHATASE_ACTIVITY	GOBP_NEGATIVE_REGULATION_OF_PHOSPHOPROTEIN_PHOSPHATASE_ACTIVITY	1/109	26/18055	0.145766	0.24176	0.164644	TNF	1
GOBP_NEGATIVE_REGULATION_OF_VIRAL_LIFE_CYCLE	GOBP_NEGATIVE_REGULATION_OF_VIRAL_LIFE_CYCLE	1/109	26/18055	0.145766	0.24176	0.164644	IFITM1	1
GOBP_OUTFLOW_TRACT_SEPTUM_MORPHOGENESIS	GOBP_OUTFLOW_TRACT_SEPTUM_MORPHOGENESIS	1/109	26/18055	0.145766	0.24176	0.164644	NRP2	1
GOBP_PHAGOSOME_MATURATION	GOBP_PHAGOSOME_MATURATION	1/109	26/18055	0.145766	0.24176	0.164644	SLAMF8	1
GOBP_REGULATION_OF_ESTABLISHMENT_OR_MAINTENANCE_OF_CELL_POLARITY	GOBP_REGULATION_OF_ESTABLISHMENT_OR_MAINTENANCE_OF_CELL_POLARITY	1/109	26/18055	0.145766	0.24176	0.164644	RIPOR2	1
GOBP_REGULATION_OF_NUCLEAR_TRANSCRIBED_MRNA_CATABOLIC_PROCESS_DEADENYLATION_DEPENDENT_DECAY	GOBP_REGULATION_OF_NUCLEAR_TRANSCRIBED_MRNA_CATABOLIC_PROCESS_DEADENYLATION_DEPENDENT_DECAY	1/109	26/18055	0.145766	0.24176	0.164644	ZFP36L1	1
GOBP_REGULATION_OF_POSITIVE_CHEMOTAXIS	GOBP_REGULATION_OF_POSITIVE_CHEMOTAXIS	1/109	26/18055	0.145766	0.24176	0.164644	CXCL8	1
GOBP_REGULATION_OF_T_HELPER_17_TYPE_IMMUNE_RESPONSE	GOBP_REGULATION_OF_T_HELPER_17_TYPE_IMMUNE_RESPONSE	1/109	26/18055	0.145766	0.24176	0.164644	SMAD7	1
GOBP_REGULATION_OF_VASCULAR_ASSOCIATED_SMOOTH_MUSCLE_CELL_DIFFERENTIATION	GOBP_REGULATION_OF_VASCULAR_ASSOCIATED_SMOOTH_MUSCLE_CELL_DIFFERENTIATION	1/109	26/18055	0.145766	0.24176	0.164644	SOD2	1
GOBP_RESPONSE_TO_INCREASED_OXYGEN_LEVELS	GOBP_RESPONSE_TO_INCREASED_OXYGEN_LEVELS	1/109	26/18055	0.145766	0.24176	0.164644	SOD2	1
GOBP_SYNAPTIC_VESICLE_MEMBRANE_ORGANIZATION	GOBP_SYNAPTIC_VESICLE_MEMBRANE_ORGANIZATION	1/109	26/18055	0.145766	0.24176	0.164644	STX11	1
GOBP_EAR_DEVELOPMENT	GOBP_EAR_DEVELOPMENT	3/109	219/18055	0.146554	0.242919	0.165434	HES1/MAFB/PDGFA	3
GOBP_CELLULAR_AMINO_ACID_CATABOLIC_PROCESS	GOBP_CELLULAR_AMINO_ACID_CATABOLIC_PROCESS	2/109	112/18055	0.146866	0.242993	0.165484	IL4I1/TDO2	2
GOBP_CHLORIDE_TRANSPORT	GOBP_CHLORIDE_TRANSPORT	2/109	112/18055	0.146866	0.242993	0.165484	PTAFR/SLC12A8	2
GOBP_POSITIVE_REGULATION_OF_LIPID_LOCALIZATION	GOBP_POSITIVE_REGULATION_OF_LIPID_LOCALIZATION	2/109	112/18055	0.146866	0.242993	0.165484	CYP19A1/IL1B	2
GOBP_REGULATION_OF_LIPID_METABOLIC_PROCESS	GOBP_REGULATION_OF_LIPID_METABOLIC_PROCESS	4/109	339/18055	0.149152	0.246613	0.16795	IL1B/PDGFA/SRC/TNF	4
GOBP_AXIS_ELONGATION	GOBP_AXIS_ELONGATION	1/109	27/18055	0.15093	0.246613	0.16795	SPRY1	1
GOBP_BENZENE_CONTAINING_COMPOUND_METABOLIC_PROCESS	GOBP_BENZENE_CONTAINING_COMPOUND_METABOLIC_PROCESS	1/109	27/18055	0.15093	0.246613	0.16795	TDO2	1
GOBP_HEMATOPOIETIC_STEM_CELL_PROLIFERATION	GOBP_HEMATOPOIETIC_STEM_CELL_PROLIFERATION	1/109	27/18055	0.15093	0.246613	0.16795	EIF2AK2	1
GOBP_NEGATIVE_REGULATION_OF_AMINE_TRANSPORT	GOBP_NEGATIVE_REGULATION_OF_AMINE_TRANSPORT	1/109	27/18055	0.15093	0.246613	0.16795	TNF	1
GOBP_NEGATIVE_REGULATION_OF_BLOOD_CIRCULATION	GOBP_NEGATIVE_REGULATION_OF_BLOOD_CIRCULATION	1/109	27/18055	0.15093	0.246613	0.16795	TNF	1
GOBP_NEGATIVE_REGULATION_OF_CELL_AGING	GOBP_NEGATIVE_REGULATION_OF_CELL_AGING	1/109	27/18055	0.15093	0.246613	0.16795	BCL6	1
GOBP_NEGATIVE_REGULATION_OF_GLIAL_CELL_DIFFERENTIATION	GOBP_NEGATIVE_REGULATION_OF_GLIAL_CELL_DIFFERENTIATION	1/109	27/18055	0.15093	0.246613	0.16795	HES1	1
GOBP_NEGATIVE_REGULATION_OF_PROTEIN_LOCALIZATION_TO_CELL_PERIPHERY	GOBP_NEGATIVE_REGULATION_OF_PROTEIN_LOCALIZATION_TO_CELL_PERIPHERY	1/109	27/18055	0.15093	0.246613	0.16795	GBP1	1
GOBP_NEGATIVE_REGULATION_OF_TELOMERE_MAINTENANCE_VIA_TELOMERE_LENGTHENING	GOBP_NEGATIVE_REGULATION_OF_TELOMERE_MAINTENANCE_VIA_TELOMERE_LENGTHENING	1/109	27/18055	0.15093	0.246613	0.16795	SRC	1
GOBP_POSITIVE_REGULATION_OF_ALCOHOL_BIOSYNTHETIC_PROCESS	GOBP_POSITIVE_REGULATION_OF_ALCOHOL_BIOSYNTHETIC_PROCESS	1/109	27/18055	0.15093	0.246613	0.16795	PTAFR	1
GOBP_POSITIVE_REGULATION_OF_CYTOKINE_PRODUCTION_INVOLVED_IN_INFLAMMATORY_RESPONSE	GOBP_POSITIVE_REGULATION_OF_CYTOKINE_PRODUCTION_INVOLVED_IN_INFLAMMATORY_RESPONSE	1/109	27/18055	0.15093	0.246613	0.16795	TNF	1
GOBP_PROTEIN_KINASE_C_ACTIVATING_G_PROTEIN_COUPLED_RECEPTOR_SIGNALING_PATHWAY	GOBP_PROTEIN_KINASE_C_ACTIVATING_G_PROTEIN_COUPLED_RECEPTOR_SIGNALING_PATHWAY	1/109	27/18055	0.15093	0.246613	0.16795	ADORA2A	1
GOBP_REGULATION_OF_ACTIVIN_RECEPTOR_SIGNALING_PATHWAY	GOBP_REGULATION_OF_ACTIVIN_RECEPTOR_SIGNALING_PATHWAY	1/109	27/18055	0.15093	0.246613	0.16795	SMAD7	1
GOBP_REGULATION_OF_MYELOID_CELL_APOPTOTIC_PROCESS	GOBP_REGULATION_OF_MYELOID_CELL_APOPTOTIC_PROCESS	1/109	27/18055	0.15093	0.246613	0.16795	IRF7	1
GOBP_REGULATION_OF_TOLL_LIKE_RECEPTOR_4_SIGNALING_PATHWAY	GOBP_REGULATION_OF_TOLL_LIKE_RECEPTOR_4_SIGNALING_PATHWAY	1/109	27/18055	0.15093	0.246613	0.16795	IFI35	1
GOBP_RENAL_TUBULAR_SECRETION	GOBP_RENAL_TUBULAR_SECRETION	1/109	27/18055	0.15093	0.246613	0.16795	ADORA2A	1
GOBP_STEROID_CATABOLIC_PROCESS	GOBP_STEROID_CATABOLIC_PROCESS	1/109	27/18055	0.15093	0.246613	0.16795	CYP19A1	1
GOBP_SYNAPTIC_TRANSMISSION_DOPAMINERGIC	GOBP_SYNAPTIC_TRANSMISSION_DOPAMINERGIC	1/109	27/18055	0.15093	0.246613	0.16795	ADORA2A	1
GOBP_HUMORAL_IMMUNE_RESPONSE_MEDIATED_BY_CIRCULATING_IMMUNOGLOBULIN	GOBP_HUMORAL_IMMUNE_RESPONSE_MEDIATED_BY_CIRCULATING_IMMUNOGLOBULIN	2/109	114/18055	0.151045	0.246613	0.16795	BCL3/TNF	2
GOBP_MOLTING_CYCLE	GOBP_MOLTING_CYCLE	2/109	114/18055	0.151045	0.246613	0.16795	PDGFA/TNF	2
GOBP_RENAL_SYSTEM_PROCESS	GOBP_RENAL_SYSTEM_PROCESS	2/109	114/18055	0.151045	0.246613	0.16795	ADORA2A/SGK1	2
GOBP_REGULATION_OF_SMALL_MOLECULE_METABOLIC_PROCESS	GOBP_REGULATION_OF_SMALL_MOLECULE_METABOLIC_PROCESS	4/109	342/18055	0.152517	0.248867	0.169484	IL1B/PTAFR/SRC/TNF	4
GOBP_CELLULAR_TRANSITION_METAL_ION_HOMEOSTASIS	GOBP_CELLULAR_TRANSITION_METAL_ION_HOMEOSTASIS	2/109	115/18055	0.153144	0.249591	0.169978	FTH1/HMOX1	2
GOBP_UNSATURATED_FATTY_ACID_METABOLIC_PROCESS	GOBP_UNSATURATED_FATTY_ACID_METABOLIC_PROCESS	2/109	115/18055	0.153144	0.249591	0.169978	IL1B/MGLL	2
GOBP_PROTEIN_AUTOPHOSPHORYLATION	GOBP_PROTEIN_AUTOPHOSPHORYLATION	3/109	224/18055	0.153661	0.250285	0.17045	EIF2AK2/PDGFA/SRC	3
GOBP_CELLULAR_RESPONSE_TO_TOPOLOGICALLY_INCORRECT_PROTEIN	GOBP_CELLULAR_RESPONSE_TO_TOPOLOGICALLY_INCORRECT_PROTEIN	2/109	116/18055	0.155248	0.251344	0.171171	ATF3/EIF2AK2	2
GOBP_INNATE_IMMUNE_RESPONSE_ACTIVATING_SIGNAL_TRANSDUCTION	GOBP_INNATE_IMMUNE_RESPONSE_ACTIVATING_SIGNAL_TRANSDUCTION	1/109	28/18055	0.156064	0.251344	0.171171	SRC	1
GOBP_INOSITOL_PHOSPHATE_BIOSYNTHETIC_PROCESS	GOBP_INOSITOL_PHOSPHATE_BIOSYNTHETIC_PROCESS	1/109	28/18055	0.156064	0.251344	0.171171	PTAFR	1
GOBP_NEGATIVE_REGULATION_OF_CELL_KILLING	GOBP_NEGATIVE_REGULATION_OF_CELL_KILLING	1/109	28/18055	0.156064	0.251344	0.171171	HAVCR2	1
GOBP_NEGATIVE_REGULATION_OF_PROTEIN_MATURATION	GOBP_NEGATIVE_REGULATION_OF_PROTEIN_MATURATION	1/109	28/18055	0.156064	0.251344	0.171171	SERPINE2	1
GOBP_POSITIVE_REGULATION_OF_ISOTYPE_SWITCHING	GOBP_POSITIVE_REGULATION_OF_ISOTYPE_SWITCHING	1/109	28/18055	0.156064	0.251344	0.171171	CD40	1
GOBP_POSITIVE_REGULATION_OF_LIPID_CATABOLIC_PROCESS	GOBP_POSITIVE_REGULATION_OF_LIPID_CATABOLIC_PROCESS	1/109	28/18055	0.156064	0.251344	0.171171	IL1B	1
GOBP_POSITIVE_REGULATION_OF_PROTEIN_DEACETYLATION	GOBP_POSITIVE_REGULATION_OF_PROTEIN_DEACETYLATION	1/109	28/18055	0.156064	0.251344	0.171171	BCL6	1
GOBP_POSITIVE_REGULATION_OF_PROTEIN_MATURATION	GOBP_POSITIVE_REGULATION_OF_PROTEIN_MATURATION	1/109	28/18055	0.156064	0.251344	0.171171	SRC	1
GOBP_PYRIDINE_NUCLEOTIDE_BIOSYNTHETIC_PROCESS	GOBP_PYRIDINE_NUCLEOTIDE_BIOSYNTHETIC_PROCESS	1/109	28/18055	0.156064	0.251344	0.171171	PARP9	1
GOBP_REGULATION_OF_CYTOPLASMIC_TRANSPORT	GOBP_REGULATION_OF_CYTOPLASMIC_TRANSPORT	1/109	28/18055	0.156064	0.251344	0.171171	SRC	1
GOBP_REGULATION_OF_HAIR_CYCLE	GOBP_REGULATION_OF_HAIR_CYCLE	1/109	28/18055	0.156064	0.251344	0.171171	TNF	1
GOBP_REGULATION_OF_MONOCYTE_CHEMOTAXIS	GOBP_REGULATION_OF_MONOCYTE_CHEMOTAXIS	1/109	28/18055	0.156064	0.251344	0.171171	SLAMF8	1
GOBP_REGULATION_OF_MRNA_3_END_PROCESSING	GOBP_REGULATION_OF_MRNA_3_END_PROCESSING	1/109	28/18055	0.156064	0.251344	0.171171	ZFP36L1	1
GOBP_REGULATION_OF_OSTEOBLAST_PROLIFERATION	GOBP_REGULATION_OF_OSTEOBLAST_PROLIFERATION	1/109	28/18055	0.156064	0.251344	0.171171	EIF2AK2	1
GOBP_REGULATION_OF_PLATELET_AGGREGATION	GOBP_REGULATION_OF_PLATELET_AGGREGATION	1/109	28/18055	0.156064	0.251344	0.171171	SERPINE2	1
GOBP_RESPONSE_TO_CHOLESTEROL	GOBP_RESPONSE_TO_CHOLESTEROL	1/109	28/18055	0.156064	0.251344	0.171171	CCL3	1
GOBP_SLEEP	GOBP_SLEEP	1/109	28/18055	0.156064	0.251344	0.171171	ADORA2A	1
GOBP_T_HELPER_17_CELL_DIFFERENTIATION	GOBP_T_HELPER_17_CELL_DIFFERENTIATION	1/109	28/18055	0.156064	0.251344	0.171171	SMAD7	1
GOBP_REGULATION_OF_ORGANELLE_ASSEMBLY	GOBP_REGULATION_OF_ORGANELLE_ASSEMBLY	3/109	226/18055	0.156535	0.251953	0.171586	SRC/TBC1D2/TNF	3
GOBP_MONOCARBOXYLIC_ACID_TRANSPORT	GOBP_MONOCARBOXYLIC_ACID_TRANSPORT	2/109	117/18055	0.157358	0.25298	0.172285	IL1B/TNF	2
GOBP_REGULATION_OF_CIRCADIAN_RHYTHM	GOBP_REGULATION_OF_CIRCADIAN_RHYTHM	2/109	117/18055	0.157358	0.25298	0.172285	ADORA2A/BHLHE40	2
GOBP_RAS_PROTEIN_SIGNAL_TRANSDUCTION	GOBP_RAS_PROTEIN_SIGNAL_TRANSDUCTION	4/109	348/18055	0.159333	0.256004	0.174345	BCL6/CDKN1A/RIPOR2/SPRY1	4
GOBP_MUSCLE_ADAPTATION	GOBP_MUSCLE_ADAPTATION	2/109	118/18055	0.159474	0.256079	0.174396	HMOX1/IL1B	2
GOBP_MUSCLE_CONTRACTION	GOBP_MUSCLE_CONTRACTION	4/109	349/18055	0.16048	0.256231	0.174499	PTAFR/SCN1B/SMAD7/TNF	4
GOBP_SYNAPTIC_SIGNALING	GOBP_SYNAPTIC_SIGNALING	7/109	741/18055	0.160852	0.256231	0.174499	ADORA2A/CCL2/IL1B/SERPINE2/SRC/STX11/TNF	7
GOBP_EMBRYONIC_MORPHOGENESIS	GOBP_EMBRYONIC_MORPHOGENESIS	6/109	607/18055	0.161031	0.256231	0.174499	HES1/IL1RN/MAFB/MMP9/SOCS3/ZFP36L1	6
GOBP_ANDROGEN_METABOLIC_PROCESS	GOBP_ANDROGEN_METABOLIC_PROCESS	1/109	29/18055	0.161167	0.256231	0.174499	CYP19A1	1
GOBP_L_GLUTAMATE_TRANSMEMBRANE_TRANSPORT	GOBP_L_GLUTAMATE_TRANSMEMBRANE_TRANSPORT	1/109	29/18055	0.161167	0.256231	0.174499	TNF	1
GOBP_MYELOID_DENDRITIC_CELL_ACTIVATION	GOBP_MYELOID_DENDRITIC_CELL_ACTIVATION	1/109	29/18055	0.161167	0.256231	0.174499	HAVCR2	1
GOBP_PHARYNGEAL_SYSTEM_DEVELOPMENT	GOBP_PHARYNGEAL_SYSTEM_DEVELOPMENT	1/109	29/18055	0.161167	0.256231	0.174499	HES1	1
GOBP_POSITIVE_REGULATION_OF_FILOPODIUM_ASSEMBLY	GOBP_POSITIVE_REGULATION_OF_FILOPODIUM_ASSEMBLY	1/109	29/18055	0.161167	0.256231	0.174499	RIPOR2	1
GOBP_REGULATION_OF_ANIMAL_ORGAN_FORMATION	GOBP_REGULATION_OF_ANIMAL_ORGAN_FORMATION	1/109	29/18055	0.161167	0.256231	0.174499	SPRY1	1
GOBP_REGULATION_OF_CELL_FATE_COMMITMENT	GOBP_REGULATION_OF_CELL_FATE_COMMITMENT	1/109	29/18055	0.161167	0.256231	0.174499	HES1	1
GOBP_REGULATION_OF_MESENCHYMAL_CELL_PROLIFERATION	GOBP_REGULATION_OF_MESENCHYMAL_CELL_PROLIFERATION	1/109	29/18055	0.161167	0.256231	0.174499	PDGFA	1
GOBP_REGULATION_OF_OXIDATIVE_STRESS_INDUCED_INTRINSIC_APOPTOTIC_SIGNALING_PATHWAY	GOBP_REGULATION_OF_OXIDATIVE_STRESS_INDUCED_INTRINSIC_APOPTOTIC_SIGNALING_PATHWAY	1/109	29/18055	0.161167	0.256231	0.174499	SOD2	1
GOBP_RESPONSE_TO_ACIDIC_PH	GOBP_RESPONSE_TO_ACIDIC_PH	1/109	29/18055	0.161167	0.256231	0.174499	SRC	1
GOBP_RESPONSE_TO_OXYGEN_RADICAL	GOBP_RESPONSE_TO_OXYGEN_RADICAL	1/109	29/18055	0.161167	0.256231	0.174499	SOD2	1
GOBP_RESPONSE_TO_THYROID_HORMONE	GOBP_RESPONSE_TO_THYROID_HORMONE	1/109	29/18055	0.161167	0.256231	0.174499	HES1	1
GOBP_SYNAPTIC_TRANSMISSION_CHOLINERGIC	GOBP_SYNAPTIC_TRANSMISSION_CHOLINERGIC	1/109	29/18055	0.161167	0.256231	0.174499	ADORA2A	1
GOBP_VENTRICULAR_CARDIAC_MUSCLE_CELL_MEMBRANE_REPOLARIZATION	GOBP_VENTRICULAR_CARDIAC_MUSCLE_CELL_MEMBRANE_REPOLARIZATION	1/109	29/18055	0.161167	0.256231	0.174499	SCN1B	1
GOBP_BONE_MINERALIZATION	GOBP_BONE_MINERALIZATION	2/109	120/18055	0.163721	0.259988	0.177058	CCL3/ISG15	2
GOBP_TRANSLATIONAL_INITIATION	GOBP_TRANSLATIONAL_INITIATION	2/109	120/18055	0.163721	0.259988	0.177058	EIF2AK2/TNF	2
GOBP_MITOTIC_CELL_CYCLE_PROCESS	GOBP_MITOTIC_CELL_CYCLE_PROCESS	7/109	745/18055	0.163944	0.26019	0.177196	BCL6/CCL2/CDKN1A/IL1B/SPRY1/TNF/ZFP36L1	7
GOBP_REGULATION_OF_CATION_TRANSMEMBRANE_TRANSPORT	GOBP_REGULATION_OF_CATION_TRANSMEMBRANE_TRANSPORT	4/109	353/18055	0.165099	0.261699	0.178223	CCL2/CXCL11/MMP9/SCN1B	4
GOBP_ICOSANOID_METABOLIC_PROCESS	GOBP_ICOSANOID_METABOLIC_PROCESS	2/109	121/18055	0.165852	0.261699	0.178223	IL1B/MGLL	2
GOBP_CELLULAR_RESPONSE_TO_GAMMA_RADIATION	GOBP_CELLULAR_RESPONSE_TO_GAMMA_RADIATION	1/109	30/18055	0.166239	0.261699	0.178223	CDKN1A	1
GOBP_FC_GAMMA_RECEPTOR_SIGNALING_PATHWAY	GOBP_FC_GAMMA_RECEPTOR_SIGNALING_PATHWAY	1/109	30/18055	0.166239	0.261699	0.178223	SRC	1
GOBP_MAMMARY_GLAND_DUCT_MORPHOGENESIS	GOBP_MAMMARY_GLAND_DUCT_MORPHOGENESIS	1/109	30/18055	0.166239	0.261699	0.178223	SRC	1
GOBP_MITOTIC_G1_S_TRANSITION_CHECKPOINT_SIGNALING	GOBP_MITOTIC_G1_S_TRANSITION_CHECKPOINT_SIGNALING	1/109	30/18055	0.166239	0.261699	0.178223	CDKN1A	1
GOBP_NEGATIVE_REGULATION_OF_ATP_METABOLIC_PROCESS	GOBP_NEGATIVE_REGULATION_OF_ATP_METABOLIC_PROCESS	1/109	30/18055	0.166239	0.261699	0.178223	TNF	1
GOBP_NEGATIVE_REGULATION_OF_BIOMINERALIZATION	GOBP_NEGATIVE_REGULATION_OF_BIOMINERALIZATION	1/109	30/18055	0.166239	0.261699	0.178223	CCL3	1
GOBP_POSITIVE_REGULATION_OF_TRANSLATIONAL_INITIATION	GOBP_POSITIVE_REGULATION_OF_TRANSLATIONAL_INITIATION	1/109	30/18055	0.166239	0.261699	0.178223	TNF	1
GOBP_REGULATION_OF_CARDIAC_MUSCLE_CELL_MEMBRANE_REPOLARIZATION	GOBP_REGULATION_OF_CARDIAC_MUSCLE_CELL_MEMBRANE_REPOLARIZATION	1/109	30/18055	0.166239	0.261699	0.178223	SCN1B	1
GOBP_REGULATION_OF_EPIDERMAL_GROWTH_FACTOR_ACTIVATED_RECEPTOR_ACTIVITY	GOBP_REGULATION_OF_EPIDERMAL_GROWTH_FACTOR_ACTIVATED_RECEPTOR_ACTIVITY	1/109	30/18055	0.166239	0.261699	0.178223	NCF1	1
GOBP_REGULATION_OF_SYNCYTIUM_FORMATION_BY_PLASMA_MEMBRANE_FUSION	GOBP_REGULATION_OF_SYNCYTIUM_FORMATION_BY_PLASMA_MEMBRANE_FUSION	1/109	30/18055	0.166239	0.261699	0.178223	RIPOR2	1
GOBP_RESPONSE_TO_AMPHETAMINE	GOBP_RESPONSE_TO_AMPHETAMINE	1/109	30/18055	0.166239	0.261699	0.178223	ADORA2A	1
GOBP_RESPONSE_TO_ATP	GOBP_RESPONSE_TO_ATP	1/109	30/18055	0.166239	0.261699	0.178223	IL1B	1
GOBP_CENTRAL_NERVOUS_SYSTEM_DEVELOPMENT	GOBP_CENTRAL_NERVOUS_SYSTEM_DEVELOPMENT	9/109	1027/18055	0.167596	0.263684	0.179575	ADORA2A/HES1/IL1B/MAFB/NRP2/SCN1B/SERPINE2/SRC/TNF	9
GOBP_AMINE_METABOLIC_PROCESS	GOBP_AMINE_METABOLIC_PROCESS	2/109	122/18055	0.167988	0.263843	0.179683	IL4I1/TDO2	2
GOBP_CARBOHYDRATE_TRANSMEMBRANE_TRANSPORT	GOBP_CARBOHYDRATE_TRANSMEMBRANE_TRANSPORT	2/109	122/18055	0.167988	0.263843	0.179683	IL1B/TNF	2
GOBP_CELLULAR_RESPONSE_TO_LIGHT_STIMULUS	GOBP_CELLULAR_RESPONSE_TO_LIGHT_STIMULUS	2/109	122/18055	0.167988	0.263843	0.179683	CDKN1A/MMP9	2
GOBP_POSITIVE_REGULATION_OF_PROTEIN_CATABOLIC_PROCESS	GOBP_POSITIVE_REGULATION_OF_PROTEIN_CATABOLIC_PROCESS	3/109	234/18055	0.168193	0.264013	0.179799	IL1B/SMAD7/TNF	3
GOBP_CELLULAR_RESPONSE_TO_TOXIC_SUBSTANCE	GOBP_CELLULAR_RESPONSE_TO_TOXIC_SUBSTANCE	2/109	123/18055	0.170129	0.265798	0.181015	SOD2/TNF	2
GOBP_RESPONSE_TO_ESTRADIOL	GOBP_RESPONSE_TO_ESTRADIOL	2/109	123/18055	0.170129	0.265798	0.181015	CYP19A1/PDGFA	2
GOBP_ACTIVATION_OF_PROTEIN_KINASE_B_ACTIVITY	GOBP_ACTIVATION_OF_PROTEIN_KINASE_B_ACTIVITY	1/109	31/18055	0.171281	0.265798	0.181015	SRC	1
GOBP_ANGIOGENESIS_INVOLVED_IN_WOUND_HEALING	GOBP_ANGIOGENESIS_INVOLVED_IN_WOUND_HEALING	1/109	31/18055	0.171281	0.265798	0.181015	TNF	1
GOBP_CELL_VOLUME_HOMEOSTASIS	GOBP_CELL_VOLUME_HOMEOSTASIS	1/109	31/18055	0.171281	0.265798	0.181015	SLC12A8	1
GOBP_CHONDROCYTE_DEVELOPMENT	GOBP_CHONDROCYTE_DEVELOPMENT	1/109	31/18055	0.171281	0.265798	0.181015	SMAD7	1
GOBP_NEGATIVE_REGULATION_OF_PEPTIDYL_SERINE_PHOSPHORYLATION	GOBP_NEGATIVE_REGULATION_OF_PEPTIDYL_SERINE_PHOSPHORYLATION	1/109	31/18055	0.171281	0.265798	0.181015	SMAD7	1
GOBP_POSITIVE_REGULATION_OF_CARTILAGE_DEVELOPMENT	GOBP_POSITIVE_REGULATION_OF_CARTILAGE_DEVELOPMENT	1/109	31/18055	0.171281	0.265798	0.181015	SMAD7	1
GOBP_POSITIVE_REGULATION_OF_DEFENSE_RESPONSE_TO_VIRUS_BY_HOST	GOBP_POSITIVE_REGULATION_OF_DEFENSE_RESPONSE_TO_VIRUS_BY_HOST	1/109	31/18055	0.171281	0.265798	0.181015	PARP9	1
GOBP_POSITIVE_REGULATION_OF_HISTONE_ACETYLATION	GOBP_POSITIVE_REGULATION_OF_HISTONE_ACETYLATION	1/109	31/18055	0.171281	0.265798	0.181015	IL1B	1
GOBP_POSITIVE_REGULATION_OF_SMOOTH_MUSCLE_CONTRACTION	GOBP_POSITIVE_REGULATION_OF_SMOOTH_MUSCLE_CONTRACTION	1/109	31/18055	0.171281	0.265798	0.181015	PTAFR	1
GOBP_POSITIVE_REGULATION_OF_T_CELL_MIGRATION	GOBP_POSITIVE_REGULATION_OF_T_CELL_MIGRATION	1/109	31/18055	0.171281	0.265798	0.181015	CCL20	1
GOBP_PYRIDINE_CONTAINING_COMPOUND_BIOSYNTHETIC_PROCESS	GOBP_PYRIDINE_CONTAINING_COMPOUND_BIOSYNTHETIC_PROCESS	1/109	31/18055	0.171281	0.265798	0.181015	PARP9	1
GOBP_REGULATION_OF_DOUBLE_STRAND_BREAK_REPAIR_VIA_NONHOMOLOGOUS_END_JOINING	GOBP_REGULATION_OF_DOUBLE_STRAND_BREAK_REPAIR_VIA_NONHOMOLOGOUS_END_JOINING	1/109	31/18055	0.171281	0.265798	0.181015	PARP9	1
GOBP_REGULATION_OF_PROTEIN_EXPORT_FROM_NUCLEUS	GOBP_REGULATION_OF_PROTEIN_EXPORT_FROM_NUCLEUS	1/109	31/18055	0.171281	0.265798	0.181015	IL1B	1
GOBP_RESPONSE_TO_IRON_ION	GOBP_RESPONSE_TO_IRON_ION	1/109	31/18055	0.171281	0.265798	0.181015	HMOX1	1
GOBP_SMOOTH_MUSCLE_CELL_APOPTOTIC_PROCESS	GOBP_SMOOTH_MUSCLE_CELL_APOPTOTIC_PROCESS	1/109	31/18055	0.171281	0.265798	0.181015	SOD2	1
GOBP_TOLERANCE_INDUCTION	GOBP_TOLERANCE_INDUCTION	1/109	31/18055	0.171281	0.265798	0.181015	HAVCR2	1
GOBP_TRIGLYCERIDE_CATABOLIC_PROCESS	GOBP_TRIGLYCERIDE_CATABOLIC_PROCESS	1/109	31/18055	0.171281	0.265798	0.181015	MGLL	1
GOBP_VIRAL_PROTEIN_PROCESSING	GOBP_VIRAL_PROTEIN_PROCESSING	1/109	31/18055	0.171281	0.265798	0.181015	PARP9	1
GOBP_POSITIVE_REGULATION_OF_ORGANELLE_ORGANIZATION	GOBP_POSITIVE_REGULATION_OF_ORGANELLE_ORGANIZATION	5/109	487/18055	0.171814	0.266322	0.181371	IL1B/MMP9/PLAUR/SRC/TNF	5
GOBP_REGULATION_OF_ANATOMICAL_STRUCTURE_SIZE	GOBP_REGULATION_OF_ANATOMICAL_STRUCTURE_SIZE	5/109	487/18055	0.171814	0.266322	0.181371	ADORA2A/ITGA1/SLC12A8/SOD2/TNF	5
GOBP_REGULATION_OF_PROTEIN_LOCALIZATION_TO_CELL_PERIPHERY	GOBP_REGULATION_OF_PROTEIN_LOCALIZATION_TO_CELL_PERIPHERY	2/109	124/18055	0.172275	0.266884	0.181754	GBP1/TNF	2
GOBP_ANIMAL_ORGAN_MORPHOGENESIS	GOBP_ANIMAL_ORGAN_MORPHOGENESIS	9/109	1037/18055	0.174333	0.269755	0.183709	CCL2/HES1/MAFB/NRP2/PDGFA/SMAD7/SPRY1/SRC/TNF	9
GOBP_MRNA_TRANSPORT	GOBP_MRNA_TRANSPORT	2/109	125/18055	0.174425	0.269755	0.183709	MX2/ZFP36L1	2
GOBP_REGULATION_OF_PROTEIN_CONTAINING_COMPLEX_DISASSEMBLY	GOBP_REGULATION_OF_PROTEIN_CONTAINING_COMPLEX_DISASSEMBLY	2/109	125/18055	0.174425	0.269755	0.183709	SHFL/TNF	2
GOBP_DNA_CATABOLIC_PROCESS	GOBP_DNA_CATABOLIC_PROCESS	1/109	32/18055	0.176293	0.269886	0.183799	ISG20	1
GOBP_ENTEROENDOCRINE_CELL_DIFFERENTIATION	GOBP_ENTEROENDOCRINE_CELL_DIFFERENTIATION	1/109	32/18055	0.176293	0.269886	0.183799	HES1	1
GOBP_HEART_FORMATION	GOBP_HEART_FORMATION	1/109	32/18055	0.176293	0.269886	0.183799	HES1	1
GOBP_INNER_EAR_RECEPTOR_CELL_STEREOCILIUM_ORGANIZATION	GOBP_INNER_EAR_RECEPTOR_CELL_STEREOCILIUM_ORGANIZATION	1/109	32/18055	0.176293	0.269886	0.183799	HES1	1
GOBP_METANEPHROS_MORPHOGENESIS	GOBP_METANEPHROS_MORPHOGENESIS	1/109	32/18055	0.176293	0.269886	0.183799	HES1	1
GOBP_MYELOID_CELL_APOPTOTIC_PROCESS	GOBP_MYELOID_CELL_APOPTOTIC_PROCESS	1/109	32/18055	0.176293	0.269886	0.183799	IRF7	1
GOBP_NEGATIVE_REGULATION_OF_DNA_REPLICATION	GOBP_NEGATIVE_REGULATION_OF_DNA_REPLICATION	1/109	32/18055	0.176293	0.269886	0.183799	BCL6	1
GOBP_NEGATIVE_REGULATION_OF_ERBB_SIGNALING_PATHWAY	GOBP_NEGATIVE_REGULATION_OF_ERBB_SIGNALING_PATHWAY	1/109	32/18055	0.176293	0.269886	0.183799	ITGA1	1
GOBP_NEGATIVE_REGULATION_OF_TYPE_I_INTERFERON_PRODUCTION	GOBP_NEGATIVE_REGULATION_OF_TYPE_I_INTERFERON_PRODUCTION	1/109	32/18055	0.176293	0.269886	0.183799	HAVCR2	1
GOBP_POSITIVE_REGULATION_OF_CYTOSOLIC_CALCIUM_ION_CONCENTRATION_INVOLVED_IN_PHOSPHOLIPASE_C_ACTIVATING_G_PROTEIN_COUPLED_SIGNALING_PATHWAY	GOBP_POSITIVE_REGULATION_OF_CYTOSOLIC_CALCIUM_ION_CONCENTRATION_INVOLVED_IN_PHOSPHOLIPASE_C_ACTIVATING_G_PROTEIN_COUPLED_SIGNALING_PATHWAY	1/109	32/18055	0.176293	0.269886	0.183799	C3AR1	1
GOBP_POSITIVE_REGULATION_OF_VIRAL_GENOME_REPLICATION	GOBP_POSITIVE_REGULATION_OF_VIRAL_GENOME_REPLICATION	1/109	32/18055	0.176293	0.269886	0.183799	IFIT1	1
GOBP_POTASSIUM_ION_HOMEOSTASIS	GOBP_POTASSIUM_ION_HOMEOSTASIS	1/109	32/18055	0.176293	0.269886	0.183799	SLC12A8	1
GOBP_PROSTANOID_BIOSYNTHETIC_PROCESS	GOBP_PROSTANOID_BIOSYNTHETIC_PROCESS	1/109	32/18055	0.176293	0.269886	0.183799	IL1B	1
GOBP_PROTEIN_KINASE_C_SIGNALING	GOBP_PROTEIN_KINASE_C_SIGNALING	1/109	32/18055	0.176293	0.269886	0.183799	CD40	1
GOBP_PYRIDINE_NUCLEOTIDE_METABOLIC_PROCESS	GOBP_PYRIDINE_NUCLEOTIDE_METABOLIC_PROCESS	1/109	32/18055	0.176293	0.269886	0.183799	PARP9	1
GOBP_REGULATION_OF_RUFFLE_ASSEMBLY	GOBP_REGULATION_OF_RUFFLE_ASSEMBLY	1/109	32/18055	0.176293	0.269886	0.183799	ICAM1	1
GOBP_REGULATION_OF_VASCULAR_ENDOTHELIAL_GROWTH_FACTOR_RECEPTOR_SIGNALING_PATHWAY	GOBP_REGULATION_OF_VASCULAR_ENDOTHELIAL_GROWTH_FACTOR_RECEPTOR_SIGNALING_PATHWAY	1/109	32/18055	0.176293	0.269886	0.183799	IL1B	1
KEGG_ALANINE_ASPARTATE_AND_GLUTAMATE_METABOLISM	KEGG_ALANINE_ASPARTATE_AND_GLUTAMATE_METABOLISM	1/109	32/18055	0.176293	0.269886	0.183799	IL4I1	1
GOBP_CARDIAC_VENTRICLE_DEVELOPMENT	GOBP_CARDIAC_VENTRICLE_DEVELOPMENT	2/109	126/18055	0.176579	0.270173	0.183995	HES1/SMAD7	2
GOBP_MITOTIC_CELL_CYCLE	GOBP_MITOTIC_CELL_CYCLE	8/109	900/18055	0.176844	0.270427	0.184167	BCL6/CCL2/CDKN1A/HES1/IL1B/SPRY1/TNF/ZFP36L1	8
GOBP_GENERATION_OF_PRECURSOR_METABOLITES_AND_ENERGY	GOBP_GENERATION_OF_PRECURSOR_METABOLITES_AND_ENERGY	5/109	494/18055	0.17886	0.273356	0.186162	CYBB/CYP19A1/NCF1/SOD2/TNF	5
GOBP_PROTEIN_PROCESSING	GOBP_PROTEIN_PROCESSING	3/109	242/18055	0.180099	0.273821	0.186478	IFI16/SERPINE2/SRC	3
GOBP_CELL_AGING	GOBP_CELL_AGING	2/109	128/18055	0.180901	0.273821	0.186478	BCL6/CDKN1A	2
GOBP_SEQUESTERING_OF_CALCIUM_ION	GOBP_SEQUESTERING_OF_CALCIUM_ION	2/109	128/18055	0.180901	0.273821	0.186478	CCL3/CXCL11	2
GOBP_ACETYL_COA_METABOLIC_PROCESS	GOBP_ACETYL_COA_METABOLIC_PROCESS	1/109	33/18055	0.181274	0.273821	0.186478	TDO2	1
GOBP_DENDRITIC_CELL_MIGRATION	GOBP_DENDRITIC_CELL_MIGRATION	1/109	33/18055	0.181274	0.273821	0.186478	SLAMF8	1
GOBP_ESTABLISHMENT_OF_EPITHELIAL_CELL_POLARITY	GOBP_ESTABLISHMENT_OF_EPITHELIAL_CELL_POLARITY	1/109	33/18055	0.181274	0.273821	0.186478	HES1	1
GOBP_INTERLEUKIN_4_PRODUCTION	GOBP_INTERLEUKIN_4_PRODUCTION	1/109	33/18055	0.181274	0.273821	0.186478	HAVCR2	1
GOBP_NEGATIVE_REGULATION_OF_ANTIGEN_RECEPTOR_MEDIATED_SIGNALING_PATHWAY	GOBP_NEGATIVE_REGULATION_OF_ANTIGEN_RECEPTOR_MEDIATED_SIGNALING_PATHWAY	1/109	33/18055	0.181274	0.273821	0.186478	GBP1	1
GOBP_NEGATIVE_REGULATION_OF_CYCLIN_DEPENDENT_PROTEIN_SERINE_THREONINE_KINASE_ACTIVITY	GOBP_NEGATIVE_REGULATION_OF_CYCLIN_DEPENDENT_PROTEIN_SERINE_THREONINE_KINASE_ACTIVITY	1/109	33/18055	0.181274	0.273821	0.186478	CDKN1A	1
GOBP_NEGATIVE_REGULATION_OF_LYMPHOCYTE_APOPTOTIC_PROCESS	GOBP_NEGATIVE_REGULATION_OF_LYMPHOCYTE_APOPTOTIC_PROCESS	1/109	33/18055	0.181274	0.273821	0.186478	BCL6	1
GOBP_NEGATIVE_REGULATION_OF_PROTEIN_LOCALIZATION_TO_MEMBRANE	GOBP_NEGATIVE_REGULATION_OF_PROTEIN_LOCALIZATION_TO_MEMBRANE	1/109	33/18055	0.181274	0.273821	0.186478	GBP1	1
GOBP_NEGATIVE_REGULATION_OF_SMOOTHENED_SIGNALING_PATHWAY	GOBP_NEGATIVE_REGULATION_OF_SMOOTHENED_SIGNALING_PATHWAY	1/109	33/18055	0.181274	0.273821	0.186478	SERPINE2	1
GOBP_NEURON_DEATH_IN_RESPONSE_TO_OXIDATIVE_STRESS	GOBP_NEURON_DEATH_IN_RESPONSE_TO_OXIDATIVE_STRESS	1/109	33/18055	0.181274	0.273821	0.186478	TNF	1
GOBP_PHOTOPERIODISM	GOBP_PHOTOPERIODISM	1/109	33/18055	0.181274	0.273821	0.186478	BHLHE40	1
GOBP_POSITIVE_REGULATION_OF_MUSCLE_CELL_APOPTOTIC_PROCESS	GOBP_POSITIVE_REGULATION_OF_MUSCLE_CELL_APOPTOTIC_PROCESS	1/109	33/18055	0.181274	0.273821	0.186478	SOD2	1
GOBP_POSITIVE_REGULATION_OF_SODIUM_ION_TRANSPORT	GOBP_POSITIVE_REGULATION_OF_SODIUM_ION_TRANSPORT	1/109	33/18055	0.181274	0.273821	0.186478	SCN1B	1
GOBP_POSITIVE_REGULATION_OF_STEROID_METABOLIC_PROCESS	GOBP_POSITIVE_REGULATION_OF_STEROID_METABOLIC_PROCESS	1/109	33/18055	0.181274	0.273821	0.186478	TNF	1
GOBP_REGULATION_OF_AEROBIC_RESPIRATION	GOBP_REGULATION_OF_AEROBIC_RESPIRATION	1/109	33/18055	0.181274	0.273821	0.186478	TNF	1
GOBP_REGULATION_OF_FATTY_ACID_TRANSPORT	GOBP_REGULATION_OF_FATTY_ACID_TRANSPORT	1/109	33/18055	0.181274	0.273821	0.186478	IL1B	1
GOBP_REGULATION_OF_RENAL_SYSTEM_PROCESS	GOBP_REGULATION_OF_RENAL_SYSTEM_PROCESS	1/109	33/18055	0.181274	0.273821	0.186478	ADORA2A	1
GOBP_RESPONSE_TO_STEROL	GOBP_RESPONSE_TO_STEROL	1/109	33/18055	0.181274	0.273821	0.186478	CCL3	1
GOBP_ORGANIC_HYDROXY_COMPOUND_BIOSYNTHETIC_PROCESS	GOBP_ORGANIC_HYDROXY_COMPOUND_BIOSYNTHETIC_PROCESS	3/109	243/18055	0.181603	0.274165	0.186713	CYP19A1/PTAFR/TNF	3
GOBP_RESPONSE_TO_ACID_CHEMICAL	GOBP_RESPONSE_TO_ACID_CHEMICAL	2/109	129/18055	0.183068	0.276136	0.188055	CYBB/TNF	2
GOBP_PROTEIN_COMPLEX_OLIGOMERIZATION	GOBP_PROTEIN_COMPLEX_OLIGOMERIZATION	3/109	244/18055	0.183111	0.276136	0.188055	ISG15/SOD2/TDO2	3
GOBP_NEGATIVE_REGULATION_OF_GROWTH	GOBP_NEGATIVE_REGULATION_OF_GROWTH	3/109	245/18055	0.184622	0.278064	0.189368	BCL6/CDKN1A/SERPINE2	3
GOBP_DNA_METABOLIC_PROCESS	GOBP_DNA_METABOLIC_PROCESS	8/109	912/18055	0.185787	0.278064	0.189368	BCL6/CD40/CDKN1A/ISG20/PARP9/PDGFA/SRC/TNF	8
GOBP_ANOIKIS	GOBP_ANOIKIS	1/109	34/18055	0.186226	0.278064	0.189368	SRC	1
GOBP_CELL_CELL_SIGNALING_INVOLVED_IN_CARDIAC_CONDUCTION	GOBP_CELL_CELL_SIGNALING_INVOLVED_IN_CARDIAC_CONDUCTION	1/109	34/18055	0.186226	0.278064	0.189368	SCN1B	1
GOBP_CEREBELLAR_CORTEX_MORPHOGENESIS	GOBP_CEREBELLAR_CORTEX_MORPHOGENESIS	1/109	34/18055	0.186226	0.278064	0.189368	SERPINE2	1
GOBP_DEVELOPMENTAL_INDUCTION	GOBP_DEVELOPMENTAL_INDUCTION	1/109	34/18055	0.186226	0.278064	0.189368	SPRY1	1
GOBP_ENTRAINMENT_OF_CIRCADIAN_CLOCK	GOBP_ENTRAINMENT_OF_CIRCADIAN_CLOCK	1/109	34/18055	0.186226	0.278064	0.189368	BHLHE40	1
GOBP_LOW_DENSITY_LIPOPROTEIN_PARTICLE_CLEARANCE	GOBP_LOW_DENSITY_LIPOPROTEIN_PARTICLE_CLEARANCE	1/109	34/18055	0.186226	0.278064	0.189368	HMOX1	1
GOBP_NEGATIVE_REGULATION_OF_PROTEIN_DEPHOSPHORYLATION	GOBP_NEGATIVE_REGULATION_OF_PROTEIN_DEPHOSPHORYLATION	1/109	34/18055	0.186226	0.278064	0.189368	TNF	1
GOBP_OSTEOBLAST_PROLIFERATION	GOBP_OSTEOBLAST_PROLIFERATION	1/109	34/18055	0.186226	0.278064	0.189368	EIF2AK2	1
GOBP_POSITIVE_REGULATION_OF_ANIMAL_ORGAN_MORPHOGENESIS	GOBP_POSITIVE_REGULATION_OF_ANIMAL_ORGAN_MORPHOGENESIS	1/109	34/18055	0.186226	0.278064	0.189368	SPRY1	1
GOBP_POSITIVE_REGULATION_OF_ERYTHROCYTE_DIFFERENTIATION	GOBP_POSITIVE_REGULATION_OF_ERYTHROCYTE_DIFFERENTIATION	1/109	34/18055	0.186226	0.278064	0.189368	ISG15	1
GOBP_POSITIVE_REGULATION_OF_INTERLEUKIN_2_PRODUCTION	GOBP_POSITIVE_REGULATION_OF_INTERLEUKIN_2_PRODUCTION	1/109	34/18055	0.186226	0.278064	0.189368	IL1B	1
GOBP_REGULATION_OF_MAST_CELL_ACTIVATION_INVOLVED_IN_IMMUNE_RESPONSE	GOBP_REGULATION_OF_MAST_CELL_ACTIVATION_INVOLVED_IN_IMMUNE_RESPONSE	1/109	34/18055	0.186226	0.278064	0.189368	HMOX1	1
GOBP_REGULATION_OF_SYNAPTIC_TRANSMISSION_GABAERGIC	GOBP_REGULATION_OF_SYNAPTIC_TRANSMISSION_GABAERGIC	1/109	34/18055	0.186226	0.278064	0.189368	ADORA2A	1
GOBP_RESPONSE_TO_INTERLEUKIN_4	GOBP_RESPONSE_TO_INTERLEUKIN_4	1/109	34/18055	0.186226	0.278064	0.189368	PARP14	1
GOBP_SPLEEN_DEVELOPMENT	GOBP_SPLEEN_DEVELOPMENT	1/109	34/18055	0.186226	0.278064	0.189368	BCL3	1
KEGG_CYSTEINE_AND_METHIONINE_METABOLISM	KEGG_CYSTEINE_AND_METHIONINE_METABOLISM	1/109	34/18055	0.186226	0.278064	0.189368	IL4I1	1
GOBP_AMINOGLYCAN_METABOLIC_PROCESS	GOBP_AMINOGLYCAN_METABOLIC_PROCESS	2/109	131/18055	0.187414	0.279531	0.190367	IL1B/TNFAIP6	2
GOBP_REGULATION_OF_DNA_RECOMBINATION	GOBP_REGULATION_OF_DNA_RECOMBINATION	2/109	131/18055	0.187414	0.279531	0.190367	BCL6/CD40	2
GOBP_POSITIVE_REGULATION_OF_CELL_CYCLE_PROCESS	GOBP_POSITIVE_REGULATION_OF_CELL_CYCLE_PROCESS	3/109	247/18055	0.187655	0.279737	0.190508	IL1B/PLSCR1/TNF	3
GOBP_REGULATION_OF_PROTEIN_LOCALIZATION_TO_NUCLEUS	GOBP_REGULATION_OF_PROTEIN_LOCALIZATION_TO_NUCLEUS	2/109	132/18055	0.189592	0.281708	0.19185	PARP9/SRC	2
GOBP_PROTEOLYSIS	GOBP_PROTEOLYSIS	14/109	1790/18055	0.190002	0.281708	0.19185	ADORA2A/IFI16/IFI6/IL1B/ISG15/LAP3/MMP9/PLAUR/QPCT/SERPINE2/SMAD7/SRC/TNF/TNFSF15	14
GOBP_ANION_TRANSMEMBRANE_TRANSPORT	GOBP_ANION_TRANSMEMBRANE_TRANSPORT	3/109	249/18055	0.190701	0.281708	0.19185	PTAFR/SLC12A8/TNF	3
GOBP_PEPTIDE_TRANSPORT	GOBP_PEPTIDE_TRANSPORT	3/109	249/18055	0.190701	0.281708	0.19185	IL1B/IL1RN/TNF	3
GOBP_SODIUM_ION_TRANSPORT	GOBP_SODIUM_ION_TRANSPORT	3/109	249/18055	0.190701	0.281708	0.19185	SCN1B/SERPINE2/SGK1	3
GOBP_BONE_CELL_DEVELOPMENT	GOBP_BONE_CELL_DEVELOPMENT	1/109	35/18055	0.191148	0.281708	0.19185	SRC	1
GOBP_CENTRAL_NERVOUS_SYSTEM_NEURON_AXONOGENESIS	GOBP_CENTRAL_NERVOUS_SYSTEM_NEURON_AXONOGENESIS	1/109	35/18055	0.191148	0.281708	0.19185	SCN1B	1
GOBP_ESTABLISHMENT_OF_MITOTIC_SPINDLE_LOCALIZATION	GOBP_ESTABLISHMENT_OF_MITOTIC_SPINDLE_LOCALIZATION	1/109	35/18055	0.191148	0.281708	0.19185	SPRY1	1
GOBP_LONG_TERM_MEMORY	GOBP_LONG_TERM_MEMORY	1/109	35/18055	0.191148	0.281708	0.19185	SGK1	1
GOBP_MITOTIC_G2_DNA_DAMAGE_CHECKPOINT_SIGNALING	GOBP_MITOTIC_G2_DNA_DAMAGE_CHECKPOINT_SIGNALING	1/109	35/18055	0.191148	0.281708	0.19185	CDKN1A	1
GOBP_NEGATIVE_REGULATION_OF_B_CELL_ACTIVATION	GOBP_NEGATIVE_REGULATION_OF_B_CELL_ACTIVATION	1/109	35/18055	0.191148	0.281708	0.19185	BCL6	1
GOBP_NEGATIVE_REGULATION_OF_EXOCYTOSIS	GOBP_NEGATIVE_REGULATION_OF_EXOCYTOSIS	1/109	35/18055	0.191148	0.281708	0.19185	HMOX1	1
GOBP_NEGATIVE_REGULATION_OF_GTPASE_ACTIVITY	GOBP_NEGATIVE_REGULATION_OF_GTPASE_ACTIVITY	1/109	35/18055	0.191148	0.281708	0.19185	SPRY1	1
GOBP_NEGATIVE_REGULATION_OF_MACROAUTOPHAGY	GOBP_NEGATIVE_REGULATION_OF_MACROAUTOPHAGY	1/109	35/18055	0.191148	0.281708	0.19185	HMOX1	1
GOBP_NEGATIVE_REGULATION_OF_TELOMERE_MAINTENANCE	GOBP_NEGATIVE_REGULATION_OF_TELOMERE_MAINTENANCE	1/109	35/18055	0.191148	0.281708	0.19185	SRC	1
GOBP_POSITIVE_REGULATION_OF_CELL_MIGRATION_INVOLVED_IN_SPROUTING_ANGIOGENESIS	GOBP_POSITIVE_REGULATION_OF_CELL_MIGRATION_INVOLVED_IN_SPROUTING_ANGIOGENESIS	1/109	35/18055	0.191148	0.281708	0.19185	HMOX1	1
GOBP_POSITIVE_REGULATION_OF_NERVOUS_SYSTEM_PROCESS	GOBP_POSITIVE_REGULATION_OF_NERVOUS_SYSTEM_PROCESS	1/109	35/18055	0.191148	0.281708	0.19185	PTAFR	1
GOBP_POSITIVE_REGULATION_OF_PROTEIN_CONTAINING_COMPLEX_DISASSEMBLY	GOBP_POSITIVE_REGULATION_OF_PROTEIN_CONTAINING_COMPLEX_DISASSEMBLY	1/109	35/18055	0.191148	0.281708	0.19185	TNF	1
GOBP_REGULATION_OF_INTRACELLULAR_ESTROGEN_RECEPTOR_SIGNALING_PATHWAY	GOBP_REGULATION_OF_INTRACELLULAR_ESTROGEN_RECEPTOR_SIGNALING_PATHWAY	1/109	35/18055	0.191148	0.281708	0.19185	SRC	1
KEGG_PRIMARY_IMMUNODEFICIENCY	KEGG_PRIMARY_IMMUNODEFICIENCY	1/109	35/18055	0.191148	0.281708	0.19185	CD40	1
KEGG_PRION_DISEASES	KEGG_PRION_DISEASES	1/109	35/18055	0.191148	0.281708	0.19185	IL1B	1
KEGG_CELL_ADHESION_MOLECULES_CAMS	KEGG_CELL_ADHESION_MOLECULES_CAMS	2/109	133/18055	0.191774	0.282478	0.192374	CD40/ICAM1	2
GOBP_PHOSPHATIDYLINOSITOL_BIOSYNTHETIC_PROCESS	GOBP_PHOSPHATIDYLINOSITOL_BIOSYNTHETIC_PROCESS	2/109	134/18055	0.193959	0.285388	0.194356	PDGFA/SOCS3	2
GOBP_REGULATION_OF_CELLULAR_RESPONSE_TO_TRANSFORMING_GROWTH_FACTOR_BETA_STIMULUS	GOBP_REGULATION_OF_CELLULAR_RESPONSE_TO_TRANSFORMING_GROWTH_FACTOR_BETA_STIMULUS	2/109	134/18055	0.193959	0.285388	0.194356	SMAD7/SPRY1	2
GOBP_ESTABLISHMENT_OF_PROTEIN_LOCALIZATION	GOBP_ESTABLISHMENT_OF_PROTEIN_LOCALIZATION	13/109	1652/18055	0.195908	0.286287	0.194968	ADORA2A/BCL3/CDKN1A/IFIT1/IL1B/IL1RN/MX2/NCF1/RHBDF2/RSAD2/SRC/STX11/TNF	13
GOBP_AORTA_MORPHOGENESIS	GOBP_AORTA_MORPHOGENESIS	1/109	36/18055	0.196041	0.286287	0.194968	HES1	1
GOBP_ESTABLISHMENT_OF_SPINDLE_ORIENTATION	GOBP_ESTABLISHMENT_OF_SPINDLE_ORIENTATION	1/109	36/18055	0.196041	0.286287	0.194968	SPRY1	1
GOBP_MEMBRANE_DEPOLARIZATION_DURING_ACTION_POTENTIAL	GOBP_MEMBRANE_DEPOLARIZATION_DURING_ACTION_POTENTIAL	1/109	36/18055	0.196041	0.286287	0.194968	SCN1B	1
GOBP_NEGATIVE_REGULATION_OF_ENDOTHELIAL_CELL_APOPTOTIC_PROCESS	GOBP_NEGATIVE_REGULATION_OF_ENDOTHELIAL_CELL_APOPTOTIC_PROCESS	1/109	36/18055	0.196041	0.286287	0.194968	ICAM1	1
GOBP_NEURAL_TUBE_PATTERNING	GOBP_NEURAL_TUBE_PATTERNING	1/109	36/18055	0.196041	0.286287	0.194968	HES1	1
GOBP_PIGMENT_CELL_DIFFERENTIATION	GOBP_PIGMENT_CELL_DIFFERENTIATION	1/109	36/18055	0.196041	0.286287	0.194968	SOD2	1
GOBP_POSITIVE_REGULATION_OF_LAMELLIPODIUM_ORGANIZATION	GOBP_POSITIVE_REGULATION_OF_LAMELLIPODIUM_ORGANIZATION	1/109	36/18055	0.196041	0.286287	0.194968	SRC	1
GOBP_POSITIVE_REGULATION_OF_PHOSPHATASE_ACTIVITY	GOBP_POSITIVE_REGULATION_OF_PHOSPHATASE_ACTIVITY	1/109	36/18055	0.196041	0.286287	0.194968	ITGA1	1
GOBP_REGULATION_OF_CALCINEURIN_MEDIATED_SIGNALING	GOBP_REGULATION_OF_CALCINEURIN_MEDIATED_SIGNALING	1/109	36/18055	0.196041	0.286287	0.194968	TNF	1
GOBP_RELEASE_OF_SEQUESTERED_CALCIUM_ION_INTO_CYTOSOL_BY_ENDOPLASMIC_RETICULUM	GOBP_RELEASE_OF_SEQUESTERED_CALCIUM_ION_INTO_CYTOSOL_BY_ENDOPLASMIC_RETICULUM	1/109	36/18055	0.196041	0.286287	0.194968	CCL3	1
GOBP_VIRAL_RNA_GENOME_REPLICATION	GOBP_VIRAL_RNA_GENOME_REPLICATION	1/109	36/18055	0.196041	0.286287	0.194968	CXCL8	1
HALLMARK_ANGIOGENESIS	HALLMARK_ANGIOGENESIS	1/109	36/18055	0.196041	0.286287	0.194968	PDGFA	1
HALLMARK_HEDGEHOG_SIGNALING	HALLMARK_HEDGEHOG_SIGNALING	1/109	36/18055	0.196041	0.286287	0.194968	NRP2	1
GOBP_GLYCEROLIPID_BIOSYNTHETIC_PROCESS	GOBP_GLYCEROLIPID_BIOSYNTHETIC_PROCESS	3/109	253/18055	0.19683	0.287285	0.195648	PDGFA/PLSCR1/SOCS3	3
GOBP_POSITIVE_REGULATION_OF_CATABOLIC_PROCESS	GOBP_POSITIVE_REGULATION_OF_CATABOLIC_PROCESS	5/109	513/18055	0.198521	0.289599	0.197224	HMOX1/IL1B/SMAD7/TNF/ZFP36L1	5
GOBP_NEGATIVE_REGULATION_OF_CELL_CYCLE_PHASE_TRANSITION	GOBP_NEGATIVE_REGULATION_OF_CELL_CYCLE_PHASE_TRANSITION	3/109	255/18055	0.199913	0.290124	0.197581	CCL2/CDKN1A/ZFP36L1	3
GOBP_CELLULAR_HORMONE_METABOLIC_PROCESS	GOBP_CELLULAR_HORMONE_METABOLIC_PROCESS	2/109	137/18055	0.200534	0.290124	0.197581	CYP19A1/IL4I1	2
KEGG_NATURAL_KILLER_CELL_MEDIATED_CYTOTOXICITY	KEGG_NATURAL_KILLER_CELL_MEDIATED_CYTOTOXICITY	2/109	137/18055	0.200534	0.290124	0.197581	ICAM1/TNF	2
GOBP_CARDIAC_CONDUCTION_SYSTEM_DEVELOPMENT	GOBP_CARDIAC_CONDUCTION_SYSTEM_DEVELOPMENT	1/109	37/18055	0.200904	0.290124	0.197581	MSC	1
GOBP_CARDIAC_EPITHELIAL_TO_MESENCHYMAL_TRANSITION	GOBP_CARDIAC_EPITHELIAL_TO_MESENCHYMAL_TRANSITION	1/109	37/18055	0.200904	0.290124	0.197581	SPRY1	1
GOBP_ERYTHROCYTE_DEVELOPMENT	GOBP_ERYTHROCYTE_DEVELOPMENT	1/109	37/18055	0.200904	0.290124	0.197581	BCL6	1
GOBP_ESTROGEN_METABOLIC_PROCESS	GOBP_ESTROGEN_METABOLIC_PROCESS	1/109	37/18055	0.200904	0.290124	0.197581	CYP19A1	1
GOBP_INSULIN_LIKE_GROWTH_FACTOR_RECEPTOR_SIGNALING_PATHWAY	GOBP_INSULIN_LIKE_GROWTH_FACTOR_RECEPTOR_SIGNALING_PATHWAY	1/109	37/18055	0.200904	0.290124	0.197581	IGFBP3	1
GOBP_LENS_FIBER_CELL_DIFFERENTIATION	GOBP_LENS_FIBER_CELL_DIFFERENTIATION	1/109	37/18055	0.200904	0.290124	0.197581	SPRY1	1
GOBP_NEGATIVE_REGULATION_OF_PHOSPHATASE_ACTIVITY	GOBP_NEGATIVE_REGULATION_OF_PHOSPHATASE_ACTIVITY	1/109	37/18055	0.200904	0.290124	0.197581	TNF	1
GOBP_NEURON_PROJECTION_EXTENSION_INVOLVED_IN_NEURON_PROJECTION_GUIDANCE	GOBP_NEURON_PROJECTION_EXTENSION_INVOLVED_IN_NEURON_PROJECTION_GUIDANCE	1/109	37/18055	0.200904	0.290124	0.197581	NRP2	1
GOBP_NEUTROPHIL_MEDIATED_IMMUNITY	GOBP_NEUTROPHIL_MEDIATED_IMMUNITY	1/109	37/18055	0.200904	0.290124	0.197581	PTAFR	1
GOBP_ORGANIC_CATION_TRANSPORT	GOBP_ORGANIC_CATION_TRANSPORT	1/109	37/18055	0.200904	0.290124	0.197581	ADORA2A	1
GOBP_POSITIVE_REGULATION_OF_LIPID_KINASE_ACTIVITY	GOBP_POSITIVE_REGULATION_OF_LIPID_KINASE_ACTIVITY	1/109	37/18055	0.200904	0.290124	0.197581	SRC	1
GOBP_POSITIVE_REGULATION_OF_PEPTIDYL_LYSINE_ACETYLATION	GOBP_POSITIVE_REGULATION_OF_PEPTIDYL_LYSINE_ACETYLATION	1/109	37/18055	0.200904	0.290124	0.197581	IL1B	1
GOBP_PYRIMIDINE_CONTAINING_COMPOUND_BIOSYNTHETIC_PROCESS	GOBP_PYRIMIDINE_CONTAINING_COMPOUND_BIOSYNTHETIC_PROCESS	1/109	37/18055	0.200904	0.290124	0.197581	CMPK2	1
GOBP_REGULATION_OF_KERATINOCYTE_PROLIFERATION	GOBP_REGULATION_OF_KERATINOCYTE_PROLIFERATION	1/109	37/18055	0.200904	0.290124	0.197581	ZFP36L1	1
GOBP_REGULATION_OF_PHOSPHOLIPID_METABOLIC_PROCESS	GOBP_REGULATION_OF_PHOSPHOLIPID_METABOLIC_PROCESS	1/109	37/18055	0.200904	0.290124	0.197581	PDGFA	1
GOBP_SPECIFICATION_OF_ANIMAL_ORGAN_IDENTITY	GOBP_SPECIFICATION_OF_ANIMAL_ORGAN_IDENTITY	1/109	37/18055	0.200904	0.290124	0.197581	SPRY1	1
GOBP_RESPONSE_TO_ENDOPLASMIC_RETICULUM_STRESS	GOBP_RESPONSE_TO_ENDOPLASMIC_RETICULUM_STRESS	3/109	256/18055	0.201459	0.290771	0.198022	ATF3/CXCL8/EIF2AK2	3
GOBP_CARDIAC_MUSCLE_CONTRACTION	GOBP_CARDIAC_MUSCLE_CONTRACTION	2/109	138/18055	0.202732	0.292298	0.199062	SCN1B/SMAD7	2
GOBP_DETECTION_OF_ABIOTIC_STIMULUS	GOBP_DETECTION_OF_ABIOTIC_STIMULUS	2/109	138/18055	0.202732	0.292298	0.199062	SERPINE2/TNF	2
GOBP_ANION_TRANSPORT	GOBP_ANION_TRANSPORT	5/109	518/18055	0.203818	0.293554	0.199917	ADORA2A/IL1B/PTAFR/SLC12A8/TNF	5
GOBP_MITOCHONDRION_ORGANIZATION	GOBP_MITOCHONDRION_ORGANIZATION	5/109	518/18055	0.203818	0.293554	0.199917	IFI6/IFIT2/MMP9/PLAUR/SOD2	5
GOBP_PHOSPHOLIPID_BIOSYNTHETIC_PROCESS	GOBP_PHOSPHOLIPID_BIOSYNTHETIC_PROCESS	3/109	258/18055	0.20456	0.294466	0.200539	PDGFA/PLSCR1/SOCS3	3
GOBP_REGULATION_OF_NUCLEAR_DIVISION	GOBP_REGULATION_OF_NUCLEAR_DIVISION	2/109	139/18055	0.204932	0.294536	0.200586	IL1B/TNF	2
GOBP_RHO_PROTEIN_SIGNAL_TRANSDUCTION	GOBP_RHO_PROTEIN_SIGNAL_TRANSDUCTION	2/109	139/18055	0.204932	0.294536	0.200586	BCL6/RIPOR2	2
KEGG_SYSTEMIC_LUPUS_ERYTHEMATOSUS	KEGG_SYSTEMIC_LUPUS_ERYTHEMATOSUS	2/109	139/18055	0.204932	0.294536	0.200586	CD40/TNF	2
GOBP_NEGATIVE_REGULATION_OF_INTERLEUKIN_8_PRODUCTION	GOBP_NEGATIVE_REGULATION_OF_INTERLEUKIN_8_PRODUCTION	1/109	38/18055	0.205738	0.294762	0.20074	BCL3	1
GOBP_NEGATIVE_REGULATION_OF_NOTCH_SIGNALING_PATHWAY	GOBP_NEGATIVE_REGULATION_OF_NOTCH_SIGNALING_PATHWAY	1/109	38/18055	0.205738	0.294762	0.20074	BCL6	1
GOBP_REGULATION_OF_FIBROBLAST_GROWTH_FACTOR_RECEPTOR_SIGNALING_PATHWAY	GOBP_REGULATION_OF_FIBROBLAST_GROWTH_FACTOR_RECEPTOR_SIGNALING_PATHWAY	1/109	38/18055	0.205738	0.294762	0.20074	SPRY1	1
GOBP_REGULATION_OF_KERATINOCYTE_DIFFERENTIATION	GOBP_REGULATION_OF_KERATINOCYTE_DIFFERENTIATION	1/109	38/18055	0.205738	0.294762	0.20074	ZFP36L1	1
GOBP_SECRETORY_GRANULE_ORGANIZATION	GOBP_SECRETORY_GRANULE_ORGANIZATION	1/109	38/18055	0.205738	0.294762	0.20074	SERPINE2	1
KEGG_SNARE_INTERACTIONS_IN_VESICULAR_TRANSPORT	KEGG_SNARE_INTERACTIONS_IN_VESICULAR_TRANSPORT	1/109	38/18055	0.205738	0.294762	0.20074	STX11	1
GOBP_CELL_PART_MORPHOGENESIS	GOBP_CELL_PART_MORPHOGENESIS	6/109	658/18055	0.207063	0.296452	0.201891	ADORA2A/ITGA1/NRP2/SCN1B/SGK1/SRC	6
GOBP_SMOOTHENED_SIGNALING_PATHWAY	GOBP_SMOOTHENED_SIGNALING_PATHWAY	2/109	140/18055	0.207135	0.296452	0.201891	HES1/SERPINE2	2
GOBP_REGULATION_OF_BLOOD_CIRCULATION	GOBP_REGULATION_OF_BLOOD_CIRCULATION	3/109	261/18055	0.209231	0.298974	0.203608	SCN1B/SMAD7/TNF	3
GOBP_ACTIVATION_OF_PROTEIN_KINASE_ACTIVITY	GOBP_ACTIVATION_OF_PROTEIN_KINASE_ACTIVITY	2/109	141/18055	0.209341	0.298974	0.203608	SRC/TNFSF15	2
GOBP_MULTICELLULAR_ORGANISMAL_HOMEOSTASIS	GOBP_MULTICELLULAR_ORGANISMAL_HOMEOSTASIS	5/109	524/18055	0.210237	0.298974	0.203608	IL18R1/IL1B/OAS1/SRC/TNF	5
GOBP_AMYLOID_BETA_CLEARANCE	GOBP_AMYLOID_BETA_CLEARANCE	1/109	39/18055	0.210543	0.298974	0.203608	TNF	1
GOBP_ANION_HOMEOSTASIS	GOBP_ANION_HOMEOSTASIS	1/109	39/18055	0.210543	0.298974	0.203608	SLC12A8	1
GOBP_EATING_BEHAVIOR	GOBP_EATING_BEHAVIOR	1/109	39/18055	0.210543	0.298974	0.203608	ADORA2A	1
GOBP_INNER_EAR_AUDITORY_RECEPTOR_CELL_DIFFERENTIATION	GOBP_INNER_EAR_AUDITORY_RECEPTOR_CELL_DIFFERENTIATION	1/109	39/18055	0.210543	0.298974	0.203608	HES1	1
GOBP_MATING	GOBP_MATING	1/109	39/18055	0.210543	0.298974	0.203608	SERPINE2	1
GOBP_MYOTUBE_CELL_DEVELOPMENT	GOBP_MYOTUBE_CELL_DEVELOPMENT	1/109	39/18055	0.210543	0.298974	0.203608	RIPOR2	1
GOBP_NEGATIVE_REGULATION_OF_SMOOTH_MUSCLE_CELL_MIGRATION	GOBP_NEGATIVE_REGULATION_OF_SMOOTH_MUSCLE_CELL_MIGRATION	1/109	39/18055	0.210543	0.298974	0.203608	IGFBP3	1
GOBP_POSITIVE_REGULATION_OF_FATTY_ACID_METABOLIC_PROCESS	GOBP_POSITIVE_REGULATION_OF_FATTY_ACID_METABOLIC_PROCESS	1/109	39/18055	0.210543	0.298974	0.203608	IL1B	1
GOBP_PYRIDINE_CONTAINING_COMPOUND_METABOLIC_PROCESS	GOBP_PYRIDINE_CONTAINING_COMPOUND_METABOLIC_PROCESS	1/109	39/18055	0.210543	0.298974	0.203608	PARP9	1
GOBP_REGULATION_OF_HEART_RATE_BY_CARDIAC_CONDUCTION	GOBP_REGULATION_OF_HEART_RATE_BY_CARDIAC_CONDUCTION	1/109	39/18055	0.210543	0.298974	0.203608	SCN1B	1
GOBP_REGULATION_OF_MEMBRANE_REPOLARIZATION	GOBP_REGULATION_OF_MEMBRANE_REPOLARIZATION	1/109	39/18055	0.210543	0.298974	0.203608	SCN1B	1
GOBP_RESPONSE_TO_PROGESTERONE	GOBP_RESPONSE_TO_PROGESTERONE	1/109	39/18055	0.210543	0.298974	0.203608	SRC	1
GOBP_REGULATION_OF_CELL_PROJECTION_ORGANIZATION	GOBP_REGULATION_OF_CELL_PROJECTION_ORGANIZATION	6/109	664/18055	0.212773	0.301983	0.205658	HES1/ICAM1/RIPOR2/SCN1B/SRC/TBC1D2	6
GOBP_ACTION_POTENTIAL	GOBP_ACTION_POTENTIAL	2/109	143/18055	0.21376	0.303068	0.206396	SCN1B/TNF	2
GOBP_REGULATION_OF_MITOCHONDRION_ORGANIZATION	GOBP_REGULATION_OF_MITOCHONDRION_ORGANIZATION	2/109	143/18055	0.21376	0.303068	0.206396	MMP9/PLAUR	2
GOBP_ALPHA_BETA_T_CELL_PROLIFERATION	GOBP_ALPHA_BETA_T_CELL_PROLIFERATION	1/109	40/18055	0.21532	0.303385	0.206612	EBI3	1
GOBP_CARDIAC_MUSCLE_CELL_MEMBRANE_REPOLARIZATION	GOBP_CARDIAC_MUSCLE_CELL_MEMBRANE_REPOLARIZATION	1/109	40/18055	0.21532	0.303385	0.206612	SCN1B	1
GOBP_CELLULAR_RESPONSE_TO_OSMOTIC_STRESS	GOBP_CELLULAR_RESPONSE_TO_OSMOTIC_STRESS	1/109	40/18055	0.21532	0.303385	0.206612	ZFP36L1	1
GOBP_CORTICAL_ACTIN_CYTOSKELETON_ORGANIZATION	GOBP_CORTICAL_ACTIN_CYTOSKELETON_ORGANIZATION	1/109	40/18055	0.21532	0.303385	0.206612	TNF	1
GOBP_METANEPHRIC_NEPHRON_DEVELOPMENT	GOBP_METANEPHRIC_NEPHRON_DEVELOPMENT	1/109	40/18055	0.21532	0.303385	0.206612	HES1	1
GOBP_NEGATIVE_REGULATION_OF_NIK_NF_KAPPAB_SIGNALING	GOBP_NEGATIVE_REGULATION_OF_NIK_NF_KAPPAB_SIGNALING	1/109	40/18055	0.21532	0.303385	0.206612	IFI35	1
GOBP_POSITIVE_REGULATION_OF_AMINE_TRANSPORT	GOBP_POSITIVE_REGULATION_OF_AMINE_TRANSPORT	1/109	40/18055	0.21532	0.303385	0.206612	ADORA2A	1
GOBP_POSITIVE_REGULATION_OF_BMP_SIGNALING_PATHWAY	GOBP_POSITIVE_REGULATION_OF_BMP_SIGNALING_PATHWAY	1/109	40/18055	0.21532	0.303385	0.206612	HES1	1
GOBP_POSITIVE_REGULATION_OF_RELEASE_OF_SEQUESTERED_CALCIUM_ION_INTO_CYTOSOL	GOBP_POSITIVE_REGULATION_OF_RELEASE_OF_SEQUESTERED_CALCIUM_ION_INTO_CYTOSOL	1/109	40/18055	0.21532	0.303385	0.206612	CXCL11	1
GOBP_REGULATION_OF_OLIGODENDROCYTE_DIFFERENTIATION	GOBP_REGULATION_OF_OLIGODENDROCYTE_DIFFERENTIATION	1/109	40/18055	0.21532	0.303385	0.206612	HES1	1
GOBP_T_HELPER_17_TYPE_IMMUNE_RESPONSE	GOBP_T_HELPER_17_TYPE_IMMUNE_RESPONSE	1/109	40/18055	0.21532	0.303385	0.206612	SMAD7	1
HALLMARK_PANCREAS_BETA_CELLS	HALLMARK_PANCREAS_BETA_CELLS	1/109	40/18055	0.21532	0.303385	0.206612	MAFB	1
GOBP_ACTIN_FILAMENT_BASED_PROCESS	GOBP_ACTIN_FILAMENT_BASED_PROCESS	7/109	808/18055	0.215968	0.304141	0.207127	BCL6/CXCL1/PDGFA/RND3/SCN1B/SRC/TNF	7
GOBP_REGULATION_OF_PROTEIN_CATABOLIC_PROCESS	GOBP_REGULATION_OF_PROTEIN_CATABOLIC_PROCESS	4/109	395/18055	0.216236	0.304361	0.207277	IL1B/SERPINE2/SMAD7/TNF	4
GOBP_GLYCEROLIPID_METABOLIC_PROCESS	GOBP_GLYCEROLIPID_METABOLIC_PROCESS	4/109	396/18055	0.217505	0.30599	0.208386	MGLL/PDGFA/PLSCR1/SOCS3	4
KEGG_MAPK_SIGNALING_PATHWAY	KEGG_MAPK_SIGNALING_PATHWAY	3/109	267/18055	0.218646	0.307436	0.209371	IL1B/PDGFA/TNF	3
GOBP_MESENCHYMAL_CELL_PROLIFERATION	GOBP_MESENCHYMAL_CELL_PROLIFERATION	1/109	41/18055	0.220068	0.308162	0.209866	PDGFA	1
GOBP_NEGATIVE_REGULATION_OF_GLIOGENESIS	GOBP_NEGATIVE_REGULATION_OF_GLIOGENESIS	1/109	41/18055	0.220068	0.308162	0.209866	HES1	1
GOBP_NEUTRAL_LIPID_CATABOLIC_PROCESS	GOBP_NEUTRAL_LIPID_CATABOLIC_PROCESS	1/109	41/18055	0.220068	0.308162	0.209866	MGLL	1
GOBP_PITUITARY_GLAND_DEVELOPMENT	GOBP_PITUITARY_GLAND_DEVELOPMENT	1/109	41/18055	0.220068	0.308162	0.209866	HES1	1
GOBP_REGULATION_OF_BONE_RESORPTION	GOBP_REGULATION_OF_BONE_RESORPTION	1/109	41/18055	0.220068	0.308162	0.209866	SRC	1
GOBP_REGULATION_OF_PROTEIN_LOCALIZATION_TO_CELL_SURFACE	GOBP_REGULATION_OF_PROTEIN_LOCALIZATION_TO_CELL_SURFACE	1/109	41/18055	0.220068	0.308162	0.209866	TNF	1
GOBP_RESPONSE_TO_DEXAMETHASONE	GOBP_RESPONSE_TO_DEXAMETHASONE	1/109	41/18055	0.220068	0.308162	0.209866	PTAFR	1
GOBP_STEROID_HORMONE_BIOSYNTHETIC_PROCESS	GOBP_STEROID_HORMONE_BIOSYNTHETIC_PROCESS	1/109	41/18055	0.220068	0.308162	0.209866	CYP19A1	1
GOBP_NEPHRON_DEVELOPMENT	GOBP_NEPHRON_DEVELOPMENT	2/109	146/18055	0.220405	0.308319	0.209972	HES1/PDGFA	2
GOBP_NEUROTRANSMITTER_SECRETION	GOBP_NEUROTRANSMITTER_SECRETION	2/109	146/18055	0.220405	0.308319	0.209972	ADORA2A/STX11	2
GOBP_REGULATION_OF_INSULIN_SECRETION	GOBP_REGULATION_OF_INSULIN_SECRETION	2/109	147/18055	0.222624	0.311263	0.211977	IL1B/TNF	2
GOBP_CELLULAR_RESPONSE_TO_NUTRIENT	GOBP_CELLULAR_RESPONSE_TO_NUTRIENT	1/109	42/18055	0.224787	0.312445	0.212782	HMOX1	1
GOBP_COLLAGEN_CATABOLIC_PROCESS	GOBP_COLLAGEN_CATABOLIC_PROCESS	1/109	42/18055	0.224787	0.312445	0.212782	MMP9	1
GOBP_NEGATIVE_REGULATION_OF_INTERFERON_GAMMA_PRODUCTION	GOBP_NEGATIVE_REGULATION_OF_INTERFERON_GAMMA_PRODUCTION	1/109	42/18055	0.224787	0.312445	0.212782	HAVCR2	1
GOBP_POSITIVE_REGULATION_OF_BONE_MINERALIZATION	GOBP_POSITIVE_REGULATION_OF_BONE_MINERALIZATION	1/109	42/18055	0.224787	0.312445	0.212782	ISG15	1
GOBP_POSITIVE_REGULATION_OF_GLUCOSE_METABOLIC_PROCESS	GOBP_POSITIVE_REGULATION_OF_GLUCOSE_METABOLIC_PROCESS	1/109	42/18055	0.224787	0.312445	0.212782	SRC	1
GOBP_POSITIVE_REGULATION_OF_INTERLEUKIN_12_PRODUCTION	GOBP_POSITIVE_REGULATION_OF_INTERLEUKIN_12_PRODUCTION	1/109	42/18055	0.224787	0.312445	0.212782	CD40	1
GOBP_POSITIVE_REGULATION_OF_SMOOTH_MUSCLE_CELL_MIGRATION	GOBP_POSITIVE_REGULATION_OF_SMOOTH_MUSCLE_CELL_MIGRATION	1/109	42/18055	0.224787	0.312445	0.212782	SRC	1
GOBP_RNA_PHOSPHODIESTER_BOND_HYDROLYSIS_EXONUCLEOLYTIC	GOBP_RNA_PHOSPHODIESTER_BOND_HYDROLYSIS_EXONUCLEOLYTIC	1/109	42/18055	0.224787	0.312445	0.212782	ISG20	1
GOBP_SARCOPLASMIC_RETICULUM_CALCIUM_ION_TRANSPORT	GOBP_SARCOPLASMIC_RETICULUM_CALCIUM_ION_TRANSPORT	1/109	42/18055	0.224787	0.312445	0.212782	CCL3	1
KEGG_ALDOSTERONE_REGULATED_SODIUM_REABSORPTION	KEGG_ALDOSTERONE_REGULATED_SODIUM_REABSORPTION	1/109	42/18055	0.224787	0.312445	0.212782	SGK1	1
KEGG_TYROSINE_METABOLISM	KEGG_TYROSINE_METABOLISM	1/109	42/18055	0.224787	0.312445	0.212782	IL4I1	1
GOBP_CELLULAR_RESPONSE_TO_CARBOHYDRATE_STIMULUS	GOBP_CELLULAR_RESPONSE_TO_CARBOHYDRATE_STIMULUS	2/109	148/18055	0.224845	0.312445	0.212782	ICAM1/ZFP36L1	2
KEGG_NEUROACTIVE_LIGAND_RECEPTOR_INTERACTION	KEGG_NEUROACTIVE_LIGAND_RECEPTOR_INTERACTION	3/109	272/18055	0.226559	0.314666	0.214295	ADORA2A/C3AR1/PTAFR	3
GOBP_MUSCLE_TISSUE_DEVELOPMENT	GOBP_MUSCLE_TISSUE_DEVELOPMENT	4/109	405/18055	0.229019	0.315981	0.215191	ATF3/MSC/RIPOR2/SMAD7	4
GOBP_AMINO_ACID_TRANSPORT	GOBP_AMINO_ACID_TRANSPORT	2/109	150/18055	0.229292	0.315981	0.215191	ADORA2A/TNF	2
GOBP_REGULATION_OF_CELLULAR_CARBOHYDRATE_METABOLIC_PROCESS	GOBP_REGULATION_OF_CELLULAR_CARBOHYDRATE_METABOLIC_PROCESS	2/109	150/18055	0.229292	0.315981	0.215191	PTAFR/SRC	2
GOBP_CELL_FATE_DETERMINATION	GOBP_CELL_FATE_DETERMINATION	1/109	43/18055	0.229478	0.315981	0.215191	HES1	1
GOBP_FAT_SOLUBLE_VITAMIN_METABOLIC_PROCESS	GOBP_FAT_SOLUBLE_VITAMIN_METABOLIC_PROCESS	1/109	43/18055	0.229478	0.315981	0.215191	TNF	1
GOBP_KETONE_BIOSYNTHETIC_PROCESS	GOBP_KETONE_BIOSYNTHETIC_PROCESS	1/109	43/18055	0.229478	0.315981	0.215191	CYP19A1	1
GOBP_MAMMARY_GLAND_MORPHOGENESIS	GOBP_MAMMARY_GLAND_MORPHOGENESIS	1/109	43/18055	0.229478	0.315981	0.215191	SRC	1
GOBP_POSITIVE_REGULATION_OF_JUN_KINASE_ACTIVITY	GOBP_POSITIVE_REGULATION_OF_JUN_KINASE_ACTIVITY	1/109	43/18055	0.229478	0.315981	0.215191	TNF	1
GOBP_REGULATION_OF_DIGESTIVE_SYSTEM_PROCESS	GOBP_REGULATION_OF_DIGESTIVE_SYSTEM_PROCESS	1/109	43/18055	0.229478	0.315981	0.215191	SGK1	1
GOBP_REGULATION_OF_HISTONE_DEACETYLATION	GOBP_REGULATION_OF_HISTONE_DEACETYLATION	1/109	43/18055	0.229478	0.315981	0.215191	BCL6	1
GOBP_REGULATION_OF_PHOSPHOLIPASE_C_ACTIVITY	GOBP_REGULATION_OF_PHOSPHOLIPASE_C_ACTIVITY	1/109	43/18055	0.229478	0.315981	0.215191	PTAFR	1
GOBP_REGULATION_OF_SMOOTH_MUSCLE_CELL_DIFFERENTIATION	GOBP_REGULATION_OF_SMOOTH_MUSCLE_CELL_DIFFERENTIATION	1/109	43/18055	0.229478	0.315981	0.215191	SOD2	1
GOBP_REGULATION_OF_VIRAL_ENTRY_INTO_HOST_CELL	GOBP_REGULATION_OF_VIRAL_ENTRY_INTO_HOST_CELL	1/109	43/18055	0.229478	0.315981	0.215191	IFITM1	1
GOBP_RESPONSE_TO_AMINE	GOBP_RESPONSE_TO_AMINE	1/109	43/18055	0.229478	0.315981	0.215191	ADORA2A	1
GOBP_SEMAPHORIN_PLEXIN_SIGNALING_PATHWAY	GOBP_SEMAPHORIN_PLEXIN_SIGNALING_PATHWAY	1/109	43/18055	0.229478	0.315981	0.215191	NRP2	1
GOBP_SKELETAL_MUSCLE_CONTRACTION	GOBP_SKELETAL_MUSCLE_CONTRACTION	1/109	43/18055	0.229478	0.315981	0.215191	TNF	1
GOBP_SOMATIC_STEM_CELL_POPULATION_MAINTENANCE	GOBP_SOMATIC_STEM_CELL_POPULATION_MAINTENANCE	1/109	43/18055	0.229478	0.315981	0.215191	HES1	1
GOBP_SKIN_DEVELOPMENT	GOBP_SKIN_DEVELOPMENT	3/109	274/18055	0.22974	0.316183	0.215328	PDGFA/TNF/ZFP36L1	3
GOBP_NEUROMUSCULAR_PROCESS	GOBP_NEUROMUSCULAR_PROCESS	2/109	152/18055	0.233746	0.32062	0.21835	ADORA2A/TNF	2
GOBP_CELL_CYCLE_DNA_REPLICATION	GOBP_CELL_CYCLE_DNA_REPLICATION	1/109	44/18055	0.234141	0.32062	0.21835	BCL6	1
GOBP_COLUMNAR_CUBOIDAL_EPITHELIAL_CELL_DEVELOPMENT	GOBP_COLUMNAR_CUBOIDAL_EPITHELIAL_CELL_DEVELOPMENT	1/109	44/18055	0.234141	0.32062	0.21835	SRC	1
GOBP_INNER_EAR_RECEPTOR_CELL_DEVELOPMENT	GOBP_INNER_EAR_RECEPTOR_CELL_DEVELOPMENT	1/109	44/18055	0.234141	0.32062	0.21835	HES1	1
GOBP_LACTATION	GOBP_LACTATION	1/109	44/18055	0.234141	0.32062	0.21835	OAS2	1
GOBP_LUNG_ALVEOLUS_DEVELOPMENT	GOBP_LUNG_ALVEOLUS_DEVELOPMENT	1/109	44/18055	0.234141	0.32062	0.21835	PDGFA	1
GOBP_REGULATION_OF_PEPTIDYL_THREONINE_PHOSPHORYLATION	GOBP_REGULATION_OF_PEPTIDYL_THREONINE_PHOSPHORYLATION	1/109	44/18055	0.234141	0.32062	0.21835	SMAD7	1
GOBP_REGULATION_OF_T_CELL_RECEPTOR_SIGNALING_PATHWAY	GOBP_REGULATION_OF_T_CELL_RECEPTOR_SIGNALING_PATHWAY	1/109	44/18055	0.234141	0.32062	0.21835	GBP1	1
HALLMARK_APICAL_SURFACE	HALLMARK_APICAL_SURFACE	1/109	44/18055	0.234141	0.32062	0.21835	PLAUR	1
KEGG_VALINE_LEUCINE_AND_ISOLEUCINE_DEGRADATION	KEGG_VALINE_LEUCINE_AND_ISOLEUCINE_DEGRADATION	1/109	44/18055	0.234141	0.32062	0.21835	IL4I1	1
GOBP_REGULATION_OF_LIPID_TRANSPORT	GOBP_REGULATION_OF_LIPID_TRANSPORT	2/109	153/18055	0.235974	0.322968	0.219949	CYP19A1/IL1B	2
GOBP_NEGATIVE_REGULATION_OF_CELLULAR_AMIDE_METABOLIC_PROCESS	GOBP_NEGATIVE_REGULATION_OF_CELLULAR_AMIDE_METABOLIC_PROCESS	3/109	278/18055	0.236128	0.323016	0.219982	EIF2AK2/SHFL/ZFP36L1	3
GOBP_NEURAL_TUBE_DEVELOPMENT	GOBP_NEURAL_TUBE_DEVELOPMENT	2/109	154/18055	0.238204	0.324035	0.220676	HES1/ZFP36L1	2
GOBP_AMINO_ACID_IMPORT_ACROSS_PLASMA_MEMBRANE	GOBP_AMINO_ACID_IMPORT_ACROSS_PLASMA_MEMBRANE	1/109	45/18055	0.238775	0.324035	0.220676	TNF	1
GOBP_DEOXYRIBOSE_PHOSPHATE_METABOLIC_PROCESS	GOBP_DEOXYRIBOSE_PHOSPHATE_METABOLIC_PROCESS	1/109	45/18055	0.238775	0.324035	0.220676	CMPK2	1
GOBP_HISTONE_PHOSPHORYLATION	GOBP_HISTONE_PHOSPHORYLATION	1/109	45/18055	0.238775	0.324035	0.220676	IL1B	1
GOBP_INTERLEUKIN_17_PRODUCTION	GOBP_INTERLEUKIN_17_PRODUCTION	1/109	45/18055	0.238775	0.324035	0.220676	OSM	1
GOBP_INTRINSIC_APOPTOTIC_SIGNALING_PATHWAY_IN_RESPONSE_TO_OXIDATIVE_STRESS	GOBP_INTRINSIC_APOPTOTIC_SIGNALING_PATHWAY_IN_RESPONSE_TO_OXIDATIVE_STRESS	1/109	45/18055	0.238775	0.324035	0.220676	SOD2	1
GOBP_MYOBLAST_FUSION	GOBP_MYOBLAST_FUSION	1/109	45/18055	0.238775	0.324035	0.220676	RIPOR2	1
[truncated: 726 more rows]
